# Supplementary material for: Non-destructive erosive wear monitoring of multi-layer coatings using AI-enabled differential split ring resonator based system
Source: Nat Commun. 2023 Aug 15;14:4916. doi: 10.1038/s41467-023-40636-9 (PMC10427693; doi:10.1038/s41467-023-40636-9)
Supplement: Supplementary file 4 — Supplementary Code 1 [file 41467_2023_40636_MOESM4_ESM.txt]

import numpy as np
import tensorflow as tf
from sklearn.metrics import mean_squared_error, mean_absolute_error, r2_score
from sklearn.model_selection import train_test_split
from sklearn.preprocessing import MinMaxScaler
from tensorflow.keras.models import Sequential
from tensorflow.keras.layers import Dense, LSTM

original_data = np.array([
    [1.989e9, -17.992, 83, 0],
    [1.998e9, -17.896, 86, 0.2],
    [2.00475e9, -17.298, 90, 0.4],
    [2.016e9, -16.85, 98, 0.6],
    [2.02125e9, -16.87, 98, 0.65],
    [2.0285e9, -17.011, 99, 0.7],
    [2.031e9, -17.019, 100, 0.75],
    [2.0415e9, -17.163, 101.45, 0.8],
    [2.04675e9, -17.198, 102.26, 0.85],
    [2.0505e9, -16.917, 103.24, 0.9],
    [2.058e9, -16.992, 104.03, 0.95],
    [2.06475e9, -16.957, 105.84, 1],
    [2.07225e9, -16.96, 106.68, 1.05],
    [2.0805e9, -17.005, 108.1, 1.1],
    [2.09175e9, -17.012, 109.84, 1.15],
    [2.103e9, -16.973, 111.42, 1.2],
    [2.13e9, -16.785, 118.59, 1.35],
    [2.16375e9, -16.203, 130.43, 1.5],
    [2.2215e9, -15.613, 152.27, 1.65],
    [2.3355e9, -13.298, 225, 1.8]
])

desired_size = 400
augmentation_factor = desired_size // len(original_data)
augmented_data = np.repeat(original_data, augmentation_factor, axis=0)
scaler = MinMaxScaler()
normalized_data = scaler.fit_transform(augmented_data)
train_data, test_data = train_test_split(normalized_data, test_size=40 / desired_size)
X_train, y_train = train_data[:, :3], train_data[:, 3]
X_test, y_test = test_data[:, :3], test_data[:, 3]
X_train = X_train.reshape((X_train.shape[0], 1, X_train.shape[1]))
X_test = X_test.reshape((X_test.shape[0], 1, X_test.shape[1]))

model = Sequential()
model.add(LSTM(3, input_shape=(X_train.shape[1], X_train.shape[2])))
model.add(Dense(1))
model.compile(loss='mean_squared_error', optimizer='adam')
history = model.fit(X_train, y_train, epochs=100, batch_size=3, validation_data=(X_test, y_test), verbose=0)

y_pred = model.predict(X_test)
mse = mean_squared_error(y_test, y_pred)
mae = mean_absolute_error(y_test, y_pred)
rmse = np.sqrt(mse)
r2 = r2_score(y_test, y_pred)

print(f"\nMean Squared Error (MSE): {mse:.4f}")
print(f"Mean Absolute Error (MAE): {mae:.4f}")
print(f"Root Mean Squared Error (RMSE): {rmse:.4f}")
print(f"R-squared (R2): {r2:.4f}")
