# Supplementary material for: Non-destructive erosive wear monitoring of multi-layer coatings using AI-enabled differential split ring resonator based system
Source: Nat Commun. 2023 Aug 15;14:4916. doi: 10.1038/s41467-023-40636-9 (PMC10427693; doi:10.1038/s41467-023-40636-9)
Supplement: Supplementary file 6 — Source Data [file 41467_2023_40636_MOESM6_ESM.xlsx]

## Sheet: Figure 2b
Figure 2b (Centre)
Freq	E0	E1	E2	E3	E4	E5	E6	E7	E8	E9	E10	E11	E12	E13	E14	E15	E16	E17
1800000000	-70.7237	-70.4244	-70.8326	-70.1829	-70.6237	-70.3376	-70.2793	-71.4624	-71.5655	-71.1405	-71.3139	-72.0538	-71.3945	-70.8863	-71.8943	-71.561	-72.2747	-71.9121
1800350000	-70.7051	-70.3796	-70.7889	-70.2024	-70.6394	-70.3892	-70.2811	-71.5185	-71.5545	-71.2147	-71.3913	-72.0132	-71.2919	-70.9202	-71.9456	-71.6879	-72.2306	-71.8969
1800700000	-70.6777	-70.3398	-70.8891	-70.119	-70.5905	-70.3846	-70.2812	-71.5155	-71.5869	-71.1592	-71.3862	-72.0216	-71.3026	-70.8405	-71.9526	-71.7361	-72.235	-71.926
1801050000	-70.746	-70.4334	-70.8198	-70.1361	-70.6204	-70.3878	-70.2577	-71.4765	-71.622	-71.2232	-71.3951	-72.0817	-71.3173	-70.8782	-71.9113	-71.7274	-72.2459	-71.9858
1801400000	-70.6987	-70.3615	-70.8408	-70.1545	-70.609	-70.3526	-70.228	-71.4778	-71.6569	-71.1967	-71.3773	-72.0375	-71.3627	-70.9019	-71.9832	-71.6548	-72.2622	-71.9683
1801750000	-70.7541	-70.3546	-70.833	-70.2029	-70.6151	-70.3622	-70.2099	-71.5345	-71.6715	-71.1654	-71.3797	-72.0264	-71.3502	-70.8998	-72.0109	-71.6906	-72.2962	-71.9649
1802100000	-70.7817	-70.4552	-70.8246	-70.2132	-70.6468	-70.368	-70.2057	-71.4815	-71.6223	-71.2472	-71.4194	-72.1265	-71.403	-70.9348	-71.9938	-71.7514	-72.2527	-71.976
1802450000	-70.7404	-70.3747	-70.8766	-70.1863	-70.6318	-70.335	-70.209	-71.4205	-71.6038	-71.2433	-71.3761	-72.1307	-71.3255	-70.9711	-71.9552	-71.677	-72.3262	-72.044
1802800000	-70.7806	-70.3704	-70.8525	-70.1927	-70.6514	-70.3781	-70.2139	-71.5272	-71.7006	-71.3046	-71.3986	-72.1354	-71.3961	-70.9527	-72.0075	-71.7262	-72.3716	-71.9624
1803150000	-70.7666	-70.3413	-70.8488	-70.1872	-70.662	-70.398	-70.1596	-71.4794	-71.6809	-71.285	-71.4413	-72.0993	-71.3476	-70.9899	-71.9882	-71.7463	-72.3726	-71.8873
1803500000	-70.7772	-70.3588	-70.8436	-70.2354	-70.6452	-70.4298	-70.1121	-71.4892	-71.7238	-71.3395	-71.4042	-72.1879	-71.4142	-70.9904	-71.9985	-71.7221	-72.294	-71.9405
1803850000	-70.7295	-70.3587	-70.8331	-70.2463	-70.6722	-70.3681	-70.139	-71.4481	-71.6974	-71.2672	-71.4555	-72.0896	-71.405	-71.0225	-71.9626	-71.7449	-72.3383	-71.9382
1804200000	-70.7738	-70.3497	-70.8824	-70.2503	-70.6925	-70.3291	-70.0979	-71.5364	-71.7491	-71.2801	-71.4553	-72.1196	-71.3889	-71.0441	-71.9709	-71.7605	-72.251	-71.9441
1804550000	-70.7651	-70.326	-70.8429	-70.2428	-70.708	-70.4291	-70.1384	-71.4484	-71.723	-71.3058	-71.4218	-72.172	-71.3854	-71.0147	-71.9618	-71.7388	-72.2503	-71.946
1804900000	-70.8277	-70.3639	-70.855	-70.2997	-70.672	-70.3567	-70.1098	-71.5172	-71.7429	-71.3561	-71.4987	-72.1417	-71.3742	-71.1168	-72.0014	-71.7285	-72.33	-71.9238
1805250000	-70.8218	-70.3955	-70.9145	-70.2627	-70.6909	-70.3157	-70.0866	-71.5381	-71.7773	-71.2568	-71.4765	-72.2118	-71.3892	-71.034	-71.9563	-71.7022	-72.2409	-71.9565
1805600000	-70.7915	-70.4424	-70.9182	-70.2318	-70.688	-70.3683	-70.0782	-71.4408	-71.7666	-71.3274	-71.4768	-72.1673	-71.3965	-71.0625	-71.9547	-71.7608	-72.2979	-71.9168
1805950000	-70.7957	-70.3551	-70.8971	-70.2711	-70.6568	-70.2787	-70.0777	-71.4798	-71.7585	-71.3106	-71.4647	-72.1272	-71.3528	-71.1025	-71.9078	-71.7725	-72.2254	-71.9519
1806300000	-70.7716	-70.3822	-70.9021	-70.2398	-70.6749	-70.3184	-70.0277	-71.5108	-71.7712	-71.397	-71.4922	-72.1691	-71.3859	-71.049	-71.9382	-71.7789	-72.2447	-71.9641
1806650000	-70.7957	-70.3659	-70.9088	-70.2866	-70.6714	-70.2719	-70.0022	-71.5157	-71.7011	-71.3657	-71.5513	-72.1901	-71.3836	-71.0847	-71.9426	-71.7912	-72.2481	-71.9014
1807000000	-70.7933	-70.4338	-70.8797	-70.3264	-70.6813	-70.2622	-70.0284	-71.5559	-71.7376	-71.3557	-71.5338	-72.1235	-71.4247	-71.1066	-71.8964	-71.7835	-72.1657	-71.8467
1807350000	-70.74	-70.287	-70.9175	-70.2913	-70.7277	-70.2668	-69.9968	-71.5126	-71.6771	-71.3767	-71.5171	-72.0919	-71.4351	-71.05	-71.9133	-71.7905	-72.2244	-71.8451
1807700000	-70.7689	-70.3987	-70.8907	-70.255	-70.6512	-70.2339	-69.9473	-71.5089	-71.7332	-71.3204	-71.5363	-72.1495	-71.337	-70.9939	-71.8491	-71.6851	-72.1787	-71.8919
1808050000	-70.7046	-70.3664	-70.8664	-70.2783	-70.6525	-70.2189	-69.9854	-71.5038	-71.7421	-71.3221	-71.4611	-72.0941	-71.3633	-71.1107	-71.8761	-71.7909	-72.1926	-71.7865
1808400000	-70.7188	-70.3395	-70.878	-70.2736	-70.578	-70.1802	-69.9345	-71.5012	-71.6763	-71.2684	-71.4644	-72.1462	-71.3483	-71.0525	-71.8033	-71.7915	-72.1529	-71.7784
1808750000	-70.7022	-70.3163	-70.8749	-70.2697	-70.6208	-70.1162	-69.8727	-71.554	-71.7252	-71.3356	-71.4453	-72.1167	-71.3377	-70.9959	-71.8641	-71.7172	-72.0733	-71.7739
1809100000	-70.6641	-70.3074	-70.8806	-70.2667	-70.5684	-70.2066	-69.9075	-71.435	-71.6484	-71.2628	-71.423	-72.0931	-71.2601	-71.0332	-71.8127	-71.7597	-72.047	-71.7424
1809450000	-70.6559	-70.3151	-70.8666	-70.2515	-70.5916	-70.1581	-69.8012	-71.4632	-71.6066	-71.2643	-71.4139	-72.1058	-71.3519	-71.0004	-71.8263	-71.7341	-72.0779	-71.7526
1809800000	-70.5873	-70.3341	-70.8174	-70.2678	-70.6176	-70.1303	-69.8435	-71.401	-71.6581	-71.2134	-71.3975	-72.0635	-71.2596	-71.0075	-71.8013	-71.6359	-72.043	-71.7065
1810150000	-70.5594	-70.2421	-70.8688	-70.1972	-70.5901	-70.1404	-69.8134	-71.4351	-71.6661	-71.2343	-71.3646	-71.9773	-71.3157	-70.9639	-71.7561	-71.6819	-71.9338	-71.6695
1810500000	-70.565	-70.2831	-70.7906	-70.2487	-70.5881	-70.1186	-69.7795	-71.4194	-71.6504	-71.2594	-71.4146	-71.9974	-71.2644	-70.9736	-71.7822	-71.6267	-71.9502	-71.6084
1810850000	-70.6218	-70.2503	-70.8125	-70.2387	-70.5681	-70.0765	-69.753	-71.4292	-71.6305	-71.2697	-71.3372	-71.9733	-71.2458	-70.9274	-71.7404	-71.5966	-71.9654	-71.6209
1811200000	-70.5851	-70.244	-70.7392	-70.1946	-70.5736	-70.0551	-69.7728	-71.3586	-71.6167	-71.1611	-71.3599	-71.9068	-71.2163	-70.972	-71.6482	-71.6066	-71.9498	-71.6002
1811550000	-70.586	-70.2171	-70.7189	-70.2202	-70.5879	-70.0686	-69.7171	-71.3732	-71.5959	-71.1964	-71.3589	-71.9361	-71.2764	-70.9516	-71.7151	-71.6016	-71.9369	-71.5488
1811900000	-70.5303	-70.2321	-70.7186	-70.1386	-70.5123	-69.9858	-69.7591	-71.4174	-71.6022	-71.2027	-71.3105	-71.8935	-71.2155	-70.8717	-71.6551	-71.6544	-71.8404	-71.5985
1812250000	-70.5326	-70.1828	-70.7601	-70.1301	-70.5233	-69.9977	-69.6596	-71.3962	-71.6282	-71.1403	-71.3638	-71.9158	-71.1241	-70.9356	-71.654	-71.5873	-71.9175	-71.5306
1812600000	-70.55	-70.1557	-70.7507	-70.1542	-70.5077	-69.9819	-69.6326	-71.3797	-71.5851	-71.1156	-71.3639	-71.884	-71.1885	-70.8508	-71.6599	-71.6452	-71.9352	-71.5162
1812950000	-70.5339	-70.1856	-70.7006	-70.1511	-70.488	-69.904	-69.6824	-71.342	-71.5398	-71.1256	-71.3051	-71.8508	-71.1812	-70.8956	-71.5979	-71.6467	-71.8824	-71.5134
1813300000	-70.5202	-70.173	-70.703	-70.1442	-70.4899	-69.8861	-69.6499	-71.2783	-71.5646	-71.0783	-71.3224	-71.787	-71.1548	-70.825	-71.6315	-71.5975	-71.9346	-71.4376
1813650000	-70.4574	-70.0922	-70.7257	-70.1472	-70.5352	-69.8811	-69.6006	-71.3389	-71.5183	-71.0275	-71.2587	-71.8307	-71.1968	-70.8102	-71.5835	-71.6102	-71.9217	-71.409
1814000000	-70.4908	-70.1489	-70.717	-70.1742	-70.4774	-69.8729	-69.5941	-71.3246	-71.4983	-71.0383	-71.241	-71.8187	-71.1277	-70.8258	-71.5683	-71.646	-71.9043	-71.4017
1814350000	-70.4671	-70.1232	-70.783	-70.0735	-70.553	-69.8212	-69.5454	-71.2817	-71.5317	-71.0161	-71.2953	-71.8644	-71.1793	-70.8005	-71.5343	-71.5385	-71.8065	-71.4448
1814700000	-70.501	-70.1329	-70.6519	-70.0777	-70.5099	-69.8464	-69.5666	-71.3275	-71.5359	-70.9962	-71.2536	-71.7943	-71.1203	-70.7897	-71.5304	-71.6348	-71.8378	-71.3878
1815050000	-70.429	-70.0631	-70.6478	-70.045	-70.4987	-69.8297	-69.5905	-71.248	-71.54	-70.9871	-71.2016	-71.7744	-71.1165	-70.7506	-71.4453	-71.5384	-71.8307	-71.3196
1815400000	-70.3897	-70.0672	-70.6542	-70.0384	-70.5065	-69.8119	-69.4955	-71.2765	-71.5255	-70.9732	-71.2518	-71.7388	-71.1375	-70.7472	-71.4873	-71.5446	-71.7437	-71.3187
1815750000	-70.4047	-69.9848	-70.6396	-69.987	-70.4177	-69.7442	-69.5274	-71.2816	-71.5075	-71.0068	-71.2253	-71.7226	-71.1815	-70.7312	-71.4002	-71.4806	-71.7999	-71.2579
1816100000	-70.4319	-70.0442	-70.6335	-69.9975	-70.438	-69.7513	-69.5608	-71.2001	-71.5075	-70.9609	-71.203	-71.6838	-71.1277	-70.7056	-71.4159	-71.5035	-71.7174	-71.2763
1816450000	-70.343	-70.0597	-70.6031	-69.9396	-70.4361	-69.7202	-69.4657	-71.2246	-71.4506	-70.9486	-71.1474	-71.631	-71.1605	-70.7603	-71.3386	-71.4749	-71.751	-71.2683
1816800000	-70.4176	-70.0189	-70.5687	-69.9212	-70.4004	-69.7367	-69.451	-71.2176	-71.4251	-70.9372	-71.1695	-71.5643	-71.081	-70.6711	-71.347	-71.4895	-71.8024	-71.2365
1817150000	-70.3477	-70.0038	-70.5678	-69.933	-70.3877	-69.7469	-69.3747	-71.1679	-71.4285	-70.91	-71.0982	-71.6384	-71.0588	-70.6366	-71.3473	-71.4265	-71.7097	-71.2568
1817500000	-70.4007	-70.033	-70.5705	-70.0009	-70.4185	-69.6203	-69.3751	-71.1987	-71.4502	-70.9309	-71.0382	-71.6202	-71.1048	-70.6115	-71.305	-71.4681	-71.7546	-71.1882
1817850000	-70.306	-70.0102	-70.5182	-69.9747	-70.3738	-69.6401	-69.3522	-71.1853	-71.4079	-70.888	-71.0567	-71.5461	-71.0432	-70.6826	-71.2961	-71.4306	-71.7477	-71.1589
1818200000	-70.3389	-69.9634	-70.5532	-69.9512	-70.3915	-69.6401	-69.3441	-71.1759	-71.427	-70.9054	-71.0468	-71.5394	-71.106	-70.5683	-71.2836	-71.4083	-71.7152	-71.1134
1818550000	-70.2969	-69.9726	-70.4736	-70.0048	-70.3431	-69.6134	-69.2968	-71.1764	-71.3965	-70.8141	-71.0434	-71.5352	-71.0656	-70.5812	-71.2279	-71.4665	-71.6515	-71.1437
1818900000	-70.2941	-69.9161	-70.4728	-70.0148	-70.3481	-69.6125	-69.2646	-71.1277	-71.3712	-70.8584	-71.0472	-71.4619	-70.9697	-70.5803	-71.2619	-71.4187	-71.6955	-71.1059
1819250000	-70.2407	-69.8891	-70.4673	-69.9273	-70.3311	-69.5564	-69.2676	-71.1196	-71.3763	-70.7868	-70.9881	-71.4619	-71.0387	-70.5334	-71.1626	-71.4334	-71.6796	-71.064
1819600000	-70.2869	-69.9056	-70.3721	-69.9378	-70.3122	-69.5996	-69.2505	-71.1718	-71.2961	-70.7104	-71.0011	-71.4907	-70.9897	-70.5286	-71.1545	-71.3524	-71.6895	-71.0434
1819950000	-70.2271	-69.908	-70.3715	-69.9331	-70.3379	-69.5764	-69.2126	-71.089	-71.3589	-70.7339	-70.9451	-71.4075	-71.0115	-70.4953	-71.1488	-71.3446	-71.5731	-71.029
1820300000	-70.2922	-69.9166	-70.4376	-69.914	-70.2581	-69.5646	-69.2103	-71.135	-71.3221	-70.6541	-70.94	-71.3531	-71.0136	-70.5033	-71.1159	-71.3392	-71.5574	-71.0133
1820650000	-70.2629	-69.8673	-70.3635	-69.8515	-70.343	-69.542	-69.1618	-71.1246	-71.3404	-70.6789	-70.9295	-71.3998	-71.055	-70.4769	-71.1133	-71.3366	-71.6144	-71.0145
1821000000	-70.3016	-69.9254	-70.3796	-69.9049	-70.2594	-69.496	-69.1772	-71.0998	-71.304	-70.5526	-70.8328	-71.327	-70.9918	-70.4801	-71.0831	-71.3145	-71.6401	-71.0123
1821350000	-70.2444	-69.8219	-70.2602	-69.9267	-70.2767	-69.5575	-69.1232	-71.0976	-71.2428	-70.5684	-70.8776	-71.3765	-70.9395	-70.4606	-71.0669	-71.2714	-71.5856	-71.0536
1821700000	-70.2621	-69.7764	-70.3138	-69.8546	-70.2328	-69.501	-69.1503	-71.095	-71.246	-70.6089	-70.8529	-71.3776	-70.9599	-70.4132	-71.0595	-71.2759	-71.5463	-70.9671
1822050000	-70.217	-69.8186	-70.3424	-69.893	-70.2469	-69.5049	-69.1228	-71.0145	-71.2456	-70.555	-70.7846	-71.3492	-71.0298	-70.4473	-71.0213	-71.2467	-71.4875	-70.8833
1822400000	-70.2101	-69.82	-70.2871	-69.868	-70.2425	-69.5365	-69.1328	-71.0241	-71.2103	-70.5319	-70.8072	-71.3012	-70.9434	-70.4428	-71.0272	-71.2303	-71.3964	-70.9819
1822750000	-70.2269	-69.773	-70.2925	-69.871	-70.2383	-69.5313	-69.091	-70.9886	-71.2839	-70.561	-70.7271	-71.2748	-70.9525	-70.4393	-71.0443	-71.3021	-71.4106	-70.9146
1823100000	-70.2339	-69.8005	-70.3099	-69.8795	-70.2478	-69.4878	-69.0752	-71.0027	-71.2486	-70.5524	-70.7988	-71.2482	-70.9486	-70.4113	-71.0216	-71.2058	-71.4157	-70.8825
1823450000	-70.2316	-69.7628	-70.2473	-69.8086	-70.2365	-69.4375	-69.0594	-70.9492	-71.2467	-70.5386	-70.7753	-71.2871	-70.927	-70.443	-70.9825	-71.2173	-71.3977	-70.8805
1823800000	-70.1518	-69.7473	-70.2655	-69.7527	-70.2144	-69.4597	-69.0434	-70.9243	-71.2233	-70.5908	-70.7959	-71.2647	-70.9179	-70.3501	-70.9805	-71.1924	-71.3719	-70.9425
1824150000	-70.2356	-69.7359	-70.1456	-69.7019	-70.1643	-69.476	-69.064	-70.96	-71.2563	-70.53	-70.7965	-71.2307	-70.9111	-70.4246	-70.9754	-71.2096	-71.3567	-70.8674
1824500000	-70.1187	-69.705	-70.1821	-69.7463	-70.2084	-69.4456	-69.0584	-71.0174	-71.1563	-70.5169	-70.7235	-71.3364	-70.929	-70.3262	-71.001	-71.2212	-71.3973	-70.8499
1824850000	-70.1475	-69.7092	-70.1556	-69.7302	-70.1557	-69.4608	-69.0094	-70.9289	-71.2096	-70.4815	-70.7355	-71.2098	-70.9623	-70.3587	-70.9983	-71.1828	-71.4766	-70.8494
1825200000	-70.1434	-69.6959	-70.1553	-69.6688	-70.1524	-69.4897	-69.0173	-70.9492	-71.1628	-70.4165	-70.6683	-71.295	-70.9684	-70.407	-70.9869	-71.1923	-71.3844	-70.8904
1825550000	-70.0829	-69.665	-70.1139	-69.674	-70.1551	-69.47	-68.9602	-70.922	-71.2229	-70.4294	-70.7305	-71.2889	-70.9561	-70.3369	-71.0092	-71.2164	-71.5197	-70.8787
1825900000	-70.1017	-69.6471	-70.1126	-69.6605	-70.0791	-69.5141	-68.9986	-70.9658	-71.1986	-70.3971	-70.7413	-71.2654	-70.904	-70.3881	-71.0239	-71.1789	-71.5363	-70.8674
1826250000	-70.1384	-69.6258	-70.0907	-69.6329	-70.1316	-69.4355	-68.9376	-70.911	-71.1782	-70.398	-70.6975	-71.2154	-70.9812	-70.3753	-70.9928	-71.1294	-71.4746	-70.8489
1826600000	-70.1557	-69.6041	-70.1254	-69.6057	-70.1268	-69.5324	-68.9964	-70.9451	-71.1771	-70.3729	-70.6837	-71.1919	-70.9151	-70.4207	-71.0197	-71.1514	-71.5123	-70.8725
1826950000	-70.0141	-69.5765	-70.0997	-69.6397	-70.1406	-69.5039	-68.9339	-70.9301	-71.1809	-70.3716	-70.641	-71.2659	-70.9737	-70.4414	-71.0537	-71.1703	-71.5926	-70.8713
1827300000	-70.0676	-69.593	-70.0743	-69.6431	-70.0933	-69.4894	-68.8915	-70.9447	-71.1571	-70.3685	-70.7225	-71.283	-70.9825	-70.3734	-71.0137	-71.1656	-71.5253	-70.8515
1827650000	-70.0859	-69.5735	-70.0487	-69.6293	-70.1339	-69.438	-68.9315	-70.945	-71.1579	-70.3648	-70.7238	-71.2064	-70.9536	-70.4128	-71.0458	-71.1594	-71.5264	-70.9005
1828000000	-70.0544	-69.5635	-70.0244	-69.6702	-70.1189	-69.483	-68.9118	-70.8956	-71.1825	-70.3799	-70.7198	-71.264	-71.0032	-70.4188	-71.0289	-71.1592	-71.5109	-70.8312
1828350000	-70.0669	-69.5675	-70.03	-69.6749	-70.1345	-69.4731	-68.956	-70.8913	-71.185	-70.3524	-70.7466	-71.2537	-71.0312	-70.3968	-71.0816	-71.1051	-71.3641	-70.8993
1828700000	-70.0225	-69.5581	-70.025	-69.6102	-70.0968	-69.5185	-68.8666	-70.8843	-71.1623	-70.4087	-70.6801	-71.3241	-71.0464	-70.3977	-71.0822	-71.2036	-71.3407	-70.8861
1829050000	-70.0256	-69.5824	-70.0546	-69.642	-70.109	-69.4932	-68.9401	-70.8895	-71.2048	-70.323	-70.7832	-71.2737	-71.0473	-70.4611	-71.0794	-71.2329	-71.378	-70.8839
1829400000	-69.9969	-69.5509	-70.0249	-69.6557	-70.0895	-69.5234	-68.8581	-70.8766	-71.1156	-70.4068	-70.7889	-71.2665	-71.0437	-70.4019	-71.0863	-71.15	-71.4516	-70.9086
1829750000	-70.0144	-69.5906	-69.9944	-69.6931	-70.1356	-69.4941	-68.8805	-70.8707	-71.2047	-70.3412	-70.8112	-71.2924	-71.0113	-70.354	-71.1193	-71.1468	-71.3718	-70.9034
1830100000	-69.9566	-69.5713	-69.995	-69.7011	-70.0689	-69.4893	-68.9033	-70.917	-71.1133	-70.3455	-70.7636	-71.2552	-71.0238	-70.3522	-71.1478	-71.176	-71.4196	-70.9629
1830450000	-69.9513	-69.5067	-70.0084	-69.6482	-70.1043	-69.5493	-68.8869	-70.8951	-71.1808	-70.4083	-70.7549	-71.2778	-71.0482	-70.398	-71.1666	-71.1533	-71.4617	-70.9208
1830800000	-69.9519	-69.4252	-69.9628	-69.643	-70.0704	-69.5822	-68.8789	-70.9705	-71.1811	-70.3299	-70.8301	-71.2411	-71.0185	-70.3875	-71.1064	-71.2001	-71.4639	-70.8479
1831150000	-69.9448	-69.4799	-69.9798	-69.6458	-70.1088	-69.5626	-68.8555	-70.9531	-71.1769	-70.3583	-70.741	-71.2088	-70.9864	-70.3683	-71.1487	-71.1873	-71.4699	-70.8951
1831500000	-69.9781	-69.543	-69.9378	-69.6575	-70.0528	-69.5996	-68.8896	-70.9638	-71.1694	-70.3866	-70.8095	-71.326	-71.0423	-70.3939	-71.0985	-71.2211	-71.5053	-70.8868
1831850000	-69.8749	-69.4495	-69.9852	-69.6686	-70.0464	-69.5444	-68.8694	-70.9723	-71.233	-70.378	-70.8462	-71.2941	-71.0671	-70.3918	-71.1656	-71.1851	-71.4143	-70.8577
1832200000	-69.8573	-69.4204	-69.9114	-69.6913	-70.1153	-69.6179	-68.8978	-70.9769	-71.1619	-70.3562	-70.8325	-71.2969	-71.028	-70.4036	-71.0786	-71.218	-71.4472	-70.8201
1832550000	-69.9408	-69.4057	-69.925	-69.6757	-70.0518	-69.6801	-68.9251	-71.0012	-71.2307	-70.3219	-70.7696	-71.3103	-71.0818	-70.3102	-71.0793	-71.1936	-71.4315	-70.8478
1832900000	-69.8397	-69.414	-69.8886	-69.6716	-70.0827	-69.5874	-68.9106	-70.9726	-71.2043	-70.3457	-70.7628	-71.3129	-71.0204	-70.3146	-71.1217	-71.1326	-71.4027	-70.8723
1833250000	-69.8392	-69.4004	-69.9314	-69.6538	-70.1054	-69.6133	-68.9337	-70.9494	-71.2004	-70.3569	-70.7916	-71.3128	-71.0796	-70.4038	-71.0717	-71.1984	-71.4393	-70.8409
1833600000	-69.841	-69.43	-69.9385	-69.6559	-70.0649	-69.6973	-68.9085	-70.9859	-71.2766	-70.3385	-70.8151	-71.295	-71.0805	-70.343	-71.0805	-71.1896	-71.3528	-70.8791
1833950000	-69.8383	-69.423	-69.8954	-69.6132	-70.0257	-69.6267	-68.9086	-70.8992	-71.199	-70.325	-70.8378	-71.3794	-71.0824	-70.403	-71.085	-71.1627	-71.3357	-70.8922
1834300000	-69.9141	-69.4211	-69.8916	-69.5819	-70.117	-69.6848	-68.9014	-70.9827	-71.1643	-70.358	-70.8364	-71.3725	-71.1014	-70.3351	-71.1064	-71.1134	-71.3078	-70.8876
1834650000	-69.8005	-69.4127	-69.911	-69.6073	-70.0153	-69.7211	-68.9208	-71.0293	-71.2617	-70.3956	-70.8478	-71.3803	-71.071	-70.3632	-71.1149	-71.0774	-71.25	-70.9305
1835000000	-69.8123	-69.4681	-69.9322	-69.6092	-70.1158	-69.7246	-68.904	-70.9887	-71.2077	-70.3545	-70.7814	-71.4004	-71.0794	-70.3801	-71.0528	-71.0895	-71.1746	-70.8709
1835350000	-69.7801	-69.4355	-69.8778	-69.6244	-70.0609	-69.7134	-68.9243	-70.9983	-71.2117	-70.3777	-70.8328	-71.3485	-71.0927	-70.4271	-71.0596	-71.0624	-71.1841	-70.9031
1835700000	-69.7852	-69.4052	-69.881	-69.6264	-70.1035	-69.7254	-68.893	-71.0351	-71.2215	-70.3644	-70.8103	-71.4342	-71.0287	-70.3501	-71.0802	-71.1563	-71.1703	-70.931
1836050000	-69.833	-69.4059	-69.8787	-69.6086	-70.0669	-69.7105	-68.9487	-71.0732	-71.2113	-70.4577	-70.8362	-71.387	-71.1014	-70.3787	-71.0804	-71.091	-71.1658	-70.9548
1836400000	-69.7708	-69.4002	-69.9048	-69.6212	-70.1297	-69.7142	-68.9408	-71.1014	-71.2062	-70.4542	-70.8731	-71.3735	-71.0841	-70.4151	-71.0582	-71.1159	-71.2773	-70.973
1836750000	-69.7834	-69.4095	-69.865	-69.5995	-70.0652	-69.722	-68.9008	-71.0662	-71.2221	-70.4478	-70.8809	-71.4289	-70.9984	-70.379	-71.1031	-71.0712	-71.2607	-71.016
1837100000	-69.7905	-69.4209	-69.8829	-69.6129	-70.0889	-69.6826	-68.9985	-71.0968	-71.1884	-70.4174	-70.8634	-71.3517	-71.1231	-70.4529	-71.0317	-71.1239	-71.274	-70.9855
1837450000	-69.7442	-69.3818	-69.8921	-69.6008	-70.092	-69.7021	-68.9687	-71.0988	-71.1753	-70.482	-70.8417	-71.4026	-71.0639	-70.3673	-71.036	-71.0667	-71.2632	-70.9863
1837800000	-69.7944	-69.4192	-69.9302	-69.5771	-70.1035	-69.7295	-68.9792	-71.0897	-71.1956	-70.3848	-70.8449	-71.4135	-71.086	-70.3776	-71.0012	-71.1268	-71.3324	-70.969
1838150000	-69.7469	-69.3676	-69.8911	-69.5894	-70.0955	-69.7796	-68.9871	-71.0706	-71.1692	-70.4267	-70.8478	-71.3793	-71.0492	-70.4232	-71.1067	-71.1138	-71.4119	-70.936
1838500000	-69.7129	-69.4339	-69.9021	-69.5654	-70.1408	-69.7441	-68.9564	-71.0909	-71.1929	-70.4794	-70.9044	-71.4291	-71.0072	-70.4156	-71.0627	-71.1284	-71.3536	-70.9525
1838850000	-69.7408	-69.4393	-69.8517	-69.622	-70.1169	-69.7882	-68.996	-71.0713	-71.1278	-70.4701	-70.9287	-71.4706	-71.0164	-70.361	-71.0412	-71.1141	-71.3717	-70.9676
1839200000	-69.7541	-69.3857	-69.9099	-69.6573	-70.1018	-69.7634	-69.0178	-71.1052	-71.2023	-70.4565	-70.9022	-71.3604	-71.0248	-70.3673	-71.0164	-71.1154	-71.3856	-70.9553
1839550000	-69.7701	-69.3958	-69.8719	-69.5759	-70.0909	-69.7824	-69.0238	-71.0684	-71.1058	-70.4449	-70.8274	-71.3831	-71.0073	-70.3786	-70.9587	-70.9725	-71.4038	-70.9836
1839900000	-69.736	-69.3688	-69.8265	-69.5846	-70.0973	-69.7834	-68.9986	-71.0272	-71.1167	-70.4476	-70.8464	-71.4042	-71.0758	-70.4307	-70.9744	-71.0392	-71.3747	-70.9862
1840250000	-69.7133	-69.4019	-69.8745	-69.583	-70.1255	-69.7817	-69.039	-71.0469	-71.0977	-70.4464	-70.8465	-71.3697	-71.0103	-70.4269	-70.9678	-71.0717	-71.3002	-70.9133
1840600000	-69.6995	-69.4121	-69.8344	-69.5881	-70.1065	-69.7434	-69.0199	-71.0508	-71.1317	-70.4276	-70.8536	-71.393	-70.9659	-70.3588	-70.9476	-71.0348	-71.3133	-70.9024
1840950000	-69.678	-69.4073	-69.8622	-69.6331	-70.0698	-69.808	-69.0088	-71.0726	-71.0803	-70.4675	-70.8828	-71.3947	-70.9851	-70.4101	-71.0296	-70.9802	-71.3055	-70.9638
1841300000	-69.6813	-69.3612	-69.827	-69.5737	-70.1106	-69.773	-68.9778	-71.0207	-71.0606	-70.5494	-70.8703	-71.3744	-70.9092	-70.3842	-70.9797	-71.0357	-71.2985	-70.9558
1841650000	-69.7027	-69.3623	-69.845	-69.5261	-70.0934	-69.7637	-69.0033	-70.9872	-71.0613	-70.5355	-70.8909	-71.4632	-70.9696	-70.4335	-70.988	-71.0082	-71.2812	-70.9253
1842000000	-69.69	-69.3471	-69.8856	-69.53	-70.0632	-69.7843	-69.0551	-71.0256	-71.034	-70.5147	-70.9217	-71.4152	-70.9752	-70.4072	-70.9265	-70.974	-71.2499	-70.9444
1842350000	-69.6753	-69.3542	-69.7792	-69.6156	-70.0088	-69.7825	-69.0176	-70.9717	-71.0958	-70.4927	-70.8341	-71.4118	-71.007	-70.406	-70.9313	-70.9904	-71.2251	-70.9481
1842700000	-69.6709	-69.3186	-69.7711	-69.5798	-70.0724	-69.7276	-69.0611	-70.923	-70.9699	-70.474	-70.8692	-71.3944	-70.9367	-70.3596	-70.8996	-70.9805	-71.1487	-70.9534
1843050000	-69.6371	-69.2949	-69.7886	-69.5367	-70.0328	-69.7837	-69.0626	-70.9458	-70.9696	-70.5566	-70.8924	-71.3683	-70.9256	-70.4272	-70.9233	-70.8889	-71.1619	-70.8899
1843400000	-69.6427	-69.3071	-69.7828	-69.5238	-70.0339	-69.8048	-69.0209	-70.9571	-70.9857	-70.4693	-70.855	-71.3253	-70.9344	-70.3529	-70.9036	-70.9349	-71.1317	-70.9148
1843750000	-69.5878	-69.2801	-69.7591	-69.5347	-69.9823	-69.7303	-69.0895	-71.0005	-70.9776	-70.4994	-70.9021	-71.3274	-70.9275	-70.3947	-70.9004	-70.921	-71.085	-70.9666
1844100000	-69.5901	-69.2491	-69.7123	-69.4999	-70.0173	-69.8109	-69.0028	-70.9888	-70.9585	-70.4634	-70.8542	-71.3298	-70.9443	-70.3561	-70.8509	-70.902	-71.0143	-70.8816
1844450000	-69.5665	-69.2569	-69.7318	-69.4929	-69.9836	-69.7672	-69.0156	-70.9628	-70.8902	-70.4629	-70.8078	-71.35	-70.9079	-70.4065	-70.8053	-70.9022	-70.9865	-70.8667
1844800000	-69.6036	-69.2228	-69.6391	-69.4623	-70.0063	-69.7834	-69.0098	-70.9155	-70.9314	-70.4689	-70.7707	-71.2646	-70.8489	-70.306	-70.8522	-70.8759	-70.9343	-70.934
1845150000	-69.5547	-69.1936	-69.6439	-69.4674	-69.9346	-69.7626	-69.0097	-70.9279	-70.9067	-70.4393	-70.7861	-71.2888	-70.8835	-70.3313	-70.7844	-70.8121	-70.9011	-70.78
1845500000	-69.5258	-69.2464	-69.6018	-69.3984	-69.885	-69.7602	-68.9948	-70.8605	-70.8241	-70.4344	-70.7566	-71.2371	-70.9133	-70.3489	-70.8047	-70.7854	-70.8742	-70.8285
1845850000	-69.4894	-69.2011	-69.6263	-69.4629	-69.927	-69.7364	-69.0188	-70.8445	-70.8721	-70.4331	-70.7778	-71.3135	-70.89	-70.3157	-70.7422	-70.8114	-70.8909	-70.8019
1846200000	-69.5238	-69.1232	-69.6057	-69.4585	-69.9098	-69.7803	-69.0446	-70.8152	-70.7554	-70.4557	-70.7773	-71.2251	-70.8866	-70.2807	-70.7466	-70.7807	-70.8903	-70.8235
1846550000	-69.4262	-69.1228	-69.5288	-69.3833	-69.9122	-69.7411	-68.9762	-70.805	-70.7827	-70.4608	-70.7208	-71.2002	-70.8823	-70.3145	-70.7348	-70.7427	-70.888	-70.8217
1846900000	-69.4669	-69.1118	-69.5691	-69.4037	-69.8631	-69.7395	-68.9572	-70.8258	-70.771	-70.4006	-70.7641	-71.1729	-70.8211	-70.284	-70.7393	-70.754	-70.9224	-70.862
1847250000	-69.4817	-69.1135	-69.6035	-69.3666	-69.8463	-69.7289	-68.9855	-70.8048	-70.7073	-70.4186	-70.7055	-71.1963	-70.7584	-70.2923	-70.6598	-70.7694	-70.8692	-70.7315
1847600000	-69.4563	-69.0739	-69.5288	-69.389	-69.7883	-69.7493	-68.9902	-70.8153	-70.7169	-70.3985	-70.698	-71.1829	-70.7665	-70.2715	-70.648	-70.7097	-70.9698	-70.7104
1847950000	-69.4081	-69.0755	-69.5466	-69.3152	-69.7708	-69.7272	-68.9778	-70.7691	-70.6432	-70.3661	-70.6197	-71.1296	-70.8011	-70.2709	-70.6728	-70.636	-70.9564	-70.7406
1848300000	-69.4083	-69.0612	-69.4616	-69.3304	-69.7888	-69.7182	-68.9549	-70.7267	-70.7019	-70.3662	-70.6766	-71.1493	-70.7702	-70.2186	-70.5539	-70.6262	-70.9994	-70.7114
1848650000	-69.4036	-68.9901	-69.4848	-69.3103	-69.7448	-69.7158	-68.9794	-70.7479	-70.608	-70.346	-70.6431	-71.0847	-70.7328	-70.2375	-70.5972	-70.6026	-71.11	-70.6933
1849000000	-69.3334	-69.0223	-69.4568	-69.2993	-69.657	-69.6867	-68.978	-70.7267	-70.6277	-70.2806	-70.6289	-71.0934	-70.654	-70.1709	-70.5432	-70.561	-71.0145	-70.666
1849350000	-69.3081	-68.9607	-69.4449	-69.2773	-69.705	-69.6705	-68.9492	-70.7676	-70.586	-70.2494	-70.5689	-71.0462	-70.6754	-70.1725	-70.5373	-70.5175	-70.9903	-70.6828
1849700000	-69.3104	-68.943	-69.4516	-69.2811	-69.6704	-69.6671	-68.9476	-70.7123	-70.526	-70.2759	-70.5687	-70.9901	-70.6647	-70.1841	-70.4569	-70.5501	-70.9255	-70.5965
1850050000	-69.2867	-68.9267	-69.3715	-69.2843	-69.6896	-69.6123	-68.9292	-70.6971	-70.5406	-70.2395	-70.556	-70.952	-70.6562	-70.1744	-70.4547	-70.5351	-70.921	-70.5999
1850400000	-69.1915	-68.9298	-69.3394	-69.1892	-69.6477	-69.6794	-68.9539	-70.6602	-70.497	-70.2245	-70.509	-70.9711	-70.6396	-70.1446	-70.4844	-70.4291	-70.8268	-70.5623
1850750000	-69.2715	-68.8985	-69.3451	-69.2084	-69.6474	-69.6404	-68.8972	-70.6737	-70.4784	-70.2112	-70.4824	-70.9808	-70.6012	-70.1771	-70.4668	-70.421	-70.7947	-70.5257
1851100000	-69.1785	-68.9098	-69.3124	-69.1642	-69.6163	-69.64	-68.8959	-70.6704	-70.4619	-70.2093	-70.542	-70.8968	-70.5681	-70.118	-70.497	-70.4054	-70.6895	-70.4982
1851450000	-69.2086	-68.8484	-69.2887	-69.1475	-69.5636	-69.5291	-68.9622	-70.6344	-70.4053	-70.2157	-70.4927	-70.823	-70.6193	-70.0956	-70.4489	-70.3457	-70.6218	-70.5042
1851800000	-69.1948	-68.867	-69.256	-69.1159	-69.5833	-69.6005	-68.8619	-70.5793	-70.392	-70.1525	-70.4855	-70.9116	-70.5629	-70.1477	-70.4033	-70.3035	-70.5581	-70.3753
1852150000	-69.1084	-68.8705	-69.2555	-69.0504	-69.5279	-69.5582	-68.8469	-70.5507	-70.3802	-70.1172	-70.4106	-70.7909	-70.5364	-70.1512	-70.3607	-70.2992	-70.6041	-70.4553
1852500000	-69.102	-68.8026	-69.2213	-69.0846	-69.5325	-69.5415	-68.834	-70.6156	-70.3635	-70.1347	-70.3939	-70.8192	-70.4845	-70.0823	-70.3901	-70.2429	-70.5151	-70.4694
1852850000	-69.0967	-68.8322	-69.2498	-69.0468	-69.5074	-69.5235	-68.8538	-70.6231	-70.3422	-70.1452	-70.3732	-70.8177	-70.4808	-70.1185	-70.3452	-70.2233	-70.4948	-70.4087
1853200000	-69.1041	-68.8132	-69.2059	-69.0867	-69.4659	-69.4846	-68.8559	-70.5677	-70.4027	-70.0938	-70.4327	-70.7454	-70.4572	-70.0694	-70.3503	-70.1803	-70.563	-70.409
1853550000	-69.0082	-68.7846	-69.1825	-69.0649	-69.4559	-69.4519	-68.8232	-70.549	-70.3096	-70.086	-70.3121	-70.7419	-70.4979	-70.0236	-70.296	-70.2166	-70.5405	-70.3481
1853900000	-69.0671	-68.7664	-69.155	-69.0286	-69.4101	-69.4862	-68.8472	-70.5384	-70.2516	-70.0702	-70.3539	-70.7202	-70.4681	-70.0614	-70.3134	-70.2154	-70.5655	-70.3734
1854250000	-69.0509	-68.7155	-69.1974	-69.0179	-69.4011	-69.4873	-68.8299	-70.5477	-70.2529	-70.1104	-70.3198	-70.7	-70.4442	-70.0257	-70.3691	-70.2386	-70.6396	-70.3053
1854600000	-69.0394	-68.7545	-69.1896	-69.0114	-69.3807	-69.4269	-68.802	-70.4903	-70.2378	-70.0435	-70.2924	-70.7145	-70.4201	-70.0556	-70.3133	-70.2469	-70.5795	-70.3258
1854950000	-69.0249	-68.6952	-69.0803	-68.9679	-69.3816	-69.4046	-68.7958	-70.5397	-70.176	-70.048	-70.3112	-70.6844	-70.419	-70.0244	-70.313	-70.2032	-70.5594	-70.272
1855300000	-69.0093	-68.6845	-69.101	-68.9804	-69.371	-69.3615	-68.7756	-70.4913	-70.197	-70.0516	-70.3372	-70.6874	-70.4665	-69.9806	-70.3113	-70.2009	-70.5782	-70.2937
1855650000	-68.9742	-68.7113	-69.0785	-68.9745	-69.2944	-69.3829	-68.7941	-70.4645	-70.2047	-69.9857	-70.3069	-70.6872	-70.4106	-69.9874	-70.3026	-70.139	-70.5872	-70.2545
1856000000	-68.9828	-68.6425	-69.0452	-68.9614	-69.3032	-69.38	-68.7803	-70.481	-70.1339	-69.9898	-70.3279	-70.6882	-70.4044	-70.0194	-70.2982	-70.1069	-70.5425	-70.2274
1856350000	-68.9446	-68.659	-69.0306	-68.9019	-69.2744	-69.3862	-68.7805	-70.493	-70.1353	-69.9989	-70.3025	-70.5648	-70.3471	-69.9997	-70.3043	-70.1428	-70.5251	-70.2356
1856700000	-68.8817	-68.6453	-69.0018	-68.9162	-69.2605	-69.3491	-68.7798	-70.437	-70.1219	-70.0066	-70.2377	-70.6246	-70.377	-70.0057	-70.2773	-70.1403	-70.577	-70.2172
1857050000	-68.8877	-68.5903	-68.9831	-68.8977	-69.2185	-69.3656	-68.7591	-70.4219	-70.1175	-69.9868	-70.2023	-70.668	-70.3467	-69.9995	-70.2508	-70.0482	-70.6195	-70.2204
1857400000	-68.87	-68.5831	-68.9572	-68.8705	-69.2431	-69.3658	-68.7592	-70.4631	-70.096	-69.9148	-70.1709	-70.5654	-70.3846	-69.9667	-70.2743	-70.0955	-70.5825	-70.1513
1857750000	-68.8276	-68.589	-68.9346	-68.8292	-69.1508	-69.3555	-68.7333	-70.4449	-70.093	-70.0016	-70.1958	-70.5901	-70.3716	-69.9664	-70.2307	-70.1021	-70.5537	-70.1054
1858100000	-68.849	-68.5659	-68.9297	-68.8405	-69.1852	-69.308	-68.7681	-70.3742	-70.0986	-69.9213	-70.142	-70.5563	-70.307	-69.972	-70.2534	-70.0626	-70.5748	-70.0644
1858450000	-68.8084	-68.5727	-68.8932	-68.8327	-69.1454	-69.3566	-68.7335	-70.3837	-70.0895	-70.0151	-70.1176	-70.5552	-70.2703	-69.9611	-70.252	-70.0472	-70.5612	-70.0627
1858800000	-68.7782	-68.5286	-68.8872	-68.8359	-69.1362	-69.2647	-68.6824	-70.3609	-70.0399	-69.9554	-70.0144	-70.5575	-70.27	-69.9465	-70.243	-69.9856	-70.4563	-70.0508
1859150000	-68.8076	-68.4932	-68.8563	-68.7694	-69.1224	-69.2465	-68.7144	-70.3816	-70.0464	-69.9391	-70.0572	-70.5124	-70.2263	-69.885	-70.2447	-69.9719	-70.4114	-70.0333
1859500000	-68.7371	-68.5033	-68.8593	-68.8235	-69.0838	-69.2085	-68.6697	-70.3358	-70.0034	-69.8877	-70.0554	-70.5611	-70.1936	-69.8918	-70.1626	-69.9177	-70.3904	-69.9979
1859850000	-68.7464	-68.445	-68.7919	-68.7731	-69.0484	-69.2456	-68.711	-70.309	-69.9586	-69.9115	-70.0039	-70.4691	-70.1794	-69.8594	-70.1003	-69.9392	-70.3373	-70.0413
1860200000	-68.7572	-68.4793	-68.7785	-68.7818	-69.0011	-69.2323	-68.7029	-70.3183	-69.9949	-69.8546	-70.0117	-70.4416	-70.1856	-69.8957	-70.1733	-69.8445	-70.2965	-69.9569
1860550000	-68.6641	-68.4625	-68.798	-68.7367	-69.034	-69.1404	-68.6789	-70.3207	-69.9576	-69.8309	-69.9586	-70.3983	-70.1668	-69.84	-70.1456	-69.8681	-70.222	-69.9821
1860900000	-68.6539	-68.4477	-68.7705	-68.7343	-69.0207	-69.1195	-68.6406	-70.2584	-69.8825	-69.7825	-69.9884	-70.4226	-70.1424	-69.8355	-70.1051	-69.8323	-70.1163	-69.9296
1861250000	-68.6093	-68.4107	-68.7322	-68.7468	-68.983	-69.105	-68.6387	-70.2395	-69.976	-69.7861	-69.9118	-70.3695	-70.0858	-69.8042	-70.0637	-69.7914	-70.087	-69.9541
1861600000	-68.6263	-68.393	-68.7306	-68.6842	-68.9728	-69.1185	-68.6202	-70.2299	-69.9145	-69.7496	-69.9037	-70.369	-70.0746	-69.8447	-70.0665	-69.8358	-70.039	-69.9351
1861950000	-68.6189	-68.355	-68.723	-68.7235	-68.9759	-69.0225	-68.6408	-70.2608	-69.8763	-69.753	-69.8827	-70.3564	-70.061	-69.8254	-70.0626	-69.8547	-70.0247	-69.8605
1862300000	-68.5936	-68.3417	-68.6753	-68.649	-68.9463	-69.0293	-68.6075	-70.1854	-69.8584	-69.6918	-69.8155	-70.2575	-69.9834	-69.7531	-70.0219	-69.8911	-69.9752	-69.9744
1862650000	-68.5902	-68.2843	-68.6742	-68.6971	-68.9411	-68.9581	-68.5819	-70.2471	-69.854	-69.7025	-69.8236	-70.2641	-70.0448	-69.7981	-69.9798	-69.8139	-69.9302	-69.9089
1863000000	-68.5215	-68.2863	-68.6592	-68.6312	-68.8545	-68.9493	-68.5704	-70.1855	-69.8342	-69.6683	-69.7971	-70.2995	-69.9742	-69.7318	-70.0029	-69.8171	-69.8532	-69.8781
1863350000	-68.5088	-68.2952	-68.5791	-68.606	-68.8681	-68.8807	-68.5198	-70.1481	-69.7895	-69.6796	-69.7731	-70.2474	-69.9794	-69.7456	-69.9167	-69.8548	-69.8285	-69.897
1863700000	-68.4647	-68.2061	-68.5847	-68.6229	-68.8242	-68.885	-68.5036	-70.1138	-69.8383	-69.621	-69.7201	-70.1965	-69.9136	-69.6978	-69.9074	-69.8305	-69.8454	-69.8532
1864050000	-68.4636	-68.1872	-68.5351	-68.5747	-68.8322	-68.9068	-68.5232	-70.1285	-69.7984	-69.6257	-69.7462	-70.2188	-69.9895	-69.6719	-69.8628	-69.7924	-69.7525	-69.8953
1864400000	-68.4683	-68.1618	-68.5626	-68.5806	-68.7778	-68.8896	-68.462	-70.1197	-69.7582	-69.5912	-69.6917	-70.1849	-69.8799	-69.6981	-69.8571	-69.7968	-69.8035	-69.9106
1864750000	-68.3795	-68.1419	-68.4887	-68.5526	-68.7565	-68.9188	-68.4177	-70.0744	-69.7514	-69.6194	-69.6558	-70.1469	-69.8535	-69.5866	-69.8566	-69.7863	-69.7809	-69.8188
1865100000	-68.4202	-68.0902	-68.4743	-68.5241	-68.7247	-68.822	-68.403	-70.0532	-69.7609	-69.54	-69.6414	-70.0988	-69.8885	-69.6111	-69.7977	-69.7841	-69.7422	-69.948
1865450000	-68.3478	-68.1048	-68.4754	-68.4733	-68.7355	-68.765	-68.391	-70.0249	-69.7369	-69.5305	-69.6346	-70.1131	-69.8247	-69.5911	-69.7807	-69.7322	-69.7824	-69.8804
1865800000	-68.3419	-68.0129	-68.4352	-68.538	-68.7558	-68.706	-68.3655	-69.9829	-69.6786	-69.512	-69.5989	-70.0705	-69.8068	-69.6004	-69.803	-69.6192	-69.7112	-69.8422
1866150000	-68.3354	-68.016	-68.4003	-68.5102	-68.6967	-68.6719	-68.3466	-69.9847	-69.6524	-69.5091	-69.6351	-70.0828	-69.7824	-69.5733	-69.7627	-69.5763	-69.7154	-69.8835
1866500000	-68.2802	-67.9561	-68.3776	-68.467	-68.7118	-68.6247	-68.31	-69.9272	-69.6679	-69.5071	-69.5697	-70.0787	-69.8025	-69.5659	-69.7279	-69.5733	-69.7369	-69.8835
1866850000	-68.264	-67.9662	-68.3796	-68.4397	-68.6363	-68.6065	-68.2615	-69.9737	-69.6627	-69.4698	-69.5569	-69.9543	-69.7595	-69.5287	-69.6932	-69.5585	-69.7181	-69.8107
1867200000	-68.2418	-67.9615	-68.3351	-68.4216	-68.6513	-68.5576	-68.2359	-69.9531	-69.5895	-69.4443	-69.5704	-70.0406	-69.7445	-69.5052	-69.7052	-69.51	-69.7607	-69.8745
1867550000	-68.2013	-67.8885	-68.2972	-68.3768	-68.6094	-68.6106	-68.2466	-69.9243	-69.6159	-69.4019	-69.5211	-69.9567	-69.7273	-69.6019	-69.7019	-69.4946	-69.6446	-69.8508
1867900000	-68.1866	-67.8594	-68.2861	-68.3482	-68.5745	-68.5123	-68.1556	-69.9007	-69.6048	-69.4041	-69.4874	-69.9537	-69.7281	-69.4723	-69.7278	-69.5114	-69.7046	-69.8563
1868250000	-68.1399	-67.8234	-68.2762	-68.3194	-68.5147	-68.5068	-68.1981	-69.8638	-69.5804	-69.3498	-69.5323	-69.9438	-69.6651	-69.5188	-69.6893	-69.4485	-69.7412	-69.8073
1868600000	-68.0939	-67.7977	-68.1962	-68.2937	-68.5502	-68.4551	-68.1393	-69.8638	-69.5376	-69.4186	-69.4649	-69.9187	-69.6623	-69.4774	-69.6569	-69.4278	-69.7218	-69.8302
1868950000	-68.076	-67.7612	-68.1836	-68.2549	-68.528	-68.4475	-68.1037	-69.8658	-69.5344	-69.3052	-69.4627	-69.9663	-69.6664	-69.4549	-69.6182	-69.4308	-69.7626	-69.8418
1869300000	-68.0586	-67.729	-68.1852	-68.2242	-68.494	-68.3941	-68.0705	-69.8471	-69.4848	-69.3065	-69.451	-69.9056	-69.601	-69.4292	-69.631	-69.3387	-69.7201	-69.7955
1869650000	-67.9844	-67.6483	-68.1267	-68.195	-68.4682	-68.4079	-68.0527	-69.8488	-69.5426	-69.3032	-69.4303	-69.9252	-69.5809	-69.4324	-69.5816	-69.3802	-69.744	-69.7494
1870000000	-67.9728	-67.7208	-68.1187	-68.1906	-68.4416	-68.3397	-68.0421	-69.7564	-69.5471	-69.2561	-69.4568	-69.9184	-69.5664	-69.4062	-69.5928	-69.3737	-69.7961	-69.7427
1870350000	-67.9181	-67.6359	-68.0943	-68.158	-68.4215	-68.3325	-68.0044	-69.8119	-69.5015	-69.2881	-69.4214	-69.949	-69.5929	-69.4052	-69.6564	-69.3361	-69.7556	-69.7433
1870700000	-67.87	-67.5879	-68.0333	-68.0799	-68.3787	-68.2851	-67.9945	-69.7479	-69.4516	-69.2874	-69.4038	-69.9416	-69.6072	-69.4572	-69.5891	-69.3263	-69.7433	-69.7031
1871050000	-67.8446	-67.5571	-68.0431	-68.0711	-68.4056	-68.2716	-67.9508	-69.7671	-69.488	-69.1979	-69.4037	-69.8772	-69.5924	-69.3917	-69.5805	-69.3462	-69.7908	-69.6617
1871400000	-67.8448	-67.5818	-67.9971	-68.0947	-68.3326	-68.2634	-67.9006	-69.7026	-69.4372	-69.242	-69.4385	-69.8763	-69.5095	-69.3908	-69.5318	-69.3306	-69.7973	-69.6927
1871750000	-67.8231	-67.5327	-67.9585	-68.0539	-68.2926	-68.221	-67.931	-69.6751	-69.3951	-69.2365	-69.4102	-69.8884	-69.5441	-69.3974	-69.5795	-69.3346	-69.7754	-69.6874
1872100000	-67.7681	-67.4821	-67.9611	-68.0248	-68.3217	-68.2043	-67.8701	-69.6724	-69.415	-69.2112	-69.4262	-69.8905	-69.5478	-69.4223	-69.5503	-69.3887	-69.8214	-69.6701
1872450000	-67.7592	-67.501	-67.9609	-67.9671	-68.2789	-68.1755	-67.8812	-69.5895	-69.4452	-69.2621	-69.4086	-69.8094	-69.519	-69.3656	-69.5222	-69.3943	-69.8237	-69.6463
1872800000	-67.7304	-67.4334	-67.9333	-67.9648	-68.2376	-68.1759	-67.8374	-69.6131	-69.4008	-69.2114	-69.4265	-69.8661	-69.4983	-69.379	-69.539	-69.3824	-69.7758	-69.5895
1873150000	-67.7	-67.3962	-67.9373	-67.9532	-68.2365	-68.157	-67.8567	-69.5719	-69.3947	-69.227	-69.4021	-69.8162	-69.4976	-69.3517	-69.5236	-69.3222	-69.8389	-69.6289
1873500000	-67.6685	-67.3912	-67.9319	-67.9378	-68.2372	-68.1771	-67.812	-69.5756	-69.404	-69.2344	-69.3935	-69.8622	-69.4688	-69.3093	-69.5855	-69.3656	-69.7887	-69.5613
1873850000	-67.7054	-67.422	-67.8795	-67.8947	-68.1663	-68.1583	-67.7927	-69.6032	-69.4436	-69.2507	-69.4327	-69.8451	-69.4653	-69.3377	-69.5193	-69.332	-69.882	-69.631
1874200000	-67.6754	-67.3551	-67.8936	-67.8674	-68.1748	-68.149	-67.7429	-69.5534	-69.3975	-69.2145	-69.3416	-69.8795	-69.4453	-69.351	-69.5187	-69.3505	-69.8466	-69.5425
1874550000	-67.6217	-67.3885	-67.8833	-67.8192	-68.1296	-68.1046	-67.7279	-69.4944	-69.3264	-69.2262	-69.3669	-69.8514	-69.4195	-69.3456	-69.5526	-69.4069	-69.846	-69.5814
1874900000	-67.6167	-67.3822	-67.8815	-67.8653	-68.1224	-68.1273	-67.7849	-69.5557	-69.4193	-69.196	-69.3626	-69.8909	-69.4381	-69.3578	-69.546	-69.3699	-69.8961	-69.5613
1875250000	-67.5861	-67.3379	-67.8701	-67.8051	-68.0826	-68.0806	-67.7311	-69.4913	-69.348	-69.1974	-69.3927	-69.8399	-69.4307	-69.3739	-69.5907	-69.4493	-69.8683	-69.5661
1875600000	-67.595	-67.3276	-67.8495	-67.7759	-68.1148	-68.0715	-67.7031	-69.5061	-69.3596	-69.2172	-69.3353	-69.8558	-69.479	-69.3465	-69.4885	-69.409	-69.8504	-69.5105
1875950000	-67.5519	-67.3082	-67.8206	-67.7641	-68.1037	-68.0374	-67.6536	-69.4357	-69.3858	-69.2855	-69.3734	-69.8175	-69.4529	-69.3525	-69.534	-69.4031	-69.8495	-69.5392
1876300000	-67.5621	-67.3258	-67.8091	-67.7542	-68.057	-68.0061	-67.6292	-69.4672	-69.3211	-69.2028	-69.354	-69.8694	-69.4646	-69.3395	-69.4753	-69.4048	-69.8833	-69.5568
1876650000	-67.5675	-67.3046	-67.8383	-67.734	-68.0712	-67.9721	-67.6427	-69.4488	-69.3872	-69.2305	-69.3279	-69.7728	-69.4293	-69.3788	-69.5213	-69.4005	-69.8629	-69.5804
1877000000	-67.5341	-67.3061	-67.7754	-67.7209	-68.0558	-67.9292	-67.6419	-69.4201	-69.305	-69.223	-69.3593	-69.7515	-69.3534	-69.3146	-69.5479	-69.3685	-69.8172	-69.5173
1877350000	-67.5561	-67.304	-67.7717	-67.7335	-68.0432	-67.8997	-67.5651	-69.4238	-69.334	-69.2174	-69.3697	-69.8086	-69.3688	-69.3109	-69.5413	-69.4316	-69.85	-69.5412
1877700000	-67.5159	-67.2498	-67.7758	-67.6838	-68.0446	-67.9133	-67.6308	-69.3883	-69.3017	-69.2231	-69.305	-69.7888	-69.381	-69.2999	-69.4981	-69.4684	-69.862	-69.5292
1878050000	-67.5259	-67.2686	-67.7395	-67.6841	-68.0255	-67.8261	-67.5688	-69.4204	-69.3156	-69.2394	-69.2908	-69.7547	-69.37	-69.355	-69.4351	-69.4285	-69.8265	-69.5793
1878400000	-67.4786	-67.2355	-67.7569	-67.65	-68.0407	-67.8269	-67.5519	-69.4158	-69.2957	-69.1771	-69.3352	-69.7938	-69.3012	-69.2698	-69.4745	-69.4366	-69.8783	-69.5679
1878750000	-67.4989	-67.2218	-67.7253	-67.6158	-67.9972	-67.8356	-67.532	-69.4215	-69.3167	-69.2013	-69.2902	-69.7329	-69.3388	-69.3229	-69.4691	-69.3981	-69.8563	-69.5614
1879100000	-67.4505	-67.2261	-67.7385	-67.6037	-68.0315	-67.7662	-67.5011	-69.3873	-69.329	-69.2209	-69.287	-69.7856	-69.3383	-69.2824	-69.5007	-69.4563	-69.8753	-69.5464
1879450000	-67.4246	-67.1969	-67.684	-67.6112	-68.0057	-67.7151	-67.4456	-69.3629	-69.2851	-69.2527	-69.2927	-69.7841	-69.3048	-69.2471	-69.4892	-69.3889	-69.8553	-69.5704
1879800000	-67.385	-67.2069	-67.6808	-67.586	-67.9993	-67.7107	-67.4473	-69.3729	-69.3305	-69.2079	-69.2373	-69.7571	-69.3568	-69.2044	-69.4963	-69.395	-69.8969	-69.6006
1880150000	-67.3823	-67.1773	-67.6591	-67.5651	-67.9546	-67.6975	-67.399	-69.422	-69.2946	-69.1952	-69.2629	-69.7058	-69.3405	-69.2744	-69.4542	-69.3685	-69.8522	-69.5556
1880500000	-67.3845	-67.1154	-67.6521	-67.5266	-67.9196	-67.677	-67.4114	-69.3692	-69.2778	-69.1939	-69.2598	-69.7274	-69.3136	-69.2901	-69.4685	-69.4136	-69.7913	-69.6312
1880850000	-67.3467	-67.1468	-67.6347	-67.5739	-67.881	-67.6472	-67.365	-69.3614	-69.2617	-69.2797	-69.2421	-69.6899	-69.3193	-69.3018	-69.483	-69.3575	-69.8752	-69.6461
1881200000	-67.3594	-67.1502	-67.6362	-67.4656	-67.8984	-67.6355	-67.3652	-69.3712	-69.2481	-69.251	-69.2905	-69.7079	-69.3075	-69.2369	-69.4142	-69.418	-69.7809	-69.6506
1881550000	-67.3388	-67.1418	-67.6257	-67.469	-67.9132	-67.6383	-67.3416	-69.3332	-69.2897	-69.2017	-69.2409	-69.7169	-69.351	-69.3036	-69.4304	-69.3773	-69.8021	-69.6789
1881900000	-67.3214	-67.0884	-67.5818	-67.4402	-67.862	-67.671	-67.2939	-69.3536	-69.2779	-69.1672	-69.1981	-69.729	-69.2946	-69.2915	-69.4483	-69.2796	-69.8158	-69.69
1882250000	-67.3381	-67.1048	-67.6062	-67.3959	-67.8993	-67.6144	-67.3014	-69.3978	-69.2544	-69.2072	-69.2272	-69.7241	-69.3452	-69.2817	-69.4596	-69.308	-69.8333	-69.6836
1882600000	-67.3097	-67.0505	-67.5551	-67.4116	-67.8143	-67.6222	-67.2584	-69.3208	-69.2105	-69.1618	-69.1936	-69.7626	-69.3652	-69.2506	-69.438	-69.2826	-69.8124	-69.6396
1882950000	-67.306	-67.0388	-67.5477	-67.3548	-67.8199	-67.6239	-67.2506	-69.2982	-69.2058	-69.1139	-69.1886	-69.6845	-69.3588	-69.2964	-69.4386	-69.2517	-69.7618	-69.6743
1883300000	-67.2454	-67.0373	-67.539	-67.3473	-67.8353	-67.5571	-67.2288	-69.35	-69.2347	-69.2012	-69.191	-69.7095	-69.3642	-69.2506	-69.4019	-69.2501	-69.7407	-69.7295
1883650000	-67.2524	-66.9925	-67.5366	-67.3474	-67.8181	-67.5506	-67.1961	-69.3587	-69.1949	-69.1628	-69.2313	-69.6634	-69.3321	-69.2262	-69.3771	-69.2297	-69.8019	-69.6858
1884000000	-67.2789	-66.9673	-67.5523	-67.3059	-67.7557	-67.5236	-67.2279	-69.373	-69.2132	-69.1682	-69.1553	-69.6959	-69.3733	-69.2489	-69.3722	-69.2192	-69.7794	-69.6358
1884350000	-67.2535	-66.9988	-67.4941	-67.2848	-67.7812	-67.4748	-67.14	-69.3206	-69.1638	-69.1408	-69.1808	-69.6539	-69.3833	-69.2199	-69.4358	-69.1727	-69.7273	-69.668
1884700000	-67.211	-66.9504	-67.4769	-67.2755	-67.7095	-67.4593	-67.1014	-69.309	-69.1875	-69.1542	-69.1763	-69.6922	-69.3525	-69.1691	-69.3679	-69.1614	-69.7294	-69.6957
1885050000	-67.1814	-66.9501	-67.4579	-67.2356	-67.7197	-67.433	-67.1265	-69.3223	-69.1291	-69.1769	-69.1553	-69.7221	-69.3593	-69.1999	-69.3504	-69.1489	-69.7076	-69.6525
1885400000	-67.1799	-66.8876	-67.4637	-67.2095	-67.7093	-67.4152	-67.0699	-69.322	-69.1588	-69.107	-69.1322	-69.6522	-69.3246	-69.16	-69.3847	-69.1176	-69.7176	-69.6834
1885750000	-67.1267	-66.9002	-67.4269	-67.1875	-67.6812	-67.3373	-67.0459	-69.2931	-69.1092	-69.1306	-69.1547	-69.6482	-69.3585	-69.1723	-69.3235	-69.1655	-69.7567	-69.6517
1886100000	-67.1295	-66.8554	-67.4263	-67.1551	-67.6366	-67.3448	-67.0391	-69.3077	-69.1075	-69.0355	-69.1446	-69.6078	-69.3756	-69.1691	-69.3275	-69.1721	-69.6761	-69.6612
1886450000	-67.1222	-66.8604	-67.3932	-67.1549	-67.6582	-67.2552	-67.0209	-69.2636	-69.0744	-69.09	-69.1104	-69.6134	-69.3067	-69.1325	-69.2585	-69.1307	-69.715	-69.5689
1886800000	-67.1111	-66.8232	-67.3796	-67.1271	-67.6311	-67.2729	-66.9759	-69.2677	-69.0937	-68.9878	-69.0636	-69.6297	-69.3222	-69.1032	-69.2833	-69.1242	-69.6406	-69.5365
1887150000	-67.1104	-66.7935	-67.3655	-67.1287	-67.5734	-67.2647	-66.9914	-69.2314	-69.0332	-69.0271	-69.0896	-69.6153	-69.373	-69.0816	-69.249	-69.1625	-69.6606	-69.5093
1887500000	-67.0634	-66.7616	-67.3541	-67.0531	-67.5415	-67.2392	-66.9319	-69.252	-69.0165	-69.0504	-69.0494	-69.608	-69.3178	-69.0991	-69.2367	-69.1298	-69.6377	-69.4133
1887850000	-66.9846	-66.7657	-67.3543	-67.024	-67.5402	-67.2036	-66.9486	-69.2098	-68.9985	-68.9746	-69.0732	-69.5327	-69.2976	-69.1007	-69.2243	-69.1567	-69.6017	-69.432
1888200000	-66.9755	-66.693	-67.3301	-67.0297	-67.5012	-67.1947	-66.9523	-69.1868	-68.9793	-69.0117	-69.0443	-69.5658	-69.2993	-69.0347	-69.1528	-69.0917	-69.6398	-69.3299
1888550000	-66.9153	-66.6973	-67.3074	-67.0045	-67.4823	-67.205	-66.8851	-69.2414	-68.9388	-68.9538	-69.0048	-69.4948	-69.2326	-69.05	-69.1261	-69.07	-69.5984	-69.2984
1888900000	-66.9184	-66.6759	-67.2263	-66.9861	-67.4012	-67.1628	-66.8887	-69.1865	-68.9255	-68.9535	-68.9988	-69.4876	-69.2746	-68.9649	-69.1315	-69.0638	-69.6314	-69.2398
1889250000	-66.8973	-66.6316	-67.2252	-66.9652	-67.4215	-67.1426	-66.8774	-69.1768	-68.9184	-68.8987	-68.9352	-69.4713	-69.224	-68.9902	-69.1182	-69.0562	-69.6282	-69.2326
1889600000	-66.8841	-66.6403	-67.222	-66.919	-67.4089	-67.1223	-66.8398	-69.1271	-68.9298	-68.8779	-68.9771	-69.4734	-69.188	-68.9335	-69.0587	-68.9769	-69.5488	-69.248
1889950000	-66.8465	-66.5914	-67.1733	-66.8654	-67.3908	-67.1004	-66.8066	-69.1335	-68.7998	-68.8224	-68.913	-69.4651	-69.1554	-68.9651	-69.0988	-68.9689	-69.554	-69.2384
1890300000	-66.8455	-66.5731	-67.1572	-66.8488	-67.3173	-67.1145	-66.8076	-69.0955	-68.844	-68.8412	-68.8826	-69.4325	-69.1405	-68.9128	-69.04	-68.9775	-69.5273	-69.2721
1890650000	-66.8055	-66.5564	-67.0863	-66.8303	-67.2796	-67.0672	-66.7177	-69.0912	-68.8282	-68.8201	-68.9246	-69.3823	-69.1351	-68.8553	-69.0267	-68.9818	-69.5065	-69.2819
1891000000	-66.7631	-66.5045	-67.1102	-66.7988	-67.2813	-67.0419	-66.7094	-69.0984	-68.8377	-68.7927	-68.8676	-69.3655	-69.1139	-68.843	-68.9753	-68.9953	-69.4796	-69.2635
1891350000	-66.7369	-66.4642	-67.0954	-66.7836	-67.2675	-67.0028	-66.71	-69.0603	-68.7781	-68.7879	-68.823	-69.3738	-69.0886	-68.8045	-68.9782	-68.914	-69.4944	-69.3181
1891700000	-66.6709	-66.4391	-67.0258	-66.7782	-67.2139	-67.0042	-66.7026	-69.0358	-68.7823	-68.7622	-68.8116	-69.3414	-69.0544	-68.8144	-69.006	-68.88	-69.4323	-69.3589
1892050000	-66.6851	-66.4189	-66.9981	-66.7172	-67.1905	-66.9764	-66.6557	-69.0657	-68.7443	-68.7238	-68.8045	-69.2864	-69.0246	-68.7646	-68.9178	-68.9267	-69.4461	-69.3994
1892400000	-66.6915	-66.3773	-66.9929	-66.7173	-67.1377	-66.9333	-66.6386	-69.005	-68.7095	-68.6925	-68.7851	-69.2562	-69.0042	-68.7716	-68.8748	-68.8096	-69.4393	-69.4235
1892750000	-66.6566	-66.3538	-66.9195	-66.6565	-67.0806	-66.9138	-66.598	-68.9983	-68.7189	-68.682	-68.7458	-69.235	-68.9985	-68.7759	-68.8727	-68.8319	-69.3802	-69.498
1893100000	-66.5927	-66.3165	-66.8976	-66.6353	-67.0806	-66.8694	-66.6235	-68.9302	-68.7148	-68.69	-68.7272	-69.2513	-68.9894	-68.7488	-68.8369	-68.7577	-69.3822	-69.4765
1893450000	-66.5601	-66.3001	-66.8786	-66.5717	-67.0713	-66.8231	-66.5862	-68.9396	-68.6986	-68.6486	-68.734	-69.1942	-68.9575	-68.7472	-68.7609	-68.75	-69.4008	-69.4775
1893800000	-66.5293	-66.2732	-66.8803	-66.6121	-67.021	-66.7674	-66.5619	-68.8998	-68.6914	-68.6653	-68.7079	-69.1558	-68.9837	-68.688	-68.8009	-68.7488	-69.3598	-69.4861
1894150000	-66.487	-66.2405	-66.8142	-66.5411	-66.9517	-66.7197	-66.5266	-68.9308	-68.6567	-68.6041	-68.6937	-69.1597	-68.952	-68.687	-68.7765	-68.7168	-69.3627	-69.4743
1894500000	-66.4659	-66.1939	-66.7752	-66.5225	-66.9263	-66.7204	-66.5355	-68.8934	-68.6443	-68.6346	-68.6443	-69.1324	-68.9167	-68.6681	-68.8112	-68.7275	-69.3407	-69.4742
1894850000	-66.4836	-66.1805	-66.7976	-66.5037	-66.9108	-66.7005	-66.487	-68.8273	-68.6185	-68.5754	-68.6329	-69.1431	-68.8957	-68.6688	-68.761	-68.6477	-69.3199	-69.4403
1895200000	-66.4452	-66.1559	-66.7244	-66.5113	-66.904	-66.6341	-66.4774	-68.8091	-68.6658	-68.6106	-68.6623	-69.1115	-68.9431	-68.6282	-68.7294	-68.645	-69.3212	-69.3812
1895550000	-66.3793	-66.1343	-66.7098	-66.4564	-66.8924	-66.6795	-66.4574	-68.8103	-68.5976	-68.5367	-68.5929	-69.0644	-68.8723	-68.6606	-68.7096	-68.6268	-69.2637	-69.3761
1895900000	-66.3532	-66.0796	-66.6632	-66.4515	-66.8375	-66.6649	-66.448	-68.7962	-68.6186	-68.5502	-68.5814	-69.0793	-68.8888	-68.6135	-68.7084	-68.6808	-69.2695	-69.3874
1896250000	-66.302	-66.088	-66.6195	-66.4041	-66.8068	-66.629	-66.4325	-68.7849	-68.5938	-68.5426	-68.604	-69.1164	-68.8265	-68.5834	-68.7019	-68.6661	-69.2555	-69.3416
1896600000	-66.2382	-66.0408	-66.6349	-66.3645	-66.774	-66.6205	-66.4089	-68.7719	-68.5403	-68.5071	-68.5157	-69.0278	-68.8614	-68.6133	-68.6515	-68.5986	-69.2639	-69.3173
1896950000	-66.2359	-65.9971	-66.5644	-66.3346	-66.7374	-66.6131	-66.4058	-68.678	-68.5497	-68.5255	-68.5716	-69.0521	-68.8599	-68.6143	-68.6891	-68.6076	-69.2631	-69.2961
1897300000	-66.176	-65.987	-66.5318	-66.323	-66.7466	-66.5913	-66.3711	-68.6853	-68.5591	-68.4459	-68.4953	-69.0026	-68.8847	-68.5665	-68.6326	-68.5534	-69.2164	-69.2543
1897650000	-66.1584	-65.9814	-66.5411	-66.2672	-66.7167	-66.6051	-66.3412	-68.6795	-68.5681	-68.4121	-68.4937	-69.0001	-68.8275	-68.5723	-68.6131	-68.5708	-69.2248	-69.2705
1898000000	-66.104	-65.9712	-66.499	-66.2402	-66.6528	-66.518	-66.3405	-68.6508	-68.5128	-68.4455	-68.4907	-68.9811	-68.8243	-68.5732	-68.5817	-68.5729	-69.2327	-69.2831
1898350000	-66.098	-65.8962	-66.4374	-66.2506	-66.6299	-66.5543	-66.3503	-68.6415	-68.5183	-68.4336	-68.4656	-68.9518	-68.7915	-68.5142	-68.6091	-68.5508	-69.1895	-69.23
1898700000	-66.0411	-65.8323	-66.4233	-66.1859	-66.5692	-66.5818	-66.3221	-68.616	-68.5152	-68.3861	-68.4252	-68.9256	-68.8111	-68.5536	-68.5829	-68.5379	-69.1546	-69.2276
1899050000	-66.0296	-65.8151	-66.3565	-66.1262	-66.5969	-66.5064	-66.297	-68.5829	-68.4838	-68.3572	-68.3888	-68.9264	-68.8369	-68.5277	-68.5393	-68.5627	-69.1715	-69.216
1899400000	-66.0103	-65.7948	-66.3633	-66.1556	-66.547	-66.502	-66.2882	-68.591	-68.4835	-68.3117	-68.398	-68.925	-68.8496	-68.5115	-68.521	-68.5069	-69.1603	-69.1573
1899750000	-65.9351	-65.7457	-66.2769	-66.0875	-66.515	-66.451	-66.2588	-68.5327	-68.4129	-68.3353	-68.3489	-68.9282	-68.863	-68.4739	-68.5735	-68.5357	-69.0668	-69.1438
1900100000	-65.9095	-65.7416	-66.2822	-66.0695	-66.4814	-66.4272	-66.2703	-68.5172	-68.4617	-68.2701	-68.3586	-68.9268	-68.8117	-68.489	-68.5062	-68.5273	-69.0731	-69.1442
1900450000	-65.899	-65.6974	-66.2593	-66.0606	-66.4674	-66.4514	-66.255	-68.4914	-68.4202	-68.2509	-68.318	-68.8702	-68.8518	-68.4943	-68.4908	-68.4888	-69.0501	-69.1195
1900800000	-65.8294	-65.6826	-66.2043	-66.0264	-66.4224	-66.4141	-66.2018	-68.4542	-68.4315	-68.2521	-68.378	-68.8567	-68.8012	-68.4633	-68.4819	-68.5721	-69.0653	-69.0951
1901150000	-65.7911	-65.6263	-66.1478	-65.9538	-66.3585	-66.3949	-66.1771	-68.46	-68.4171	-68.2271	-68.2819	-68.8691	-68.7928	-68.4852	-68.4687	-68.5157	-68.9635	-69.1103
1901500000	-65.7655	-65.5805	-66.1609	-65.9868	-66.3731	-66.3733	-66.158	-68.4169	-68.3826	-68.1658	-68.287	-68.8788	-68.8132	-68.4548	-68.4687	-68.5602	-68.9822	-69.0819
1901850000	-65.7326	-65.5765	-66.1183	-65.9367	-66.3609	-66.3229	-66.1195	-68.4165	-68.4012	-68.1595	-68.2629	-68.798	-68.8002	-68.4722	-68.483	-68.4717	-69.0254	-69.088
1902200000	-65.7344	-65.5577	-66.1079	-65.9024	-66.2954	-66.3049	-66.1327	-68.3596	-68.4187	-68.1248	-68.2513	-68.8438	-68.7571	-68.4026	-68.4563	-68.5155	-68.9642	-69.1141
1902550000	-65.7028	-65.5351	-66.0453	-65.8891	-66.3024	-66.2596	-66.1016	-68.3568	-68.3801	-68.1533	-68.2195	-68.8144	-68.746	-68.4885	-68.4819	-68.5349	-68.9753	-69.049
1902900000	-65.6776	-65.4644	-66.0329	-65.8533	-66.242	-66.2237	-66.0588	-68.3802	-68.383	-68.1312	-68.2763	-68.8167	-68.7408	-68.427	-68.4669	-68.5256	-68.9587	-69.0329
1903250000	-65.6525	-65.399	-65.9956	-65.8338	-66.2286	-66.2026	-66.0463	-68.283	-68.4137	-68.1165	-68.2583	-68.8352	-68.809	-68.421	-68.4618	-68.4765	-68.9436	-69.0709
1903600000	-65.6287	-65.4132	-66.0087	-65.8027	-66.1792	-66.1416	-66.0119	-68.3074	-68.3764	-68.1296	-68.2547	-68.7842	-68.782	-68.4383	-68.4814	-68.5244	-68.969	-69.0087
1903950000	-65.6316	-65.3743	-65.971	-65.7825	-66.1786	-66.1399	-65.9945	-68.2569	-68.3473	-68.1239	-68.2733	-68.7994	-68.7301	-68.4234	-68.5054	-68.5114	-68.8962	-69.0088
1904300000	-65.596	-65.3593	-65.9745	-65.7766	-66.1421	-66.1161	-65.9986	-68.2285	-68.3765	-68.0765	-68.1923	-68.7609	-68.7429	-68.4212	-68.4485	-68.5347	-68.9263	-68.957
1904650000	-65.6003	-65.3203	-65.8987	-65.7191	-66.127	-66.0755	-65.9354	-68.2016	-68.3849	-68.0538	-68.2174	-68.7781	-68.6896	-68.4333	-68.4841	-68.5518	-68.8915	-68.9936
1905000000	-65.5643	-65.3063	-65.9039	-65.714	-66.0988	-66.0401	-65.9019	-68.1859	-68.3521	-68.0606	-68.2668	-68.8174	-68.7046	-68.4142	-68.4751	-68.5663	-68.9167	-69.013
1905350000	-65.5036	-65.2571	-65.8462	-65.6638	-66.0686	-66.0409	-65.8963	-68.1752	-68.3671	-68.0691	-68.2242	-68.7837	-68.6954	-68.4635	-68.4856	-68.5747	-68.9356	-68.9986
1905700000	-65.5117	-65.263	-65.8709	-65.6541	-66.0161	-65.9991	-65.8624	-68.1794	-68.3987	-68.0558	-68.2387	-68.7382	-68.701	-68.442	-68.5082	-68.5512	-68.9471	-69.0216
1906050000	-65.448	-65.2394	-65.8799	-65.6132	-66.0076	-65.9643	-65.8252	-68.1711	-68.3718	-68.0155	-68.254	-68.7559	-68.703	-68.4383	-68.49	-68.6108	-68.937	-69.0754
1906400000	-65.4569	-65.1808	-65.8308	-65.5908	-65.9798	-65.9854	-65.8052	-68.1705	-68.3806	-68.0578	-68.2524	-68.7321	-68.7193	-68.4689	-68.5036	-68.6407	-68.9134	-69.0256
1906750000	-65.4017	-65.1595	-65.8126	-65.5778	-65.9578	-65.9543	-65.7884	-68.1356	-68.3521	-68.0555	-68.237	-68.7211	-68.7677	-68.465	-68.4952	-68.6129	-68.8904	-69.0636
1907100000	-65.3647	-65.1586	-65.7965	-65.5497	-65.9488	-65.9566	-65.7544	-68.1706	-68.3439	-68.0359	-68.2149	-68.7029	-68.7685	-68.474	-68.5286	-68.6253	-68.9156	-69.0912
1907450000	-65.3715	-65.1469	-65.7929	-65.5562	-65.9179	-65.9107	-65.7424	-68.111	-68.3682	-68.0103	-68.2334	-68.7354	-68.7358	-68.5002	-68.5218	-68.6526	-68.8949	-69.0963
1907800000	-65.3732	-65.0856	-65.7835	-65.4911	-65.8875	-65.9014	-65.7467	-68.0835	-68.368	-68.1019	-68.2281	-68.6895	-68.7466	-68.4593	-68.5155	-68.6084	-68.9323	-69.1287
1908150000	-65.3763	-65.0643	-65.7847	-65.4744	-65.8787	-65.9052	-65.6676	-68.0686	-68.3763	-68.0349	-68.235	-68.7514	-68.7761	-68.4791	-68.5691	-68.6636	-68.8869	-69.1535
1908500000	-65.3278	-65.0441	-65.7434	-65.4655	-65.8613	-65.8758	-65.6897	-68.0508	-68.33	-68.065	-68.2545	-68.7044	-68.8043	-68.5026	-68.5145	-68.652	-68.8799	-69.1223
1908850000	-65.3107	-65.0566	-65.701	-65.4139	-65.8357	-65.8438	-65.6661	-68.0851	-68.372	-68.007	-68.2384	-68.7532	-68.8211	-68.4588	-68.578	-68.6949	-68.9144	-69.1101
1909200000	-65.3038	-65.014	-65.7299	-65.3991	-65.8232	-65.8573	-65.6278	-68.0475	-68.4291	-68.0104	-68.2458	-68.7506	-68.7692	-68.5235	-68.5436	-68.6203	-68.925	-69.1593
1909550000	-65.2676	-64.9778	-65.6909	-65.3776	-65.7746	-65.8012	-65.6268	-68.0328	-68.3644	-68.0323	-68.2432	-68.7283	-68.812	-68.51	-68.5823	-68.6734	-68.9537	-69.1204
1909900000	-65.2787	-64.947	-65.6954	-65.3361	-65.7526	-65.803	-65.5619	-68.007	-68.3386	-68.0131	-68.2537	-68.7828	-68.7806	-68.4744	-68.4852	-68.65	-68.9259	-69.1087
1910250000	-65.2638	-64.9415	-65.6664	-65.3297	-65.7768	-65.772	-65.5581	-68.0053	-68.316	-67.9679	-68.2293	-68.7563	-68.8023	-68.5388	-68.5578	-68.6566	-68.9985	-69.1003
1910600000	-65.2471	-64.9183	-65.6707	-65.2636	-65.7175	-65.7594	-65.518	-68.0366	-68.3316	-68.0021	-68.2012	-68.7174	-68.767	-68.4539	-68.5201	-68.636	-68.9907	-69.0982
1910950000	-65.2128	-64.8875	-65.6524	-65.2468	-65.7215	-65.7381	-65.4869	-68.0046	-68.3139	-67.9338	-68.2098	-68.722	-68.8072	-68.4869	-68.4988	-68.671	-68.9867	-69.0795
1911300000	-65.1882	-64.8609	-65.6134	-65.239	-65.6911	-65.722	-65.4951	-67.9646	-68.2999	-67.9615	-68.1868	-68.742	-68.7985	-68.4873	-68.4893	-68.6334	-68.9634	-69.1445
1911650000	-65.1684	-64.8388	-65.5716	-65.2095	-65.702	-65.6673	-65.4336	-67.9657	-68.3338	-67.9286	-68.1717	-68.7399	-68.7656	-68.4484	-68.5141	-68.6698	-68.9792	-69.0914
1912000000	-65.146	-64.7786	-65.5541	-65.1523	-65.6657	-65.6437	-65.3849	-67.9246	-68.2678	-67.9626	-68.1602	-68.7204	-68.7839	-68.445	-68.4666	-68.6282	-68.9784	-69.0891
1912350000	-65.1273	-64.7741	-65.519	-65.1417	-65.5782	-65.6592	-65.3893	-67.8908	-68.1893	-67.901	-68.2008	-68.7183	-68.7406	-68.4442	-68.4947	-68.6032	-68.9273	-69.1016
1912700000	-65.0809	-64.7329	-65.517	-65.0885	-65.6029	-65.6116	-65.3558	-67.9052	-68.2486	-67.9188	-68.1307	-68.7497	-68.6798	-68.4128	-68.4684	-68.5671	-68.9188	-69.028
1913050000	-65.0762	-64.6917	-65.476	-65.0887	-65.5539	-65.6076	-65.334	-67.879	-68.2266	-67.9165	-68.0818	-68.7251	-68.6902	-68.4055	-68.4431	-68.567	-68.904	-69.0247
1913400000	-65.055	-64.6739	-65.4804	-65.0102	-65.5445	-65.569	-65.266	-67.8822	-68.167	-67.8771	-68.0763	-68.6901	-68.709	-68.3521	-68.4304	-68.5774	-68.8141	-69.0401
1913750000	-64.999	-64.6566	-65.4227	-65.0241	-65.4957	-65.5037	-65.2753	-67.8329	-68.1578	-67.8221	-68.0328	-68.6752	-68.6649	-68.3565	-68.4616	-68.585	-68.8122	-69.0115
1914100000	-64.9288	-64.6332	-65.3807	-64.9894	-65.466	-65.4806	-65.1911	-67.8035	-68.1648	-67.8241	-68.0543	-68.6076	-68.6767	-68.3548	-68.4135	-68.5626	-68.7897	-68.9536
1914450000	-64.9221	-64.5976	-65.3735	-64.942	-65.4091	-65.4371	-65.1749	-67.7461	-68.1354	-67.8015	-68.0204	-68.6305	-68.6392	-68.3012	-68.3699	-68.5346	-68.8075	-68.9422
1914800000	-64.9098	-64.5513	-65.3436	-64.9225	-65.4154	-65.3935	-65.1646	-67.7927	-68.0468	-67.7791	-67.9693	-68.5381	-68.5892	-68.3182	-68.3783	-68.5714	-68.7954	-68.9621
1915150000	-64.8733	-64.5295	-65.2958	-64.8799	-65.3581	-65.3751	-65.117	-67.7461	-68.0506	-67.7024	-67.9697	-68.5535	-68.6679	-68.3138	-68.3737	-68.5435	-68.7854	-68.9091
1915500000	-64.7899	-64.497	-65.3018	-64.8511	-65.3094	-65.2818	-65.0571	-67.7013	-68.0162	-67.7331	-67.9025	-68.5225	-68.5778	-68.3513	-68.3358	-68.5616	-68.8485	-68.8326
1915850000	-64.7679	-64.4659	-65.2539	-64.7898	-65.2996	-65.2482	-65.0382	-67.6805	-68.0324	-67.7183	-67.9772	-68.4811	-68.6081	-68.2466	-68.3362	-68.5195	-68.9141	-68.8624
1916200000	-64.745	-64.4036	-65.229	-64.782	-65.2177	-65.2272	-65.0154	-67.655	-67.9817	-67.6734	-67.927	-68.4883	-68.5456	-68.2745	-68.3053	-68.5573	-68.8828	-68.8856
1916550000	-64.6757	-64.4082	-65.1685	-64.7178	-65.2152	-65.1375	-64.9675	-67.6684	-67.9655	-67.7066	-67.9306	-68.4647	-68.5098	-68.2471	-68.3351	-68.5435	-68.9549	-68.8074
1916900000	-64.6355	-64.3595	-65.1261	-64.694	-65.1751	-65.1429	-64.9097	-67.6222	-67.9498	-67.6358	-67.8308	-68.4769	-68.5594	-68.2336	-68.2878	-68.5226	-68.9555	-68.7881
1917250000	-64.6258	-64.3281	-65.1103	-64.6291	-65.1308	-65.0698	-64.9184	-67.5932	-67.9232	-67.6695	-67.8617	-68.4721	-68.5719	-68.2454	-68.2487	-68.5475	-68.9916	-68.8039
1917600000	-64.5479	-64.2903	-65.0903	-64.6179	-65.1152	-65.0403	-64.8525	-67.5666	-67.9397	-67.5879	-67.8366	-68.4756	-68.5262	-68.2767	-68.2809	-68.5299	-68.9336	-68.815
1917950000	-64.5286	-64.2573	-64.9928	-64.5888	-65.0695	-65.0205	-64.8384	-67.5309	-67.8744	-67.5984	-67.829	-68.4265	-68.4762	-68.2627	-68.2985	-68.5062	-68.8799	-68.8012
1918300000	-64.4525	-64.2242	-65.0256	-64.5453	-65.0212	-64.938	-64.7921	-67.5385	-67.9341	-67.5938	-67.8586	-68.4421	-68.5002	-68.2288	-68.2399	-68.528	-68.7971	-68.8192
1918650000	-64.4564	-64.1883	-64.9811	-64.5001	-65.003	-64.9016	-64.7662	-67.5221	-67.8538	-67.5734	-67.7971	-68.4224	-68.4983	-68.2536	-68.2451	-68.5481	-68.7696	-68.8508
1919000000	-64.4369	-64.1526	-64.9458	-64.4865	-64.9648	-64.8704	-64.7019	-67.487	-67.8885	-67.5774	-67.8284	-68.4536	-68.5244	-68.1703	-68.2517	-68.5307	-68.7274	-68.8342
1919350000	-64.4025	-64.1702	-64.9347	-64.476	-64.9099	-64.8512	-64.6773	-67.4463	-67.8462	-67.5687	-67.7944	-68.4245	-68.4771	-68.2401	-68.2591	-68.504	-68.7619	-68.8099
1919700000	-64.3519	-64.1096	-64.8743	-64.3941	-64.8819	-64.8141	-64.6705	-67.441	-67.8551	-67.539	-67.831	-68.4237	-68.4603	-68.1921	-68.2696	-68.5151	-68.7852	-68.8396
1920050000	-64.3545	-64.0933	-64.8736	-64.3567	-64.8596	-64.7915	-64.6074	-67.4439	-67.8487	-67.5713	-67.7659	-68.4062	-68.5093	-68.2442	-68.2962	-68.5168	-68.8463	-68.8437
1920400000	-64.2725	-64.0518	-64.8425	-64.3478	-64.819	-64.7478	-64.589	-67.3841	-67.8615	-67.5211	-67.8541	-68.3883	-68.4751	-68.2057	-68.2651	-68.5698	-68.8133	-68.8366
1920750000	-64.243	-64.0409	-64.7821	-64.2932	-64.8025	-64.7083	-64.585	-67.4275	-67.858	-67.5358	-67.7971	-68.3532	-68.5157	-68.241	-68.2533	-68.5932	-68.8384	-68.7814
1921100000	-64.2277	-64.0138	-64.788	-64.2943	-64.7944	-64.694	-64.5473	-67.3524	-67.8375	-67.5559	-67.8112	-68.376	-68.482	-68.2553	-68.2479	-68.5506	-68.8348	-68.8165
1921450000	-64.182	-63.9812	-64.7366	-64.263	-64.7273	-64.6442	-64.5177	-67.4046	-67.8432	-67.4931	-67.7969	-68.3804	-68.517	-68.2366	-68.2374	-68.5969	-68.9082	-68.7986
1921800000	-64.1589	-63.9418	-64.7449	-64.2568	-64.7355	-64.6309	-64.5287	-67.3672	-67.8535	-67.5447	-67.7953	-68.3385	-68.5249	-68.2217	-68.2567	-68.6171	-68.8721	-68.7866
1922150000	-64.1285	-63.9376	-64.6775	-64.1903	-64.6911	-64.5998	-64.4907	-67.3603	-67.7901	-67.5032	-67.8248	-68.3278	-68.5285	-68.2553	-68.247	-68.6138	-68.9243	-68.8179
1922500000	-64.1052	-63.9193	-64.6723	-64.1686	-64.6619	-64.5741	-64.4532	-67.3089	-67.8599	-67.5555	-67.7926	-68.3101	-68.5303	-68.2742	-68.2476	-68.6279	-68.8589	-68.7861
1922850000	-64.0931	-63.8843	-64.6448	-64.1591	-64.6561	-64.5692	-64.4269	-67.2958	-67.8518	-67.5172	-67.7898	-68.3505	-68.4769	-68.2635	-68.2374	-68.5801	-68.9089	-68.7588
1923200000	-64.0208	-63.8713	-64.6484	-64.1224	-64.6375	-64.5438	-64.4134	-67.2689	-67.8103	-67.5474	-67.8101	-68.3126	-68.4861	-68.2915	-68.2585	-68.6006	-68.9123	-68.7242
1923550000	-63.9982	-63.8547	-64.5986	-64.1252	-64.6216	-64.4947	-64.4035	-67.274	-67.8025	-67.5151	-67.7963	-68.3171	-68.5253	-68.2389	-68.3027	-68.5868	-68.8245	-68.732
1923900000	-63.9822	-63.8029	-64.5343	-64.0823	-64.6064	-64.458	-64.362	-67.2832	-67.7871	-67.5528	-67.8138	-68.2651	-68.4918	-68.272	-68.2868	-68.6276	-68.7751	-68.7631
1924250000	-63.9488	-63.7842	-64.5322	-64.0328	-64.5784	-64.4338	-64.331	-67.2757	-67.7891	-67.5396	-67.769	-68.2849	-68.508	-68.224	-68.2456	-68.6019	-68.7946	-68.7117
1924600000	-63.9309	-63.745	-64.4772	-64.0318	-64.5345	-64.4436	-64.3356	-67.2731	-67.8034	-67.5374	-67.7788	-68.3313	-68.5223	-68.2682	-68.234	-68.6132	-68.7515	-68.6997
1924950000	-63.8839	-63.7588	-64.4708	-63.9974	-64.5305	-64.4083	-64.3054	-67.2436	-67.8233	-67.5547	-67.7468	-68.31	-68.4945	-68.2927	-68.2238	-68.5771	-68.7982	-68.6761
1925300000	-63.8703	-63.7191	-64.4154	-63.9483	-64.5114	-64.3578	-64.2758	-67.188	-67.816	-67.5482	-67.776	-68.2868	-68.4596	-68.2617	-68.2401	-68.5593	-68.7908	-68.6927
1925650000	-63.8235	-63.6851	-64.3932	-63.9478	-64.4518	-64.3838	-64.2207	-67.1777	-67.8037	-67.5165	-67.7664	-68.2687	-68.4841	-68.2945	-68.2113	-68.5608	-68.7806	-68.748
1926000000	-63.779	-63.6703	-64.357	-63.9121	-64.4512	-64.3587	-64.2419	-67.1892	-67.7861	-67.5116	-67.7504	-68.2582	-68.4937	-68.3118	-68.1929	-68.5621	-68.7865	-68.7631
1926350000	-63.7628	-63.6253	-64.3283	-63.872	-64.4336	-64.3186	-64.1972	-67.1593	-67.7642	-67.4825	-67.7164	-68.2426	-68.4431	-68.2623	-68.207	-68.5442	-68.7865	-68.7701
1926700000	-63.7381	-63.6209	-64.3231	-63.8147	-64.4126	-64.3009	-64.1828	-67.0952	-67.7512	-67.5205	-67.732	-68.2637	-68.4282	-68.263	-68.238	-68.5154	-68.6934	-68.6975
1927050000	-63.7333	-63.5597	-64.2814	-63.8355	-64.3874	-64.2583	-64.1242	-67.1246	-67.7601	-67.5202	-67.7305	-68.2348	-68.4703	-68.3114	-68.2013	-68.4832	-68.7634	-68.7034
1927400000	-63.6719	-63.5601	-64.2285	-63.7991	-64.363	-64.2215	-64.12	-67.1058	-67.7157	-67.4719	-67.7342	-68.2368	-68.4478	-68.2861	-68.202	-68.5093	-68.7045	-68.7184
1927750000	-63.6216	-63.4919	-64.2021	-63.7656	-64.3263	-64.2054	-64.0662	-67.0629	-67.7194	-67.4965	-67.7021	-68.1981	-68.4379	-68.2823	-68.2002	-68.4583	-68.7425	-68.7049
1928100000	-63.584	-63.4982	-64.1825	-63.6989	-64.3179	-64.1673	-64.0473	-67.0634	-67.6654	-67.4415	-67.705	-68.1687	-68.447	-68.312	-68.1797	-68.5217	-68.7479	-68.6885
1928450000	-63.5477	-63.4487	-64.1599	-63.684	-64.256	-64.1344	-64.0345	-67.0434	-67.6857	-67.4529	-67.6941	-68.1822	-68.4328	-68.3029	-68.1585	-68.5001	-68.7216	-68.6602
1928800000	-63.511	-63.4151	-64.1147	-63.6479	-64.2548	-64.0893	-64.0023	-67.0145	-67.6516	-67.4764	-67.64	-68.1893	-68.4247	-68.2255	-68.1858	-68.4865	-68.7469	-68.6713
1929150000	-63.4679	-63.3718	-64.0752	-63.6102	-64.2087	-64.0495	-63.9845	-66.9793	-67.6946	-67.4602	-67.6061	-68.1897	-68.4144	-68.2888	-68.1332	-68.5011	-68.8195	-68.6873
1929500000	-63.4398	-63.3302	-64.046	-63.5505	-64.2196	-64.0064	-63.9552	-66.9515	-67.6509	-67.4352	-67.6472	-68.142	-68.4571	-68.3031	-68.1643	-68.4635	-68.7885	-68.6959
1929850000	-63.3841	-63.286	-63.9951	-63.5586	-64.1362	-64.0042	-63.9189	-66.9557	-67.6601	-67.4515	-67.6131	-68.1387	-68.3803	-68.238	-68.113	-68.484	-68.8015	-68.7
1930200000	-63.3383	-63.2596	-63.9438	-63.4831	-64.1029	-63.9484	-63.8993	-66.8845	-67.6259	-67.4084	-67.6134	-68.1084	-68.4063	-68.2492	-68.0409	-68.4754	-68.8033	-68.6786
1930550000	-63.3143	-63.2046	-63.9199	-63.4587	-64.0728	-63.9255	-63.8543	-66.8554	-67.6091	-67.4102	-67.5861	-68.0647	-68.3995	-68.2479	-68.1053	-68.4766	-68.7647	-68.6075
1930900000	-63.2549	-63.1818	-63.8817	-63.4078	-64.0575	-63.8962	-63.8117	-66.8226	-67.6116	-67.3918	-67.5544	-68.0886	-68.3884	-68.2107	-68.0785	-68.46	-68.7592	-68.629
1931250000	-63.2039	-63.1376	-63.8286	-63.3799	-64.0196	-63.8659	-63.809	-66.8291	-67.596	-67.3814	-67.5208	-68.0837	-68.3699	-68.2148	-68.0687	-68.4634	-68.7598	-68.5719
1931600000	-63.1638	-63.0906	-63.8276	-63.3279	-63.9669	-63.8438	-63.7627	-66.8418	-67.5582	-67.4041	-67.4793	-68.0891	-68.3384	-68.2099	-68.0401	-68.4226	-68.6979	-68.5711
1931950000	-63.1541	-63.0579	-63.7654	-63.3187	-63.9401	-63.8061	-63.7052	-66.7758	-67.6044	-67.3775	-67.4747	-67.9965	-68.3101	-68.1971	-68.0711	-68.4117	-68.6783	-68.6125
1932300000	-63.0845	-63.0144	-63.7183	-63.2656	-63.8878	-63.7717	-63.7172	-66.7824	-67.5551	-67.3389	-67.4755	-67.9818	-68.3097	-68.1572	-68.0761	-68.3516	-68.6134	-68.6267
1932650000	-63.0476	-62.9356	-63.7041	-63.2233	-63.858	-63.7514	-63.641	-66.747	-67.523	-67.3509	-67.468	-67.9822	-68.3066	-68.1396	-68.0537	-68.3507	-68.6592	-68.6046
1933000000	-62.9975	-62.9133	-63.6429	-63.1725	-63.84	-63.707	-63.6275	-66.7068	-67.5667	-67.3507	-67.4463	-67.9684	-68.2845	-68.1869	-68.0264	-68.2952	-68.5991	-68.6101
1933350000	-62.9634	-62.8546	-63.6213	-63.1366	-63.7889	-63.676	-63.5973	-66.6984	-67.4831	-67.3274	-67.4208	-67.9066	-68.2318	-68.1948	-68.0258	-68.2705	-68.5767	-68.6211
1933700000	-62.914	-62.7934	-63.5915	-63.0615	-63.7469	-63.6509	-63.5714	-66.6087	-67.5129	-67.2942	-67.3913	-67.9334	-68.3083	-68.1589	-68.0062	-68.2758	-68.5816	-68.6384
1934050000	-62.8717	-62.7858	-63.555	-63.0628	-63.7154	-63.6485	-63.5377	-66.6185	-67.4888	-67.3293	-67.398	-67.8898	-68.3071	-68.1446	-68.0046	-68.2268	-68.5702	-68.6596
1934400000	-62.8229	-62.7371	-63.5138	-62.9973	-63.6721	-63.6006	-63.5081	-66.612	-67.5212	-67.3229	-67.3624	-67.8973	-68.2733	-68.151	-68.0343	-68.2529	-68.5835	-68.6491
1934750000	-62.7764	-62.692	-63.4806	-62.9525	-63.6376	-63.5524	-63.4923	-66.5417	-67.5208	-67.2731	-67.3782	-67.8473	-68.2871	-68.1884	-68.0072	-68.2262	-68.5309	-68.6517
1935100000	-62.707	-62.6678	-63.4445	-62.9132	-63.5749	-63.5254	-63.4551	-66.4914	-67.501	-67.3198	-67.3611	-67.8298	-68.2446	-68.166	-67.9992	-68.2954	-68.5699	-68.6737
1935450000	-62.6791	-62.6143	-63.4123	-62.8909	-63.5507	-63.4658	-63.4382	-66.4749	-67.5217	-67.2699	-67.3625	-67.8326	-68.2433	-68.1651	-68.0156	-68.32	-68.5186	-68.6439
1935800000	-62.6644	-62.5817	-63.3802	-62.8389	-63.4736	-63.4367	-63.383	-66.4305	-67.497	-67.3105	-67.3683	-67.8431	-68.2594	-68.1741	-68.049	-68.3138	-68.525	-68.6417
1936150000	-62.5912	-62.5278	-63.3383	-62.8077	-63.47	-63.437	-63.3894	-66.4202	-67.4996	-67.2668	-67.315	-67.83	-68.2852	-68.1791	-67.9981	-68.2921	-68.5261	-68.687
1936500000	-62.5637	-62.5062	-63.3016	-62.7498	-63.4076	-63.3818	-63.3256	-66.3989	-67.4997	-67.2394	-67.3316	-67.7911	-68.25	-68.1674	-68.0234	-68.3302	-68.5492	-68.6693
1936850000	-62.4809	-62.4389	-63.2762	-62.7284	-63.405	-63.3383	-63.2919	-66.3415	-67.4849	-67.282	-67.3599	-67.8343	-68.2502	-68.1762	-68.0225	-68.3178	-68.5209	-68.7106
1937200000	-62.453	-62.4408	-63.2399	-62.6719	-63.3339	-63.2984	-63.276	-66.3263	-67.4958	-67.2435	-67.3672	-67.8448	-68.2493	-68.1755	-68.0368	-68.3179	-68.6112	-68.6805
1937550000	-62.4095	-62.3808	-63.1977	-62.6453	-63.3018	-63.2671	-63.2166	-66.278	-67.4767	-67.2325	-67.3655	-67.8775	-68.2777	-68.1577	-68.0678	-68.299	-68.5997	-68.6657
1937900000	-62.3752	-62.3327	-63.1709	-62.6135	-63.2497	-63.2392	-63.2042	-66.2859	-67.4558	-67.2566	-67.3528	-67.8358	-68.2705	-68.1461	-68.0538	-68.2628	-68.5678	-68.6574
1938250000	-62.3375	-62.3043	-63.1213	-62.5727	-63.226	-63.188	-63.1832	-66.2916	-67.4904	-67.2733	-67.3524	-67.7959	-68.2371	-68.1495	-68.0675	-68.2744	-68.5827	-68.6862
1938600000	-62.2896	-62.27	-63.1013	-62.532	-63.1721	-63.1551	-63.1451	-66.2648	-67.46	-67.2672	-67.3282	-67.8341	-68.2828	-68.1785	-68.0678	-68.3242	-68.5705	-68.6568
1938950000	-62.2483	-62.2403	-63.0813	-62.4669	-63.1484	-63.1162	-63.1237	-66.2368	-67.4227	-67.2465	-67.3274	-67.8359	-68.2362	-68.1746	-68.0676	-68.3301	-68.6005	-68.6552
1939300000	-62.1934	-62.1798	-63.0364	-62.4643	-63.1061	-63.0714	-63.0776	-66.2057	-67.4661	-67.2297	-67.3357	-67.8049	-68.2439	-68.2027	-68.0526	-68.3447	-68.5748	-68.6791
1939650000	-62.1579	-62.1621	-63.0014	-62.4254	-63.0529	-63.0371	-63.0466	-66.2426	-67.4327	-67.2328	-67.3106	-67.8068	-68.2334	-68.1689	-68.044	-68.3486	-68.576	-68.6961
1940000000	-62.1073	-62.1305	-62.9746	-62.3746	-63.007	-63.0027	-63.0066	-66.1696	-67.4434	-67.2033	-67.3473	-67.8182	-68.2349	-68.1582	-68.0552	-68.3422	-68.6221	-68.6928
1940350000	-62.065	-62.0742	-62.9289	-62.3495	-62.984	-62.9681	-62.9857	-66.184	-67.4666	-67.1887	-67.323	-67.8064	-68.2114	-68.1271	-68.0517	-68.2997	-68.6797	-68.6855
1940700000	-62.0152	-62.0373	-62.893	-62.3115	-62.8953	-62.9458	-62.9671	-66.0852	-67.4024	-67.2307	-67.3046	-67.8225	-68.2211	-68.1507	-68.041	-68.3108	-68.5638	-68.6874
1941050000	-61.9725	-61.9999	-62.8781	-62.2674	-62.8953	-62.9028	-62.9352	-66.0383	-67.4028	-67.2029	-67.3333	-67.8232	-68.1882	-68.1884	-68.0602	-68.259	-68.6115	-68.7129
1941400000	-61.9257	-61.9552	-62.7998	-62.2435	-62.8462	-62.8822	-62.8825	-66.0408	-67.3951	-67.1873	-67.3284	-67.8244	-68.17	-68.122	-68.0664	-68.2926	-68.5959	-68.6638
1941750000	-61.8893	-61.9336	-62.7617	-62.2017	-62.7983	-62.8497	-62.833	-65.9452	-67.4096	-67.158	-67.28	-67.8096	-68.2185	-68.1866	-68.0456	-68.3256	-68.5524	-68.6721
1942100000	-61.8576	-61.8734	-62.7083	-62.1464	-62.7417	-62.7887	-62.7997	-65.8519	-67.3817	-67.1775	-67.3278	-67.8104	-68.1657	-68.1831	-68.0542	-68.3607	-68.5815	-68.6691
1942450000	-61.8224	-61.852	-62.6773	-62.1184	-62.7013	-62.7387	-62.7826	-65.7712	-67.4003	-67.1232	-67.2987	-67.7922	-68.1733	-68.0947	-68.0183	-68.3684	-68.5342	-68.6275
1942800000	-61.7731	-61.8055	-62.6362	-62.0853	-62.7014	-62.7423	-62.7715	-65.6976	-67.3424	-67.1128	-67.2927	-67.7712	-68.1517	-68.1658	-68.0372	-68.3962	-68.5369	-68.6837
1943150000	-61.7118	-61.7627	-62.5956	-62.0311	-62.62	-62.6742	-62.7241	-65.5639	-67.3549	-67.0963	-67.2885	-67.7911	-68.1293	-68.0796	-67.9787	-68.3788	-68.5287	-68.668
1943500000	-61.6978	-61.7141	-62.5362	-61.9794	-62.5766	-62.6555	-62.6751	-65.4941	-67.3359	-67.0811	-67.2652	-67.7638	-68.1076	-68.1123	-68.0421	-68.4188	-68.4889	-68.6332
1943850000	-61.6228	-61.6611	-62.4891	-61.9482	-62.5216	-62.596	-62.6473	-65.3655	-67.3205	-67.0565	-67.2666	-67.7946	-68.0876	-68.0365	-68.009	-68.3615	-68.5748	-68.6006
1944200000	-61.5985	-61.6308	-62.4552	-61.9035	-62.4942	-62.5668	-62.5998	-65.3091	-67.2858	-67.0306	-67.2307	-67.7862	-68.115	-68.0733	-67.9467	-68.3655	-68.5232	-68.636
1944550000	-61.5482	-61.5854	-62.4147	-61.8868	-62.4598	-62.5	-62.5879	-65.2553	-67.2506	-67.0278	-67.2382	-67.7657	-68.0827	-68.0155	-67.9885	-68.3349	-68.5293	-68.5954
1944900000	-61.4792	-61.5233	-62.3607	-61.8198	-62.4165	-62.4834	-62.5145	-65.2119	-67.2347	-67.018	-67.226	-67.71	-68.1057	-68.0297	-67.9438	-68.2961	-68.526	-68.564
1945250000	-61.4462	-61.48	-62.33	-61.775	-62.3809	-62.4143	-62.5055	-65.1602	-67.2048	-66.98	-67.1773	-67.684	-68.0769	-68.0435	-67.941	-68.2808	-68.5169	-68.5855
1945600000	-61.4052	-61.4346	-62.2559	-61.7157	-62.3181	-62.3882	-62.4415	-65.1399	-67.1833	-66.9411	-67.1949	-67.6989	-68.1007	-68.0234	-67.9536	-68.2383	-68.4929	-68.5936
1945950000	-61.3337	-61.3924	-62.1944	-61.6863	-62.2545	-62.3382	-62.4153	-65.0827	-67.1893	-66.9676	-67.1974	-67.7278	-68.1167	-67.9858	-67.941	-68.2847	-68.4649	-68.5808
1946300000	-61.3145	-61.3366	-62.1374	-61.6275	-62.2153	-62.3013	-62.3629	-65.0824	-67.1399	-66.9227	-67.1717	-67.68	-68.0449	-67.9488	-67.9155	-68.2594	-68.48	-68.5675
1946650000	-61.2522	-61.2993	-62.1071	-61.6048	-62.1553	-62.2436	-62.3419	-65.0693	-67.1323	-66.9348	-67.1422	-67.6375	-68.0471	-67.9273	-67.8644	-68.2481	-68.4613	-68.5751
1947000000	-61.2208	-61.2303	-62.0579	-61.5421	-62.1231	-62.2053	-62.2799	-65.0457	-67.0922	-66.9064	-67.1305	-67.6365	-68.0164	-67.9751	-67.916	-68.2465	-68.4249	-68.5563
1947350000	-61.159	-61.1745	-62.0012	-61.4878	-62.0747	-62.1793	-62.2409	-65.0571	-67.0602	-66.8968	-67.1217	-67.6291	-67.9759	-67.9368	-67.8681	-68.2615	-68.4402	-68.5213
1947700000	-61.102	-61.1448	-61.9325	-61.4414	-62.022	-62.1064	-62.1764	-65.0314	-67.0396	-66.8938	-67.1029	-67.5946	-67.9357	-67.9382	-67.8566	-68.2081	-68.4104	-68.5092
1948050000	-61.0561	-61.0827	-61.8809	-61.3763	-61.9719	-62.0604	-62.1295	-65.0822	-66.9966	-66.8723	-67.1251	-67.5735	-67.9119	-67.9295	-67.8506	-68.1926	-68.4284	-68.4929
1948400000	-60.9934	-61.0348	-61.8371	-61.343	-61.9225	-61.9956	-62.1196	-65.0894	-67.0011	-66.8725	-67.0523	-67.5991	-67.8667	-67.9552	-67.8453	-68.186	-68.4141	-68.5054
1948750000	-60.9221	-60.9809	-61.7819	-61.3036	-61.8815	-61.9242	-62.0316	-65.1105	-66.9814	-66.817	-67.0781	-67.5574	-67.8569	-67.9093	-67.8002	-68.1508	-68.4029	-68.4653
1949100000	-60.8436	-60.913	-61.7262	-61.2529	-61.8334	-61.9309	-61.9911	-65.0941	-66.964	-66.8214	-67.0446	-67.5615	-67.795	-67.9134	-67.821	-68.1686	-68.3934	-68.507
1949450000	-60.8069	-60.874	-61.6653	-61.1959	-61.7648	-61.8328	-61.9571	-65.0736	-66.9422	-66.8274	-67.0221	-67.5728	-67.8231	-67.8947	-67.7898	-68.1033	-68.3711	-68.4918
1949800000	-60.7654	-60.8269	-61.6105	-61.1464	-61.7406	-61.8151	-61.9133	-65.02	-66.944	-66.7838	-66.968	-67.5686	-67.7787	-67.832	-67.7647	-68.15	-68.3698	-68.4837
1950150000	-60.7004	-60.7737	-61.5687	-61.0935	-61.6831	-61.7524	-61.8581	-64.9531	-66.9056	-66.7533	-66.9958	-67.6056	-67.7993	-67.8741	-67.7285	-68.0926	-68.3711	-68.4979
1950500000	-60.6336	-60.7104	-61.496	-61.0402	-61.6205	-61.7035	-61.809	-64.9054	-66.8673	-66.7761	-66.996	-67.5929	-67.7776	-67.8674	-67.7549	-68.0348	-68.3625	-68.4504
1950850000	-60.5783	-60.6564	-61.4384	-60.9841	-61.5798	-61.6533	-61.7634	-64.8601	-66.8617	-66.742	-67.0029	-67.608	-67.7553	-67.8854	-67.7593	-68.0264	-68.3377	-68.4928
1951200000	-60.5244	-60.5905	-61.386	-60.9484	-61.5349	-61.6062	-61.711	-64.7589	-66.8415	-66.7443	-66.9616	-67.6132	-67.7691	-67.8699	-67.751	-68.0702	-68.3332	-68.4647
1951550000	-60.4721	-60.5493	-61.3207	-60.8988	-61.4796	-61.5446	-61.6706	-64.7341	-66.8194	-66.6965	-66.9659	-67.5612	-67.7983	-67.8823	-67.7685	-68.029	-68.3599	-68.4813
1951900000	-60.393	-60.4867	-61.2637	-60.8459	-61.4017	-61.5056	-61.6249	-64.6852	-66.7727	-66.7028	-66.9524	-67.5829	-67.7743	-67.8707	-67.7118	-67.9845	-68.3271	-68.4391
1952250000	-60.3377	-60.4409	-61.2347	-60.776	-61.3399	-61.4369	-61.5846	-64.6727	-66.7813	-66.7052	-66.947	-67.5683	-67.7275	-67.7995	-67.753	-67.9787	-68.3268	-68.461
1952600000	-60.28	-60.3833	-61.1372	-60.7424	-61.2825	-61.3922	-61.5365	-64.6488	-66.7592	-66.6744	-66.9471	-67.5186	-67.7773	-67.8466	-67.7071	-67.973	-68.3113	-68.4525
1952950000	-60.222	-60.3306	-61.1111	-60.6604	-61.2554	-61.3487	-61.4638	-64.661	-66.718	-66.6671	-66.9275	-67.5034	-67.7216	-67.84	-67.7275	-67.9452	-68.2803	-68.413
1953300000	-60.1764	-60.2753	-61.0254	-60.6324	-61.1767	-61.2854	-61.4432	-64.6428	-66.7436	-66.6546	-66.9323	-67.4832	-67.774	-67.8188	-67.6703	-67.8992	-68.3167	-68.4129
1953650000	-60.1087	-60.2153	-60.9767	-60.5798	-61.1222	-61.2404	-61.3859	-64.6325	-66.7385	-66.6703	-66.9009	-67.4613	-67.7261	-67.845	-67.6633	-67.8566	-68.2393	-68.4278
1954000000	-60.0574	-60.1668	-60.9199	-60.5339	-61.0864	-61.1824	-61.3788	-64.6294	-66.6547	-66.6125	-66.9162	-67.4542	-67.7121	-67.8437	-67.7096	-67.8482	-68.2709	-68.3971
1954350000	-59.972	-60.114	-60.8614	-60.4718	-61.0187	-61.13	-61.311	-64.6258	-66.6842	-66.6047	-66.8997	-67.4227	-67.721	-67.8471	-67.6735	-67.8679	-68.2826	-68.39
1954700000	-59.9201	-60.0497	-60.8311	-60.4311	-60.959	-61.074	-61.2547	-64.5956	-66.6642	-66.5967	-66.9142	-67.4285	-67.7144	-67.8004	-67.6794	-67.8042	-68.2759	-68.3604
1955050000	-59.8698	-59.9927	-60.7715	-60.3688	-60.8982	-61.0364	-61.2195	-64.5301	-66.665	-66.604	-66.8739	-67.4327	-67.7426	-67.7787	-67.6892	-67.7439	-68.2754	-68.3777
1955400000	-59.8271	-59.954	-60.729	-60.312	-60.8485	-60.975	-61.1842	-64.4787	-66.66	-66.569	-66.9132	-67.406	-67.7217	-67.8108	-67.6747	-67.7466	-68.299	-68.3735
1955750000	-59.7404	-59.8812	-60.6674	-60.2497	-60.7943	-60.9425	-61.1202	-64.4295	-66.6143	-66.5756	-66.8999	-67.4615	-67.7165	-67.8125	-67.63	-67.7177	-68.2717	-68.378
1956100000	-59.6962	-59.8417	-60.595	-60.1947	-60.7426	-60.8756	-61.0748	-64.3852	-66.6295	-66.582	-66.8694	-67.5006	-67.6826	-67.7729	-67.6456	-67.6531	-68.2808	-68.3875
1956450000	-59.6402	-59.7659	-60.5474	-60.141	-60.6909	-60.817	-61.039	-64.3571	-66.657	-66.6012	-66.8894	-67.5769	-67.6846	-67.7962	-67.6696	-67.5081	-68.2632	-68.4006
1956800000	-59.5667	-59.7142	-60.4786	-60.0864	-60.6241	-60.7785	-61.0026	-64.3445	-66.606	-66.5591	-66.8902	-67.572	-67.6795	-67.8694	-67.6383	-67.4675	-68.2779	-68.3846
1957150000	-59.5134	-59.6606	-60.4357	-60.0319	-60.5687	-60.7316	-60.9553	-64.3952	-66.5644	-66.5725	-66.8744	-67.6031	-67.652	-67.7929	-67.6489	-67.4909	-68.2681	-68.3688
1957500000	-59.4642	-59.6156	-60.375	-59.9795	-60.5082	-60.704	-60.904	-64.3516	-66.5593	-66.5475	-66.8501	-67.5987	-67.692	-67.8226	-67.6486	-67.5174	-68.2883	-68.3754
1957850000	-59.4006	-59.5587	-60.326	-59.9391	-60.4812	-60.6524	-60.8725	-64.3181	-66.5369	-66.5376	-66.8913	-67.5594	-67.6871	-67.8183	-67.6587	-67.599	-68.3037	-68.3903
1958200000	-59.3562	-59.5074	-60.2722	-59.8897	-60.4252	-60.5896	-60.8543	-64.3035	-66.521	-66.5268	-66.8884	-67.5488	-67.6864	-67.8236	-67.6768	-67.7066	-68.2215	-68.3551
1958550000	-59.2756	-59.4331	-60.2307	-59.8162	-60.3673	-60.5677	-60.7921	-64.2352	-66.5235	-66.5667	-66.8524	-67.4807	-67.6238	-67.8345	-67.6194	-67.7745	-68.2531	-68.3352
1958900000	-59.2227	-59.4031	-60.1676	-59.7891	-60.3259	-60.4852	-60.7365	-64.218	-66.4632	-66.5103	-66.8422	-67.4664	-67.6453	-67.8033	-67.6245	-67.7452	-68.2795	-68.3072
1959250000	-59.1771	-59.3371	-60.1198	-59.7444	-60.2554	-60.4269	-60.68	-64.1978	-66.4936	-66.4813	-66.8522	-67.4477	-67.6429	-67.7803	-67.6064	-67.7094	-68.3044	-68.2996
1959600000	-59.1107	-59.2757	-60.0471	-59.6762	-60.2008	-60.405	-60.6213	-64.151	-66.4801	-66.4809	-66.8793	-67.4087	-67.6138	-67.7783	-67.5983	-67.6431	-68.2603	-68.2914
1959950000	-59.049	-59.2151	-60.0194	-59.6246	-60.1443	-60.3471	-60.565	-64.151	-66.4971	-66.4948	-66.8287	-67.4272	-67.6419	-67.8309	-67.5918	-67.6967	-68.257	-68.263
1960300000	-58.9898	-59.165	-59.9571	-59.567	-60.0968	-60.2954	-60.5268	-64.097	-66.4899	-66.448	-66.8236	-67.3503	-67.6453	-67.7927	-67.6065	-67.6945	-68.2669	-68.304
1960650000	-58.9286	-59.1124	-59.8896	-59.5228	-60.0421	-60.2471	-60.484	-64.0684	-66.4297	-66.4713	-66.7917	-67.3691	-67.6141	-67.7526	-67.5394	-67.6681	-68.2372	-68.2136
1961000000	-58.888	-59.0524	-59.8384	-59.4718	-59.9759	-60.2039	-60.4386	-64.0523	-66.4111	-66.4633	-66.755	-67.361	-67.5817	-67.7617	-67.5433	-67.6878	-68.2169	-68.2118
1961350000	-58.8094	-58.9964	-59.7931	-59.4107	-59.9294	-60.1351	-60.403	-64.0024	-66.4078	-66.403	-66.7718	-67.3598	-67.5557	-67.7686	-67.5096	-67.6632	-68.2027	-68.1943
1961700000	-58.762	-58.9483	-59.7156	-59.3408	-59.865	-60.0843	-60.343	-63.9572	-66.4061	-66.3807	-66.7736	-67.3104	-67.5181	-67.7507	-67.5139	-67.6824	-68.2426	-68.2034
1962050000	-58.6889	-58.8633	-59.6664	-59.2861	-59.8235	-60.0272	-60.301	-63.9451	-66.3598	-66.399	-66.7495	-67.2735	-67.5076	-67.7225	-67.5128	-67.6433	-68.1548	-68.1965
1962400000	-58.629	-58.8037	-59.6093	-59.2446	-59.7626	-59.9908	-60.2694	-63.885	-66.3597	-66.3675	-66.7667	-67.2734	-67.4984	-67.7399	-67.5001	-67.5957	-68.1479	-68.2117
1962750000	-58.5537	-58.7531	-59.5468	-59.1961	-59.7119	-59.9116	-60.2225	-63.8523	-66.2976	-66.3513	-66.7003	-67.2172	-67.524	-67.7329	-67.4674	-67.5657	-68.0994	-68.2236
1963100000	-58.5178	-58.6984	-59.489	-59.1367	-59.6307	-59.8482	-60.1661	-63.8312	-66.2695	-66.3547	-66.7168	-67.235	-67.4861	-67.6397	-67.492	-67.5906	-68.0686	-68.1989
1963450000	-58.4262	-58.6372	-59.4193	-59.0662	-59.5849	-59.8013	-60.1428	-63.8007	-66.2824	-66.352	-66.686	-67.2253	-67.4631	-67.6475	-67.4018	-67.5757	-68.0958	-68.2253
1963800000	-58.381	-58.5684	-59.3598	-59.0086	-59.5286	-59.7419	-60.0858	-63.7526	-66.2471	-66.3301	-66.7013	-67.2859	-67.4415	-67.6416	-67.4042	-67.5189	-68.0784	-68.2043
1964150000	-58.3008	-58.5187	-59.3122	-58.9562	-59.4516	-59.6505	-59.998	-63.6881	-66.2342	-66.309	-66.6259	-67.184	-67.4169	-67.6212	-67.3725	-67.5128	-68.0432	-68.2729
1964500000	-58.2574	-58.4477	-59.2508	-58.8984	-59.3949	-59.606	-59.9459	-63.6451	-66.2193	-66.2836	-66.6252	-67.2456	-67.4435	-67.6006	-67.3415	-67.5139	-68.025	-68.2548
1964850000	-58.1739	-58.3871	-59.1902	-58.8361	-59.3496	-59.5552	-59.9074	-63.5983	-66.1762	-66.2883	-66.6105	-67.2068	-67.4147	-67.611	-67.3585	-67.4481	-68.0425	-68.197
1965200000	-58.1186	-58.323	-59.122	-58.7658	-59.2874	-59.4918	-59.8337	-63.5541	-66.1305	-66.2766	-66.5797	-67.2604	-67.3985	-67.5679	-67.3273	-67.496	-68.0024	-68.2475
1965550000	-58.0647	-58.2705	-59.0646	-58.6992	-59.2295	-59.42	-59.7888	-63.5059	-66.1376	-66.2551	-66.5782	-67.1573	-67.37	-67.5459	-67.275	-67.4628	-67.9914	-68.2223
1965900000	-57.9901	-58.1914	-58.9928	-58.6438	-59.1483	-59.365	-59.7257	-63.4385	-66.124	-66.2172	-66.5426	-67.2022	-67.3802	-67.5938	-67.2842	-67.4557	-67.9458	-68.1916
1966250000	-57.9317	-58.1315	-58.9182	-58.6014	-59.1007	-59.307	-59.6715	-63.4161	-66.0892	-66.2184	-66.5674	-67.156	-67.3345	-67.5343	-67.3094	-67.425	-67.9219	-68.2273
1966600000	-57.8622	-58.0672	-58.8615	-58.5292	-59.0468	-59.2388	-59.6246	-63.3513	-66.087	-66.2031	-66.5462	-67.1366	-67.3609	-67.5246	-67.2732	-67.416	-67.9471	-68.1768
1966950000	-57.7867	-58.0085	-58.7996	-58.4495	-58.9775	-59.1671	-59.5503	-63.3045	-66.0443	-66.1976	-66.5062	-67.1595	-67.3023	-67.4863	-67.247	-67.4019	-67.94	-68.1889
1967300000	-57.7342	-57.9525	-58.7276	-58.383	-58.9145	-59.1196	-59.4835	-63.251	-66.0001	-66.1519	-66.4842	-67.1113	-67.3229	-67.4627	-67.2678	-67.4004	-67.8999	-68.1973
1967650000	-57.6544	-57.8688	-58.6575	-58.3258	-58.8571	-59.0721	-59.4551	-63.2246	-65.9894	-66.1104	-66.4162	-67.1311	-67.2941	-67.4579	-67.2154	-67.3258	-67.9284	-68.1112
1968000000	-57.5952	-57.8051	-58.6045	-58.27	-58.7877	-58.9865	-59.3761	-63.1935	-66.0004	-66.1188	-66.4507	-67.1566	-67.2183	-67.4935	-67.2201	-67.322	-67.914	-68.1385
1968350000	-57.5351	-57.7544	-58.545	-58.2075	-58.7177	-58.9414	-59.3327	-63.1971	-65.9487	-66.0762	-66.4394	-67.0923	-67.2527	-67.4293	-67.2374	-67.247	-67.8942	-68.1112
1968700000	-57.4793	-57.6872	-58.4711	-58.1531	-58.66	-58.859	-59.2757	-63.1475	-65.9502	-66.0774	-66.4085	-67.0979	-67.2363	-67.4427	-67.1836	-67.2616	-67.8807	-68.1055
1969050000	-57.4023	-57.6201	-58.4253	-58.0738	-58.586	-58.8164	-59.2381	-63.1769	-65.9272	-66.0354	-66.3983	-67.1338	-67.2513	-67.4429	-67.1695	-67.3357	-67.8629	-68.0811
1969400000	-57.3282	-57.5566	-58.3592	-58.0166	-58.5191	-58.7324	-59.1683	-63.1504	-65.8867	-66.0427	-66.3925	-67.0692	-67.2369	-67.4293	-67.2157	-67.3868	-67.8617	-68.0857
1969750000	-57.27	-57.4896	-58.2849	-57.9693	-58.446	-58.6768	-59.1212	-63.1774	-65.8794	-66.0638	-66.3502	-67.0612	-67.1859	-67.384	-67.147	-67.4579	-67.9014	-68.0317
1970100000	-57.2003	-57.4291	-58.2162	-57.8988	-58.3877	-58.6202	-59.0781	-63.1425	-65.8375	-65.9934	-66.3704	-67.0364	-67.1728	-67.3946	-67.2291	-67.464	-67.8331	-68.0622
1970450000	-57.1311	-57.3567	-58.1748	-57.8321	-58.3285	-58.5606	-59.0101	-63.1342	-65.8631	-65.997	-66.32	-67.0065	-67.1485	-67.3753	-67.1465	-67.4386	-67.8924	-68.0176
1970800000	-57.0811	-57.2992	-58.1052	-57.7727	-58.2604	-58.489	-58.9591	-63.1403	-65.8183	-65.9616	-66.358	-67.0103	-67.1414	-67.3678	-67.1594	-67.3308	-67.8182	-68.0076
1971150000	-57.0044	-57.2342	-58.0297	-57.7062	-58.1949	-58.4217	-58.8928	-63.0703	-65.8169	-65.958	-66.3381	-66.9794	-67.1144	-67.3127	-67.2018	-67.2714	-67.8559	-68.0124
1971500000	-56.9338	-57.1741	-57.9633	-57.6437	-58.1178	-58.3494	-58.8454	-63.0277	-65.7624	-65.917	-66.2911	-66.9683	-67.1045	-67.3623	-67.1348	-67.2127	-67.8328	-68.0186
1971850000	-56.8744	-57.1013	-57.8991	-57.5716	-58.0461	-58.2843	-58.7902	-62.9571	-65.7338	-65.8652	-66.2841	-66.9519	-67.1301	-67.2867	-67.1519	-67.1886	-67.7745	-68.0054
1972200000	-56.807	-57.0503	-57.8292	-57.5109	-57.9583	-58.2208	-58.731	-62.904	-65.7097	-65.8577	-66.2421	-66.9274	-67.073	-67.2868	-67.1519	-67.1272	-67.8161	-67.9523
1972550000	-56.733	-56.9752	-57.7451	-57.443	-57.9116	-58.1522	-58.6636	-62.8236	-65.7167	-65.8183	-66.226	-66.8876	-67.0846	-67.2691	-67.145	-67.0887	-67.7829	-67.9895
1972900000	-56.6654	-56.9047	-57.704	-57.3853	-57.8332	-58.0762	-58.6168	-62.7502	-65.6863	-65.8036	-66.216	-66.906	-67.0754	-67.3025	-67.168	-67.0674	-67.7945	-68.0042
1973250000	-56.6108	-56.8378	-57.6208	-57.304	-57.7631	-58.027	-58.5507	-62.6955	-65.6823	-65.8063	-66.2159	-66.8549	-67.0293	-67.26	-67.093	-67.0844	-67.7683	-67.9505
1973600000	-56.5393	-56.7633	-57.5539	-57.2455	-57.6867	-57.965	-58.5	-62.6457	-65.6423	-65.7448	-66.1834	-66.8713	-67.0104	-67.2193	-67.1474	-67.0631	-67.772	-67.995
1973950000	-56.4681	-56.7051	-57.4831	-57.1568	-57.6133	-57.9005	-58.4343	-62.594	-65.6081	-65.7343	-66.178	-66.8409	-67.0278	-67.259	-67.1138	-67.0552	-67.7724	-67.9858
1974300000	-56.3922	-56.6365	-57.4142	-57.102	-57.5436	-57.8575	-58.3695	-62.5198	-65.5684	-65.7286	-66.1842	-66.8155	-67.0579	-67.212	-67.0894	-67.0947	-67.7847	-67.9494
1974650000	-56.3324	-56.5689	-57.3462	-57.0436	-57.4758	-57.7817	-58.3222	-62.4723	-65.5656	-65.719	-66.158	-66.8766	-67.0316	-67.2185	-67.1064	-67.0803	-67.7541	-67.9557
1975000000	-56.2628	-56.5038	-57.2783	-56.976	-57.4049	-57.7068	-58.2521	-62.3822	-65.5285	-65.6843	-66.1253	-66.8102	-67.0593	-67.2121	-67.0853	-67.1568	-67.7431	-67.9594
1975350000	-56.1892	-56.4394	-57.203	-56.8827	-57.335	-57.6275	-58.1916	-62.3513	-65.5417	-65.6835	-66.0892	-66.8448	-67.0039	-67.1928	-67.0694	-67.1732	-67.7373	-67.9908
1975700000	-56.1182	-56.3733	-57.1325	-56.82	-57.2608	-57.5413	-58.1367	-62.2658	-65.5076	-65.6467	-66.1239	-66.8675	-66.9782	-67.1661	-67.0895	-67.1788	-67.7513	-67.9808
1976050000	-56.0491	-56.293	-57.0581	-56.7529	-57.1886	-57.4677	-58.0698	-62.2209	-65.5026	-65.6387	-66.0886	-66.8142	-67.0078	-67.1662	-67.0632	-67.205	-67.7404	-67.958
1976400000	-55.9792	-56.2351	-56.9862	-56.6734	-57.1195	-57.3918	-57.9841	-62.1755	-65.4311	-65.596	-66.0877	-66.861	-66.9633	-67.1298	-67.0741	-67.2577	-67.7302	-67.9682
1976750000	-55.9058	-56.1725	-56.9287	-56.6235	-57.0498	-57.3213	-57.9298	-62.1395	-65.4362	-65.5847	-66.0745	-66.829	-66.9797	-67.1462	-67.0962	-67.2265	-67.7058	-67.9715
1977100000	-55.8417	-56.0926	-56.8455	-56.5439	-56.989	-57.254	-57.8615	-62.1208	-65.3971	-65.5634	-66.0468	-66.7863	-66.9791	-67.1671	-67.0715	-67.2438	-67.7217	-67.966
1977450000	-55.772	-56.0261	-56.7782	-56.4769	-56.9191	-57.1877	-57.8046	-62.0512	-65.3917	-65.5589	-66.038	-66.8161	-66.9671	-67.1283	-67.0553	-67.2867	-67.7011	-67.9664
1977800000	-55.7129	-55.9626	-56.7142	-56.4208	-56.8542	-57.12	-57.7255	-62.023	-65.3621	-65.4979	-66.0474	-66.8283	-66.9471	-67.1227	-67.0442	-67.264	-67.7406	-67.9495
1978150000	-55.6354	-55.8949	-56.6444	-56.329	-56.7892	-57.0804	-57.6665	-61.9512	-65.3606	-65.5158	-66.0512	-66.7659	-66.9401	-67.1307	-67.0396	-67.2541	-67.7223	-67.9078
1978500000	-55.574	-55.8308	-56.5703	-56.2673	-56.7133	-57.0309	-57.6225	-61.9469	-65.3395	-65.4984	-65.9874	-66.761	-66.9358	-67.1154	-66.9861	-67.2669	-67.7022	-67.9316
1978850000	-55.5078	-55.7566	-56.5045	-56.203	-56.6388	-56.9706	-57.5675	-61.9057	-65.2971	-65.4753	-65.9603	-66.7375	-66.9233	-67.1171	-67.0186	-67.3351	-67.7073	-67.9457
1979200000	-55.4381	-55.6942	-56.4416	-56.1382	-56.5926	-56.9228	-57.5152	-61.8387	-65.2917	-65.4662	-65.9607	-66.7168	-66.8954	-67.0967	-66.9814	-67.3085	-67.7094	-67.9358
1979550000	-55.3792	-55.6213	-56.3732	-56.0609	-56.5216	-56.8604	-57.4431	-61.7891	-65.2859	-65.4541	-65.9461	-66.7227	-66.919	-67.1252	-66.9637	-67.3397	-67.7307	-67.9339
1979900000	-55.3223	-55.5622	-56.3013	-55.9974	-56.4533	-56.7974	-57.3933	-61.7477	-65.2532	-65.4047	-65.9509	-66.6804	-66.9422	-67.128	-66.95	-67.3033	-67.7537	-67.9382
1980250000	-55.2598	-55.5001	-56.2416	-55.9251	-56.384	-56.735	-57.3213	-61.7039	-65.2616	-65.4066	-65.9196	-66.71	-66.8742	-67.0952	-66.9808	-67.3051	-67.7284	-67.9232
1980600000	-55.1981	-55.4312	-56.1736	-55.8646	-56.3229	-56.6586	-57.2473	-61.6561	-65.2585	-65.3994	-65.914	-66.6782	-66.9144	-67.0985	-66.9466	-67.309	-67.7715	-67.8923
1980950000	-55.1242	-55.3649	-56.1046	-55.795	-56.2595	-56.5988	-57.201	-61.6401	-65.2193	-65.367	-65.8658	-66.6792	-66.891	-67.0922	-66.8987	-67.3115	-67.7119	-67.929
1981300000	-55.0718	-55.3054	-56.0327	-55.7252	-56.1952	-56.5342	-57.1326	-61.5874	-65.2041	-65.3534	-65.9005	-66.6371	-66.8766	-67.0888	-66.9186	-67.2912	-67.748	-67.9141
1981650000	-54.996	-55.2371	-55.9726	-55.657	-56.119	-56.4524	-57.0591	-61.5395	-65.1808	-65.3431	-65.9001	-66.6513	-66.8711	-67.0809	-66.8825	-67.2693	-67.7458	-67.961
1982000000	-54.9465	-55.1749	-55.9	-55.5995	-56.062	-56.388	-57.0057	-61.4856	-65.1795	-65.3414	-65.8664	-66.6375	-66.8943	-67.0952	-66.9165	-67.3206	-67.7436	-67.9731
1982350000	-54.8879	-55.1104	-55.8314	-55.5343	-55.997	-56.3312	-56.9584	-61.4637	-65.1825	-65.3123	-65.883	-66.59	-66.8639	-67.0491	-66.8555	-67.3284	-67.7628	-67.9715
1982700000	-54.8294	-55.0553	-55.765	-55.4601	-55.9234	-56.2508	-56.8997	-61.4091	-65.143	-65.2851	-65.8655	-66.5824	-66.8492	-67.0654	-66.7906	-67.2867	-67.7772	-67.9719
1983050000	-54.7694	-54.9881	-55.7053	-55.3958	-55.8562	-56.185	-56.8455	-61.3838	-65.1486	-65.3076	-65.8218	-66.5727	-66.8655	-67.0783	-66.8009	-67.3294	-67.7533	-67.9677
1983400000	-54.7166	-54.9319	-55.6374	-55.3289	-55.7912	-56.1164	-56.7711	-61.3339	-65.1562	-65.2696	-65.8375	-66.5752	-66.82	-67.0743	-66.8272	-67.3246	-67.7935	-67.9691
1983750000	-54.6533	-54.8628	-55.5694	-55.2606	-55.7216	-56.0431	-56.7063	-61.2818	-65.1358	-65.2981	-65.8694	-66.5465	-66.8144	-67.0901	-66.7892	-67.2816	-67.796	-67.9484
1984100000	-54.591	-54.8031	-55.5081	-55.2022	-55.6649	-55.973	-56.623	-61.2119	-65.1344	-65.2599	-65.8044	-66.5563	-66.8581	-67.0428	-66.8021	-67.3187	-67.7703	-67.9517
1984450000	-54.5303	-54.741	-55.4416	-55.1372	-55.5978	-55.9126	-56.5623	-61.2019	-65.1386	-65.2232	-65.8555	-66.5453	-66.8033	-67.095	-66.7686	-67.3042	-67.7766	-67.921
1984800000	-54.4849	-54.6809	-55.393	-55.076	-55.5273	-55.8602	-56.5002	-61.1471	-65.1111	-65.2378	-65.7848	-66.5821	-66.8016	-67.136	-66.7802	-67.2901	-67.7698	-67.9342
1985150000	-54.4311	-54.6333	-55.3209	-55.0164	-55.4724	-55.8084	-56.4409	-61.096	-65.1075	-65.234	-65.8088	-66.5519	-66.8209	-67.1089	-66.7856	-67.3004	-67.7872	-67.9375
1985500000	-54.366	-54.5616	-55.2534	-54.9404	-55.3999	-55.7492	-56.3724	-61.0357	-65.0507	-65.2327	-65.7825	-66.5525	-66.8233	-67.1164	-66.8044	-67.2965	-67.8327	-67.8939
1985850000	-54.3183	-54.5104	-55.1962	-54.8876	-55.3337	-55.6978	-56.3115	-61.0053	-65.0318	-65.2343	-65.7994	-66.5571	-66.8236	-67.1026	-66.7742	-67.2607	-67.8227	-67.9502
1986200000	-54.2699	-54.4539	-55.1385	-54.8216	-55.2695	-55.6433	-56.2457	-60.9803	-65.0488	-65.2199	-65.7555	-66.5897	-66.865	-67.1478	-66.7954	-67.3325	-67.8742	-67.918
1986550000	-54.2177	-54.3971	-55.0691	-54.7683	-55.2012	-55.5894	-56.1953	-60.9202	-65.0148	-65.2489	-65.7837	-66.6125	-66.864	-67.136	-66.7871	-67.3201	-67.8275	-67.9313
1986900000	-54.1705	-54.341	-55.0224	-54.6965	-55.1436	-55.5214	-56.1152	-60.8652	-64.9918	-65.2225	-65.7464	-66.6399	-66.8528	-67.0769	-66.8016	-67.2851	-67.8526	-67.9645
1987250000	-54.1226	-54.2842	-54.9596	-54.6401	-55.0761	-55.4608	-56.0778	-60.829	-64.9985	-65.2028	-65.7863	-66.6071	-66.8724	-67.1472	-66.7928	-67.3187	-67.8809	-67.9723
1987600000	-54.0752	-54.2281	-54.9019	-54.5852	-55.0084	-55.4059	-56.0036	-60.7962	-65.0015	-65.1917	-65.7561	-66.654	-66.8601	-67.1062	-66.8264	-67.3367	-67.8564	-67.9272
1987950000	-54.0188	-54.1745	-54.84	-54.5171	-54.9514	-55.3309	-55.949	-60.7586	-64.9565	-65.1795	-65.721	-66.641	-66.887	-67.1147	-66.7835	-67.3252	-67.8823	-67.9744
1988300000	-53.9793	-54.1217	-54.7862	-54.4606	-54.8981	-55.271	-55.8844	-60.7019	-64.9431	-65.1745	-65.7397	-66.6542	-66.8731	-67.0953	-66.8174	-67.3251	-67.8952	-67.9678
1988650000	-53.9326	-54.0776	-54.7222	-54.4051	-54.8449	-55.2069	-55.8139	-60.6635	-64.9212	-65.2083	-65.7043	-66.6324	-66.9114	-67.1242	-66.8188	-67.3179	-67.8813	-67.9207
1989000000	-53.8923	-54.0252	-54.6763	-54.3519	-54.7794	-55.1438	-55.7427	-60.6154	-64.8799	-65.1502	-65.7173	-66.6194	-66.817	-67.1244	-66.8071	-67.3042	-67.9062	-67.9977
1989350000	-53.8438	-53.9678	-54.6254	-54.2933	-54.7378	-55.0824	-55.6867	-60.5686	-64.8848	-65.1731	-65.7236	-66.6518	-66.8733	-67.125	-66.8028	-67.3292	-67.9096	-67.9677
1989700000	-53.8026	-53.925	-54.5633	-54.2351	-54.6726	-55.0233	-55.6244	-60.522	-64.8615	-65.1285	-65.6599	-66.6318	-66.9056	-67.1282	-66.8119	-67.3485	-67.8808	-67.9543
1990050000	-53.7614	-53.8774	-54.5124	-54.1823	-54.6201	-54.9663	-55.5455	-60.4806	-64.8173	-65.111	-65.66	-66.5743	-66.9131	-67.1256	-66.7975	-67.2708	-67.906	-67.9171
1990400000	-53.7269	-53.8281	-54.4527	-54.135	-54.5629	-54.9143	-55.4822	-60.4297	-64.806	-65.1235	-65.6503	-66.6052	-66.8678	-67.14	-66.7894	-67.3239	-67.9329	-67.9469
1990750000	-53.6941	-53.7756	-54.3993	-54.0873	-54.5121	-54.8458	-55.4265	-60.3656	-64.8107	-65.1148	-65.6294	-66.6273	-66.876	-67.1236	-66.7903	-67.2649	-67.9109	-67.8789
1991100000	-53.6473	-53.734	-54.363	-54.0328	-54.4591	-54.7833	-55.3576	-60.3166	-64.7749	-65.0834	-65.6008	-66.5782	-66.8441	-67.1198	-66.7915	-67.3168	-67.8646	-67.9532
1991450000	-53.6218	-53.6888	-54.3052	-53.9771	-54.4159	-54.7372	-55.2975	-60.2457	-64.7586	-65.07	-65.6353	-66.5777	-66.8836	-67.1429	-66.786	-67.3148	-67.9073	-67.9298
1991800000	-53.5862	-53.6477	-54.252	-53.9246	-54.3554	-54.6803	-55.2231	-60.2062	-64.7537	-65.0511	-65.605	-66.5785	-66.8432	-67.0926	-66.7904	-67.3349	-67.8712	-67.8913
1992150000	-53.5589	-53.6028	-54.2087	-53.8823	-54.3064	-54.6272	-55.1605	-60.1483	-64.7309	-65.0408	-65.5504	-66.5392	-66.86	-67.1502	-66.7592	-67.2686	-67.9144	-67.9675
1992500000	-53.5226	-53.5601	-54.1551	-53.8316	-54.261	-54.5794	-55.0941	-60.09	-64.7023	-65.0023	-65.6101	-66.5083	-66.8668	-67.1151	-66.7692	-67.3024	-67.9063	-67.9474
1992850000	-53.4966	-53.5221	-54.1108	-53.781	-54.2186	-54.5312	-55.0314	-60.014	-64.6912	-64.9968	-65.5867	-66.5345	-66.8428	-67.1281	-66.7679	-67.3022	-67.9199	-67.997
1993200000	-53.4585	-53.4903	-54.056	-53.7348	-54.1737	-54.4739	-54.957	-59.9648	-64.6741	-65.022	-65.532	-66.5131	-66.8537	-67.1073	-66.7747	-67.2978	-67.8866	-67.9716
1993550000	-53.4437	-53.4512	-54.0239	-53.6824	-54.1097	-54.4207	-54.8953	-59.9144	-64.6738	-64.9931	-65.5645	-66.495	-66.8392	-67.0996	-66.7723	-67.2972	-67.8952	-68.0216
1993900000	-53.4115	-53.4089	-53.9759	-53.6492	-54.0672	-54.369	-54.8277	-59.8636	-64.6541	-64.9673	-65.5171	-66.4393	-66.8269	-67.1221	-66.7593	-67.3082	-67.893	-68.0008
1994250000	-53.383	-53.3772	-53.9391	-53.6105	-54.0327	-54.3178	-54.7628	-59.7861	-64.6278	-64.9276	-65.5275	-66.4207	-66.8531	-67.1081	-66.7645	-67.2884	-67.9065	-68.0113
1994600000	-53.3621	-53.3475	-53.8904	-53.5735	-53.9841	-54.2659	-54.7014	-59.7564	-64.6182	-64.9171	-65.5066	-66.4315	-66.826	-67.069	-66.7344	-67.3184	-67.9067	-68.0407
1994950000	-53.3431	-53.3167	-53.8525	-53.5169	-53.9543	-54.2208	-54.6349	-59.7009	-64.5756	-64.9146	-65.4799	-66.4127	-66.8285	-67.1025	-66.7913	-67.3106	-67.914	-67.9942
1995300000	-53.323	-53.2817	-53.8154	-53.4841	-53.9126	-54.1752	-54.5627	-59.6499	-64.5669	-64.9073	-65.5095	-66.3972	-66.8395	-67.095	-66.7376	-67.3125	-67.9375	-67.9807
1995650000	-53.3119	-53.2577	-53.7798	-53.4563	-53.8702	-54.131	-54.5078	-59.5814	-64.5487	-64.8341	-65.4796	-66.3862	-66.7879	-67.0454	-66.7282	-67.3277	-67.8818	-68.0007
1996000000	-53.2885	-53.2339	-53.7435	-53.4138	-53.8403	-54.0842	-54.4439	-59.5348	-64.5358	-64.8707	-65.4739	-66.4013	-66.7935	-67.105	-66.7222	-67.2885	-67.847	-68.0336
1996350000	-53.2709	-53.2076	-53.7104	-53.3876	-53.7907	-54.0468	-54.3869	-59.4753	-64.4956	-64.8125	-65.4409	-66.3612	-66.7864	-67.0419	-66.7158	-67.3181	-67.8721	-68.03
1996700000	-53.2639	-53.1705	-53.6718	-53.3475	-53.7599	-53.9928	-54.3206	-59.434	-64.5039	-64.8291	-65.4591	-66.3773	-66.7773	-67.0332	-66.7192	-67.3348	-67.8594	-68.0394
1997050000	-53.2522	-53.1508	-53.6407	-53.3211	-53.7176	-53.9668	-54.2488	-59.3634	-64.4943	-64.776	-65.4336	-66.3772	-66.7696	-67.043	-66.6696	-67.3285	-67.8266	-68.0282
1997400000	-53.2482	-53.135	-53.6148	-53.277	-53.6907	-53.923	-54.1907	-59.3197	-64.4726	-64.7777	-65.4373	-66.3232	-66.7249	-67.0463	-66.7007	-67.3008	-67.8215	-67.9791
1997750000	-53.2303	-53.1159	-53.579	-53.2646	-53.6653	-53.8872	-54.1337	-59.276	-64.4205	-64.7581	-65.4034	-66.3305	-66.7564	-67.0128	-66.7042	-67.2832	-67.8195	-67.9439
1998100000	-53.2228	-53.0962	-53.5624	-53.2355	-53.6337	-53.8539	-54.0722	-59.2077	-64.4441	-64.7427	-65.3973	-66.3157	-66.7067	-67.0244	-66.6536	-67.2924	-67.848	-67.8416
1998450000	-53.2184	-53.0742	-53.5371	-53.2079	-53.6014	-53.8165	-54.0138	-59.1677	-64.4056	-64.7167	-65.4141	-66.306	-66.7207	-67.0164	-66.6579	-67.2811	-67.8418	-67.8408
1998800000	-53.2082	-53.0652	-53.5132	-53.1779	-53.5731	-53.7857	-53.9457	-59.0988	-64.3596	-64.6771	-65.4012	-66.2711	-66.699	-67.0096	-66.6334	-67.308	-67.8019	-67.7455
1999150000	-53.2131	-53.0506	-53.4949	-53.1591	-53.5529	-53.7486	-53.8957	-59.0418	-64.353	-64.6716	-65.382	-66.2944	-66.6641	-66.9758	-66.5793	-67.3252	-67.7758	-67.7665
1999500000	-53.2126	-53.0341	-53.4676	-53.1334	-53.5161	-53.7186	-53.8345	-58.9735	-64.3314	-64.6637	-65.3248	-66.2745	-66.6388	-66.9935	-66.5768	-67.2649	-67.7494	-67.7995
1999850000	-53.2138	-53.0209	-53.4564	-53.1206	-53.5	-53.6947	-53.779	-58.9177	-64.3181	-64.6207	-65.3393	-66.243	-66.6533	-66.9721	-66.5909	-67.2628	-67.7448	-67.7992
2000200000	-53.2119	-53.0198	-53.4379	-53.1005	-53.4766	-53.6522	-53.7236	-58.8608	-64.2715	-64.5912	-65.3203	-66.2132	-66.6977	-66.9634	-66.5813	-67.2287	-67.7579	-67.7568
2000550000	-53.2183	-53.0094	-53.4177	-53.0765	-53.4556	-53.63	-53.6617	-58.8018	-64.2554	-64.5845	-65.3344	-66.2262	-66.6333	-66.9709	-66.5418	-67.2656	-67.7416	-67.8148
2000900000	-53.2197	-53.0022	-53.4117	-53.072	-53.4425	-53.6092	-53.6231	-58.7287	-64.2451	-64.5758	-65.3127	-66.1602	-66.6312	-66.9336	-66.5562	-67.2397	-67.7308	-67.7747
2001250000	-53.2331	-52.9983	-53.3962	-53.0428	-53.4213	-53.5766	-53.5649	-58.6589	-64.2403	-64.5592	-65.2814	-66.1218	-66.6081	-66.8658	-66.5634	-67.144	-67.714	-67.7502
2001600000	-53.2499	-52.9903	-53.3883	-53.036	-53.413	-53.5566	-53.5086	-58.6058	-64.2257	-64.5129	-65.2809	-66.1294	-66.5952	-66.8788	-66.5032	-67.2242	-67.6806	-67.7517
2001950000	-53.2508	-53.0013	-53.3788	-53.0265	-53.4114	-53.5224	-53.4614	-58.5277	-64.1665	-64.4733	-65.2493	-66.106	-66.5875	-66.8749	-66.4777	-67.1957	-67.6456	-67.7558
2002300000	-53.2644	-52.9968	-53.3705	-53.0232	-53.3823	-53.51	-53.419	-58.4777	-64.1717	-64.4551	-65.2626	-66.071	-66.5416	-66.8595	-66.5149	-67.2065	-67.6296	-67.7393
2002650000	-53.2824	-52.9993	-53.3688	-53.0108	-53.3761	-53.4923	-53.3663	-58.3984	-64.1209	-64.4361	-65.2135	-66.0427	-66.5538	-66.7808	-66.4595	-67.1769	-67.6405	-67.6947
2003000000	-53.2863	-53.0013	-53.3596	-53.0063	-53.3774	-53.4755	-53.3187	-58.3156	-64.0772	-64.3936	-65.2059	-66.0333	-66.5084	-66.7867	-66.4368	-67.1274	-67.606	-67.7342
2003350000	-53.3061	-53.0082	-53.3628	-53.0059	-53.3698	-53.4486	-53.274	-58.26	-64.0481	-64.3624	-65.1816	-66.0385	-66.4909	-66.7863	-66.4309	-67.1243	-67.5958	-67.607
2003700000	-53.3227	-53.0128	-53.3661	-53.0137	-53.3649	-53.4411	-53.2295	-58.1914	-64.0248	-64.3419	-65.118	-65.9902	-66.4844	-66.7621	-66.4096	-67.0937	-67.5391	-67.661
2004050000	-53.3484	-53.0302	-53.3577	-53.0076	-53.3703	-53.4425	-53.1866	-58.1461	-63.9726	-64.332	-65.1234	-65.9863	-66.4783	-66.7246	-66.3855	-67.0883	-67.571	-67.6224
2004400000	-53.3662	-53.0366	-53.359	-53.0077	-53.3604	-53.4159	-53.141	-58.0792	-63.9763	-64.279	-65.0935	-65.9542	-66.4253	-66.7118	-66.4026	-67.0719	-67.507	-67.6021
2004750000	-53.3869	-53.0466	-53.3797	-53.0124	-53.3593	-53.4092	-53.1071	-58.0327	-63.9321	-64.2259	-65.083	-65.9736	-66.4093	-66.6457	-66.3412	-67.0197	-67.4836	-67.615
2005100000	-53.4103	-53.0569	-53.3793	-53.0119	-53.3752	-53.4046	-53.0663	-57.9587	-63.905	-64.1815	-65.0456	-65.9473	-66.3942	-66.6493	-66.3626	-66.9976	-67.4804	-67.574
2005450000	-53.4317	-53.0645	-53.3957	-53.0162	-53.3628	-53.398	-53.0295	-57.8959	-63.8687	-64.1781	-65.0432	-65.9113	-66.3713	-66.6158	-66.3322	-66.9708	-67.4934	-67.5924
2005800000	-53.4583	-53.0893	-53.4064	-53.0227	-53.3651	-53.3847	-52.9887	-57.854	-63.8533	-64.1434	-64.9743	-65.8817	-66.369	-66.5874	-66.3384	-67.0016	-67.4165	-67.5537
2006150000	-53.4735	-53.0959	-53.4142	-53.0432	-53.3745	-53.3883	-52.9528	-57.796	-63.8195	-64.0876	-64.9779	-65.8566	-66.293	-66.6178	-66.3177	-66.9156	-67.4733	-67.5706
2006500000	-53.5036	-53.1216	-53.4228	-53.0477	-53.39	-53.3805	-52.9228	-57.7112	-63.7502	-64.0678	-64.9375	-65.8954	-66.3133	-66.5472	-66.2688	-66.9279	-67.4292	-67.5195
2006850000	-53.5329	-53.1452	-53.436	-53.0567	-53.3987	-53.3888	-52.8947	-57.6431	-63.7417	-64.0275	-64.9223	-65.8897	-66.2738	-66.5564	-66.2632	-66.8737	-67.3957	-67.5431
2007200000	-53.569	-53.1637	-53.4492	-53.0869	-53.4086	-53.3952	-52.8701	-57.5727	-63.7135	-64.0076	-64.9115	-65.8603	-66.2644	-66.5085	-66.2161	-66.8571	-67.4197	-67.5308
2007550000	-53.598	-53.1804	-53.471	-53.0973	-53.4164	-53.3941	-52.8428	-57.4946	-63.6494	-63.9391	-64.8843	-65.8456	-66.2243	-66.5248	-66.2431	-66.7943	-67.3918	-67.5021
2007900000	-53.6262	-53.1987	-53.4866	-53.114	-53.4251	-53.3916	-52.8105	-57.4414	-63.6402	-63.9199	-64.873	-65.8373	-66.2056	-66.4385	-66.1708	-66.7818	-67.3316	-67.5369
2008250000	-53.661	-53.2326	-53.5085	-53.1229	-53.4412	-53.3969	-52.7849	-57.3686	-63.6097	-63.9074	-64.8317	-65.8131	-66.1827	-66.4269	-66.1643	-66.8519	-67.3477	-67.4748
2008600000	-53.6904	-53.2611	-53.5264	-53.1452	-53.4554	-53.3959	-52.7537	-57.3176	-63.5761	-63.8702	-64.804	-65.8024	-66.1941	-66.3695	-66.2136	-66.7491	-67.3404	-67.5046
2008950000	-53.7176	-53.2781	-53.5378	-53.1661	-53.4715	-53.4027	-52.7407	-57.2472	-63.533	-63.8207	-64.8017	-65.762	-66.1811	-66.4199	-66.1329	-66.7561	-67.3135	-67.4669
2009300000	-53.7579	-53.3084	-53.5626	-53.1979	-53.4931	-53.4236	-52.7266	-57.1807	-63.5095	-63.8049	-64.7784	-65.7299	-66.144	-66.3563	-66.1228	-66.7336	-67.2995	-67.4252
2009650000	-53.7903	-53.336	-53.5849	-53.2211	-53.5184	-53.434	-52.6955	-57.11	-63.4683	-63.7566	-64.7427	-65.7291	-66.114	-66.3469	-66.1307	-66.7316	-67.2405	-67.4632
2010000000	-53.828	-53.3639	-53.6067	-53.2439	-53.5232	-53.4485	-52.6851	-57.0381	-63.437	-63.7138	-64.7333	-65.7072	-66.094	-66.3217	-66.0988	-66.7002	-67.2408	-67.4545
2010350000	-53.8622	-53.3855	-53.641	-53.2726	-53.5381	-53.4578	-52.6657	-56.9728	-63.3952	-63.6877	-64.7097	-65.6626	-66.0733	-66.3348	-66.0726	-66.6591	-67.2119	-67.4456
2010700000	-53.8983	-53.4148	-53.6569	-53.3021	-53.5774	-53.4747	-52.6528	-56.9173	-63.3828	-63.6672	-64.718	-65.6564	-66.0397	-66.2947	-66.1172	-66.6236	-67.1756	-67.4476
2011050000	-53.9293	-53.46	-53.6831	-53.3305	-53.5956	-53.4921	-52.6389	-56.8555	-63.3198	-63.6206	-64.6875	-65.6742	-66.0172	-66.2253	-66.0727	-66.62	-67.2009	-67.3852
2011400000	-53.9703	-53.4811	-53.7058	-53.3645	-53.6247	-53.508	-52.6187	-56.7882	-63.3187	-63.5904	-64.614	-65.6436	-66.04	-66.2431	-66.0677	-66.5812	-67.1432	-67.3592
2011750000	-54.0058	-53.5166	-53.7322	-53.399	-53.6469	-53.5293	-52.6144	-56.7207	-63.2794	-63.5568	-64.6139	-65.6203	-65.9968	-66.2008	-66.0266	-66.5575	-67.154	-67.3521
2012100000	-54.0517	-53.5535	-53.7656	-53.4326	-53.6753	-53.5452	-52.6087	-56.6615	-63.2224	-63.5105	-64.6003	-65.5835	-65.9625	-66.1928	-66.0295	-66.5273	-67.1769	-67.3244
2012450000	-54.0845	-53.5886	-53.791	-53.4645	-53.6938	-53.5655	-52.5996	-56.5949	-63.1732	-63.4762	-64.5648	-65.5962	-65.9589	-66.1796	-66.0256	-66.5161	-67.1034	-67.3073
2012800000	-54.1194	-53.6294	-53.8263	-53.4931	-53.7218	-53.5948	-52.595	-56.5269	-63.1711	-63.4648	-64.5579	-65.5882	-65.9789	-66.1638	-65.9785	-66.5331	-67.1175	-67.31
2013150000	-54.1633	-53.6606	-53.8605	-53.5251	-53.7406	-53.6164	-52.5936	-56.4343	-63.1156	-63.4127	-64.5742	-65.5578	-65.9151	-66.1323	-65.9706	-66.5057	-67.1257	-67.3009
2013500000	-54.1993	-53.6874	-53.8899	-53.5666	-53.7779	-53.6392	-52.5843	-56.3637	-63.0739	-63.4086	-64.5367	-65.5561	-65.8742	-66.108	-65.9421	-66.4726	-67.1017	-67.2961
2013850000	-54.2517	-53.7369	-53.922	-53.5927	-53.808	-53.6614	-52.5931	-56.2926	-63.0723	-63.3934	-64.5051	-65.5062	-65.8998	-66.0537	-65.9314	-66.4296	-67.0876	-67.3064
2014200000	-54.2899	-53.7647	-53.9582	-53.6303	-53.8389	-53.691	-52.5941	-56.2215	-62.9928	-63.3428	-64.4882	-65.4936	-65.8825	-66.0535	-65.9102	-66.4479	-67.0665	-67.2498
2014550000	-54.321	-53.8116	-53.9752	-53.655	-53.8714	-53.7201	-52.5937	-56.1362	-62.9667	-63.3024	-64.474	-65.4759	-65.8353	-66.0468	-65.9332	-66.4472	-67.0854	-67.2716
2014900000	-54.3733	-53.8354	-54.023	-53.691	-53.9008	-53.7559	-52.6007	-56.0553	-62.9341	-63.2428	-64.4643	-65.473	-65.8395	-66.0379	-65.9257	-66.4298	-66.9777	-67.2826
2015250000	-54.4119	-53.8868	-54.0675	-53.7227	-53.9307	-53.784	-52.6168	-55.9878	-62.8908	-63.242	-64.4192	-65.4421	-65.838	-65.9782	-65.9131	-66.3838	-67.0272	-67.2291
2015600000	-54.4451	-53.9208	-54.0965	-53.7694	-53.9624	-53.8116	-52.616	-55.913	-62.8489	-63.2187	-64.4043	-65.453	-65.7998	-65.9456	-65.8698	-66.3971	-67.0081	-67.2458
2015950000	-54.4944	-53.9563	-54.1208	-53.8074	-53.9959	-53.8376	-52.6326	-55.8256	-62.7977	-63.176	-64.3893	-65.4138	-65.795	-65.9519	-65.8566	-66.3883	-67.0521	-67.1785
2016300000	-54.5355	-53.994	-54.1663	-53.8413	-54.0335	-53.8677	-52.6403	-55.7483	-62.7678	-63.1517	-64.3528	-65.4154	-65.7851	-65.9528	-65.8465	-66.3934	-67.0233	-67.1862
2016650000	-54.5665	-54.0356	-54.2013	-53.8734	-54.063	-53.9143	-52.6572	-55.6823	-62.7194	-63.1416	-64.3342	-65.3769	-65.7435	-65.8701	-65.8591	-66.3456	-66.9986	-67.1867
2017000000	-54.61	-54.0751	-54.2402	-53.9143	-54.1031	-53.9373	-52.6762	-55.5974	-62.6949	-63.1002	-64.3184	-65.3802	-65.7053	-65.8354	-65.8438	-66.3679	-66.9944	-67.1356
2017350000	-54.6576	-54.1192	-54.2748	-53.9447	-54.1436	-53.9751	-52.6904	-55.5335	-62.6751	-63.0722	-64.2993	-65.3694	-65.723	-65.8318	-65.8337	-66.3542	-67.0073	-67.1447
2017700000	-54.7002	-54.1696	-54.3136	-53.9866	-54.1779	-54.0051	-52.7109	-55.4495	-62.6394	-63.0475	-64.2535	-65.3718	-65.7502	-65.8428	-65.8268	-66.3446	-66.9978	-67.11
2018050000	-54.7316	-54.2037	-54.3642	-54.0297	-54.2122	-54.0453	-52.7315	-55.3782	-62.5837	-63.0367	-64.2397	-65.3469	-65.7027	-65.8198	-65.8276	-66.3111	-66.9303	-67.1463
2018400000	-54.782	-54.2426	-54.3943	-54.0591	-54.2415	-54.0805	-52.7531	-55.3137	-62.5762	-62.9768	-64.2436	-65.3281	-65.6859	-65.8444	-65.7608	-66.2788	-66.9574	-67.1078
2018750000	-54.8238	-54.2901	-54.4437	-54.114	-54.2857	-54.1029	-52.7703	-55.2506	-62.5341	-62.9684	-64.2018	-65.3155	-65.6565	-65.7705	-65.7639	-66.3005	-66.9736	-67.1105
2019100000	-54.8771	-54.339	-54.4918	-54.1476	-54.3294	-54.1516	-52.7939	-55.1772	-62.4723	-62.9164	-64.1726	-65.2982	-65.6625	-65.8008	-65.7538	-66.2818	-66.931	-67.0977
2019450000	-54.9262	-54.388	-54.5256	-54.1858	-54.3681	-54.1908	-52.825	-55.0929	-62.4487	-62.8855	-64.1637	-65.2921	-65.6349	-65.7528	-65.6967	-66.2408	-66.9037	-67.1272
2019800000	-54.9667	-54.4239	-54.5615	-54.2284	-54.4032	-54.2221	-52.8526	-55.0312	-62.4084	-62.8656	-64.1603	-65.2773	-65.6375	-65.7145	-65.6861	-66.259	-66.9345	-67.0414
2020150000	-55.0084	-54.476	-54.6045	-54.2726	-54.4566	-54.2699	-52.8811	-54.9635	-62.3683	-62.8468	-64.1381	-65.2081	-65.6067	-65.7217	-65.6742	-66.238	-66.9298	-67.0669
2020500000	-55.0594	-54.5182	-54.65	-54.3176	-54.4877	-54.3094	-52.91	-54.8841	-62.3503	-62.8262	-64.1067	-65.2105	-65.5926	-65.7257	-65.6479	-66.2326	-66.8675	-67.0506
2020850000	-55.1058	-54.5613	-54.6915	-54.3516	-54.5316	-54.3376	-52.933	-54.8217	-62.303	-62.7644	-64.0807	-65.2107	-65.5489	-65.6828	-65.6206	-66.1828	-66.8441	-67.0485
2021200000	-55.1141	-54.606	-54.737	-54.4067	-54.5794	-54.3818	-52.9698	-54.7444	-62.2719	-62.7497	-64.0829	-65.1762	-65.5153	-65.6489	-65.6045	-66.1328	-66.9221	-66.9945
2021550000	-55.1786	-54.6498	-54.7883	-54.4438	-54.6182	-54.4223	-53.0022	-54.6783	-62.2296	-62.7353	-64.0432	-65.1319	-65.5075	-65.6304	-65.5417	-66.1077	-66.8728	-66.9972
2021900000	-55.2206	-54.6986	-54.833	-54.4904	-54.6577	-54.47	-53.0407	-54.6092	-62.1699	-62.6857	-64.0093	-65.1078	-65.5283	-65.6082	-65.5443	-66.0827	-66.8641	-66.9628
2022250000	-55.259	-54.7441	-54.8803	-54.5383	-54.7056	-54.5077	-53.0645	-54.5393	-62.131	-62.6311	-63.9886	-65.0817	-65.466	-65.5735	-65.531	-66.0735	-66.8651	-66.9487
2022600000	-55.3118	-54.7977	-54.93	-54.5818	-54.7501	-54.5532	-53.106	-54.4757	-62.1111	-62.6233	-63.9713	-65.054	-65.4679	-65.5572	-65.4738	-66.039	-66.8078	-66.9686
2022950000	-55.3658	-54.8585	-54.9682	-54.6222	-54.7891	-54.5947	-53.1377	-54.4077	-62.0568	-62.591	-63.9327	-65.0279	-65.4223	-65.5319	-65.4438	-66.0008	-66.8062	-66.9291
2023300000	-55.3995	-54.8957	-55.0201	-54.6868	-54.8321	-54.6466	-53.1786	-54.3398	-62.0429	-62.5069	-63.8842	-65.0161	-65.3858	-65.5022	-65.4429	-65.9633	-66.7957	-66.8533
2023650000	-55.454	-54.9414	-55.0736	-54.7238	-54.886	-54.6919	-53.2114	-54.2786	-61.9733	-62.5099	-63.8975	-64.9259	-65.3711	-65.489	-65.4324	-65.9439	-66.7546	-66.8623
2024000000	-55.5061	-54.9857	-55.114	-54.7708	-54.9316	-54.7355	-53.2491	-54.2063	-61.9256	-62.4744	-63.8658	-64.9058	-65.3176	-65.4069	-65.3977	-65.8956	-66.7514	-66.8376
2024350000	-55.5505	-55.044	-55.1634	-54.8255	-54.9845	-54.78	-53.2867	-54.1351	-61.8865	-62.4287	-63.8203	-64.8465	-65.2959	-65.3801	-65.3949	-65.8875	-66.6983	-66.8454
2024700000	-55.6154	-55.0898	-55.2123	-54.8627	-55.0222	-54.8293	-53.3271	-54.0684	-61.818	-62.3706	-63.8278	-64.8237	-65.3058	-65.3691	-65.3604	-65.847	-66.7247	-66.7868
2025050000	-55.6556	-55.1286	-55.2732	-54.9057	-55.0648	-54.8787	-53.3705	-53.9947	-61.8061	-62.3263	-63.7764	-64.7611	-65.2622	-65.3459	-65.3608	-65.8294	-66.6573	-66.7783
2025400000	-55.6926	-55.1989	-55.3141	-54.962	-55.1178	-54.9238	-53.4138	-53.9284	-61.734	-62.3029	-63.7481	-64.7287	-65.2393	-65.2941	-65.2987	-65.8291	-66.6254	-66.7299
2025750000	-55.7486	-55.2357	-55.3706	-55	-55.1625	-54.9709	-53.444	-53.8679	-61.6931	-62.2677	-63.7078	-64.6584	-65.1991	-65.2868	-65.2868	-65.7458	-66.65	-66.749
2026100000	-55.8021	-55.2809	-55.4183	-55.0494	-55.2165	-55.023	-53.4909	-53.7934	-61.6541	-62.208	-63.6968	-64.6592	-65.1822	-65.2544	-65.318	-65.784	-66.6084	-66.7211
2026450000	-55.8341	-55.3347	-55.4656	-55.0996	-55.2591	-55.0649	-53.5305	-53.7253	-61.6041	-62.1498	-63.673	-64.6121	-65.1715	-65.2294	-65.286	-65.6828	-66.5943	-66.7131
2026800000	-55.8729	-55.3951	-55.509	-55.1505	-55.3064	-55.107	-53.5635	-53.6616	-61.5677	-62.1313	-63.6084	-64.576	-65.1437	-65.1877	-65.2597	-65.7117	-66.5884	-66.712
2027150000	-55.9285	-55.4316	-55.5522	-55.1912	-55.3552	-55.1387	-53.6171	-53.5828	-61.5059	-62.0991	-63.6095	-64.5356	-65.1151	-65.1883	-65.2397	-65.7129	-66.5453	-66.7001
2027500000	-55.9733	-55.4862	-55.6042	-55.2348	-55.4178	-55.185	-53.6571	-53.5188	-61.473	-62.057	-63.5655	-64.4954	-65.0923	-65.1603	-65.2472	-65.6769	-66.5466	-66.6452
2027850000	-56.0285	-55.5309	-55.6522	-55.2836	-55.4532	-55.2211	-53.7032	-53.453	-61.431	-62.0326	-63.5164	-64.4617	-65.0423	-65.1419	-65.2405	-65.712	-66.5329	-66.6564
2028200000	-56.075	-55.5697	-55.6977	-55.3224	-55.5058	-55.266	-53.7547	-53.3938	-61.3872	-61.9728	-63.5245	-64.4147	-65.0659	-65.1412	-65.2077	-65.6463	-66.5255	-66.6658
2028550000	-56.1177	-55.6272	-55.7586	-55.3749	-55.5571	-55.3053	-53.786	-53.3251	-61.3342	-61.9152	-63.453	-64.4279	-65.0061	-65.1213	-65.2167	-65.6525	-66.4999	-66.6045
2028900000	-56.1766	-55.6685	-55.7937	-55.408	-55.5805	-55.3458	-53.8362	-53.2746	-61.3055	-61.8966	-63.4085	-64.3772	-65.0018	-65.0804	-65.1798	-65.6196	-66.4841	-66.6306
2029250000	-56.2224	-55.721	-55.8423	-55.447	-55.6389	-55.3918	-53.881	-53.1948	-61.2522	-61.8702	-63.4357	-64.3585	-64.9499	-65.0611	-65.1647	-65.589	-66.4792	-66.6434
2029600000	-56.2769	-55.7608	-55.8877	-55.5013	-55.6899	-55.4353	-53.9226	-53.1305	-61.2089	-61.7947	-63.3663	-64.3499	-64.9749	-65.0328	-65.1576	-65.6006	-66.467	-66.5995
2029950000	-56.325	-55.8024	-55.9363	-55.5498	-55.744	-55.4668	-53.9691	-53.0634	-61.1666	-61.7928	-63.3576	-64.3442	-64.9299	-65.01	-65.1449	-65.6085	-66.478	-66.579
2030300000	-56.3698	-55.8452	-55.9745	-55.5855	-55.7798	-55.5106	-54.0113	-53.0091	-61.1386	-61.7178	-63.2729	-64.3234	-64.9503	-65.0227	-65.1735	-65.5807	-66.4641	-66.5861
2030650000	-56.413	-55.8853	-56.0236	-55.6418	-55.8192	-55.5599	-54.0659	-52.9523	-61.089	-61.7249	-63.2844	-64.2679	-64.933	-64.999	-65.1374	-65.5975	-66.4431	-66.5834
2031000000	-56.4508	-55.9308	-56.0524	-55.6861	-55.8607	-55.6102	-54.1012	-52.8872	-61.0357	-61.6856	-63.2461	-64.2585	-64.9255	-65.0081	-65.1217	-65.5789	-66.4537	-66.5966
2031350000	-56.4971	-55.9763	-56.1053	-55.7328	-55.9148	-55.6607	-54.1552	-52.8297	-60.9848	-61.6257	-63.2259	-64.2726	-64.8603	-64.9707	-65.1095	-65.5664	-66.431	-66.5857
2031700000	-56.5347	-56.0268	-56.1522	-55.7778	-55.9556	-55.7127	-54.1987	-52.7693	-60.9432	-61.5918	-63.2025	-64.246	-64.8519	-64.9407	-65.1057	-65.568	-66.3831	-66.5928
2032050000	-56.5801	-56.0692	-56.197	-55.8199	-56.0042	-55.7541	-54.2485	-52.7313	-60.9175	-61.5683	-63.1872	-64.2507	-64.8679	-64.9358	-65.0901	-65.5619	-66.4179	-66.5908
2032400000	-56.6155	-56.1052	-56.2429	-55.8662	-56.0393	-55.8032	-54.2924	-52.6871	-60.8631	-61.536	-63.1428	-64.216	-64.8361	-64.9324	-65.0662	-65.56	-66.4305	-66.5877
2032750000	-56.6487	-56.1516	-56.2855	-55.903	-56.0889	-55.8542	-54.3319	-52.627	-60.8121	-61.5083	-63.1292	-64.2062	-64.8079	-64.8938	-65.0648	-65.5393	-66.4093	-66.6032
2033100000	-56.6902	-56.1959	-56.3281	-55.9613	-56.1369	-55.9063	-54.3805	-52.5837	-60.7595	-61.4545	-63.0861	-64.2037	-64.781	-64.9103	-65.0489	-65.5059	-66.3372	-66.581
2033450000	-56.7394	-56.2327	-56.3823	-55.9861	-56.1804	-55.9486	-54.4314	-52.535	-60.7252	-61.4235	-63.0547	-64.128	-64.7676	-64.8587	-65.0545	-65.5191	-66.3334	-66.5811
2033800000	-56.7801	-56.2817	-56.4117	-56.05	-56.2147	-56.0054	-54.479	-52.4702	-60.6734	-61.397	-63.0237	-64.1366	-64.7386	-64.8513	-65.0297	-65.5084	-66.3634	-66.6053
2034150000	-56.815	-56.3237	-56.463	-56.0796	-56.2593	-56.0455	-54.5333	-52.4378	-60.6432	-61.3402	-62.9872	-64.1355	-64.7464	-64.8467	-64.9857	-65.4961	-66.3614	-66.588
2034500000	-56.8537	-56.3706	-56.505	-56.1337	-56.314	-56.0829	-54.5774	-52.3961	-60.6029	-61.3162	-62.9716	-64.0944	-64.7122	-64.8245	-64.9873	-65.4831	-66.3294	-66.5725
2034850000	-56.8976	-56.4022	-56.5572	-56.1629	-56.3614	-56.1327	-54.6145	-52.354	-60.5632	-61.2756	-62.9274	-64.0711	-64.7124	-64.8141	-64.9943	-65.4832	-66.2976	-66.5852
2035200000	-56.9426	-56.4446	-56.5955	-56.2011	-56.4028	-56.1814	-54.6683	-52.3124	-60.4965	-61.2269	-62.8967	-64.0497	-64.692	-64.7579	-64.9472	-65.4536	-66.284	-66.5617
2035550000	-56.9763	-56.5005	-56.6428	-56.2516	-56.4435	-56.2186	-54.7162	-52.2771	-60.4377	-61.2066	-62.8648	-64.0484	-64.6795	-64.7546	-64.939	-65.4087	-66.2988	-66.5742
2035900000	-57.018	-56.5349	-56.6833	-56.2862	-56.4915	-56.2691	-54.7589	-52.2453	-60.3906	-61.1526	-62.8191	-63.9959	-64.6516	-64.7336	-64.9412	-65.4059	-66.2861	-66.572
2036250000	-57.0568	-56.5677	-56.7191	-56.3483	-56.5292	-56.3269	-54.8076	-52.2198	-60.3401	-61.119	-62.8045	-63.9683	-64.619	-64.7467	-64.9292	-65.4237	-66.2509	-66.583
2036600000	-57.0901	-56.6196	-56.7686	-56.4075	-56.5723	-56.372	-54.8505	-52.1848	-60.3124	-61.0587	-62.7431	-63.9466	-64.5812	-64.671	-64.9014	-65.3827	-66.2463	-66.5717
2036950000	-57.129	-56.6676	-56.8189	-56.4448	-56.6105	-56.4255	-54.9058	-52.1673	-60.2721	-61.0259	-62.7024	-63.9175	-64.6035	-64.6869	-64.8731	-65.3668	-66.1874	-66.5635
2037300000	-57.1862	-56.7086	-56.8564	-56.4856	-56.6573	-56.4508	-54.9583	-52.1423	-60.1974	-60.9998	-62.6729	-63.871	-64.5689	-64.6322	-64.8741	-65.3686	-66.2133	-66.5388
2037650000	-57.208	-56.7461	-56.9083	-56.5204	-56.7047	-56.5003	-55.0026	-52.1202	-60.1494	-60.9355	-62.622	-63.8246	-64.54	-64.6339	-64.8322	-65.3404	-66.1769	-66.5985
2038000000	-57.2593	-56.7954	-56.9552	-56.5658	-56.7442	-56.535	-55.0441	-52.1033	-60.1021	-60.8956	-62.5959	-63.8128	-64.5168	-64.6215	-64.8025	-65.3275	-66.1569	-66.5747
2038350000	-57.3055	-56.8539	-56.989	-56.6027	-56.7874	-56.5791	-55.0849	-52.0817	-60.0533	-60.8763	-62.5545	-63.7893	-64.5133	-64.5712	-64.785	-65.3252	-66.1539	-66.5541
2038700000	-57.3311	-56.8928	-57.0443	-56.6517	-56.8308	-56.6165	-55.1239	-52.0692	-59.9991	-60.8035	-62.5178	-63.729	-64.4714	-64.5644	-64.7666	-65.3206	-66.134	-66.5486
2039050000	-57.3726	-56.9278	-57.0843	-56.6854	-56.8774	-56.6638	-55.1631	-52.0476	-59.9401	-60.7578	-62.4862	-63.7295	-64.4566	-64.539	-64.76	-65.2973	-66.1549	-66.5431
2039400000	-57.4054	-56.9591	-57.1217	-56.7362	-56.9016	-56.6979	-55.2179	-52.0347	-59.8803	-60.7267	-62.4576	-63.6984	-64.4532	-64.5196	-64.7378	-65.2856	-66.0977	-66.5583
2039750000	-57.4377	-57.0036	-57.1527	-56.7842	-56.9526	-56.7564	-55.2747	-52.0209	-59.8313	-60.6764	-62.41	-63.6595	-64.401	-64.5204	-64.7292	-65.2894	-66.0903	-66.5497
2040100000	-57.4842	-57.0541	-57.2041	-56.8236	-56.992	-56.7877	-55.3182	-52.0084	-59.7891	-60.6251	-62.3691	-63.6209	-64.3922	-64.4679	-64.7174	-65.2679	-66.0775	-66.5058
2040450000	-57.5115	-57.0905	-57.2472	-56.8503	-57.0223	-56.8287	-55.3567	-51.9928	-59.7376	-60.5613	-62.3325	-63.5932	-64.3767	-64.4934	-64.6843	-65.3014	-66.0943	-66.5535
2040800000	-57.5384	-57.1303	-57.2889	-56.8979	-57.0595	-56.8685	-55.4037	-51.9909	-59.6726	-60.5347	-62.3311	-63.5761	-64.3819	-64.4569	-64.6465	-65.2605	-66.0832	-66.572
2041150000	-57.5807	-57.1723	-57.3252	-56.9375	-57.1072	-56.9157	-55.4342	-51.9771	-59.6145	-60.4726	-62.2628	-63.5568	-64.3741	-64.4541	-64.6385	-65.2437	-66.0486	-66.5331
2041500000	-57.6268	-57.2094	-57.3731	-56.979	-57.1276	-56.9232	-55.4969	-51.9703	-59.5656	-60.4378	-62.2249	-63.4814	-64.3495	-64.4026	-64.6319	-65.2561	-66.0495	-66.5539
2041850000	-57.6544	-57.2435	-57.3854	-57.0152	-57.1617	-56.9599	-55.5416	-51.968	-59.5116	-60.3868	-62.1878	-63.4722	-64.322	-64.4144	-64.6131	-65.2484	-66.066	-66.5011
2042200000	-57.6818	-57.2904	-57.4442	-57.0564	-57.1996	-56.9871	-55.597	-51.9526	-59.4547	-60.346	-62.1538	-63.4511	-64.3309	-64.4004	-64.5729	-65.2177	-65.9995	-66.5283
2042550000	-57.7419	-57.3375	-57.4843	-57.0903	-57.2571	-57.0291	-55.6337	-51.9483	-59.4006	-60.3125	-62.1295	-63.4081	-64.3127	-64.3559	-64.5835	-65.2315	-66.0268	-66.519
2042900000	-57.7712	-57.3724	-57.5232	-57.1378	-57.2809	-57.0612	-55.677	-51.9486	-59.3433	-60.2591	-62.1036	-63.3732	-64.2917	-64.3778	-64.5587	-65.2059	-66.0007	-66.5297
2043250000	-57.8091	-57.4113	-57.553	-57.1725	-57.3017	-57.0854	-55.7172	-51.9478	-59.2891	-60.2161	-62.072	-63.3527	-64.2624	-64.3024	-64.5358	-65.2355	-66.0007	-66.4833
2043600000	-57.8563	-57.4438	-57.6001	-57.2104	-57.3602	-57.1107	-55.7649	-51.9537	-59.2221	-60.1471	-62.0511	-63.3005	-64.2486	-64.3062	-64.5286	-65.1912	-65.9872	-66.4767
2043950000	-57.8807	-57.501	-57.6266	-57.2453	-57.3984	-57.1668	-55.8254	-51.9563	-59.1859	-60.1124	-62.002	-63.2998	-64.2389	-64.2894	-64.4992	-65.1778	-65.9846	-66.468
2044300000	-57.9134	-57.5199	-57.6765	-57.2988	-57.4338	-57.1881	-55.8649	-51.9577	-59.1033	-60.0707	-61.9697	-63.2484	-64.2283	-64.3075	-64.4956	-65.1672	-65.9499	-66.5127
2044650000	-57.959	-57.5651	-57.719	-57.3331	-57.4571	-57.2343	-55.8917	-51.9787	-59.0627	-60.0209	-61.957	-63.2415	-64.2063	-64.269	-64.4546	-65.1771	-65.9585	-66.4885
2045000000	-57.9879	-57.6099	-57.7577	-57.374	-57.5055	-57.2716	-55.9544	-51.9933	-59.0158	-59.9962	-61.8906	-63.2229	-64.1798	-64.2495	-64.4223	-65.1442	-65.9784	-66.4617
2045350000	-58.0214	-57.6487	-57.7804	-57.4045	-57.5466	-57.3112	-55.9838	-52.0134	-58.9502	-59.9318	-61.8816	-63.1745	-64.1275	-64.2269	-64.4045	-65.1648	-65.96	-66.4513
2045700000	-58.0648	-57.6722	-57.817	-57.4285	-57.5817	-57.3392	-56.0269	-52.0167	-58.8895	-59.863	-61.8461	-63.1585	-64.1539	-64.2044	-64.3926	-65.1322	-65.924	-66.4817
2046050000	-58.0992	-57.7161	-57.869	-57.4843	-57.6047	-57.3821	-56.0802	-52.0392	-58.8318	-59.8287	-61.8018	-63.1294	-64.1276	-64.187	-64.3908	-65.1408	-65.9353	-66.4181
2046400000	-58.1414	-57.7489	-57.9198	-57.516	-57.6503	-57.4126	-56.132	-52.0597	-58.7693	-59.7924	-61.7803	-63.0929	-64.105	-64.1495	-64.3569	-65.1394	-65.9208	-66.4294
2046750000	-58.1591	-57.7853	-57.9324	-57.5574	-57.6873	-57.4479	-56.1735	-52.0834	-58.7207	-59.7399	-61.7301	-63.0653	-64.1024	-64.1521	-64.3404	-65.1393	-65.9408	-66.4781
2047100000	-58.1875	-57.8165	-57.9761	-57.6045	-57.7393	-57.4757	-56.2057	-52.105	-58.6502	-59.6925	-61.7206	-63.0629	-64.0823	-64.1236	-64.3092	-65.0816	-65.9035	-66.491
2047450000	-58.2419	-57.8439	-58.0028	-57.6496	-57.7682	-57.5233	-56.2658	-52.1173	-58.5835	-59.6587	-61.668	-63.0232	-64.0491	-64.0955	-64.3214	-65.0658	-65.9205	-66.4597
2047800000	-58.2753	-57.8834	-58.0465	-57.6642	-57.7942	-57.5605	-56.2832	-52.1449	-58.5335	-59.5986	-61.6447	-63.0004	-64.0428	-64.0998	-64.2692	-65.0786	-65.9092	-66.5056
2048150000	-58.302	-57.9269	-58.0807	-57.7126	-57.8327	-57.592	-56.3427	-52.1589	-58.4684	-59.5565	-61.6102	-62.9671	-64.049	-64.0645	-64.273	-65.0649	-65.9173	-66.4803
2048500000	-58.3539	-57.9535	-58.1094	-57.7453	-57.8876	-57.6303	-56.3935	-52.17	-58.4255	-59.5067	-61.5733	-62.9484	-64.0215	-64.0401	-64.25	-65.0372	-65.9229	-66.4325
2048850000	-58.3632	-57.9914	-58.1509	-57.789	-57.9101	-57.6603	-56.4368	-52.2019	-58.3515	-59.4455	-61.5331	-62.9158	-64.0113	-64.0539	-64.2281	-65.0562	-65.8827	-66.5142
2049200000	-58.3981	-58.0262	-58.1776	-57.8131	-57.9479	-57.7031	-56.4669	-52.2135	-58.2819	-59.4241	-61.5163	-62.8768	-63.9902	-64.0039	-64.2007	-64.9984	-65.9136	-66.5074
2049550000	-58.4254	-58.0544	-58.204	-57.8524	-57.9795	-57.7167	-56.5087	-52.2444	-58.2424	-59.3587	-61.479	-62.8681	-63.9544	-63.9923	-64.1928	-65.0227	-65.9075	-66.482
2049900000	-58.4614	-58.0928	-58.2243	-57.8886	-58.0167	-57.7565	-56.5538	-52.2679	-58.186	-59.3142	-61.4537	-62.8285	-63.9351	-63.9812	-64.1671	-65.0206	-65.9227	-66.4704
2050250000	-58.4871	-58.1173	-58.2585	-57.9175	-58.0538	-57.7962	-56.5885	-52.3035	-58.1274	-59.2576	-61.4221	-62.8075	-63.9427	-63.9469	-64.1317	-65.0028	-65.878	-66.4965
2050600000	-58.5245	-58.1619	-58.3104	-57.9522	-58.079	-57.8359	-56.6405	-52.3368	-58.0602	-59.223	-61.3588	-62.7803	-63.9043	-63.9624	-64.1139	-65.0075	-65.944	-66.4998
2050950000	-58.5366	-58.1808	-58.3336	-57.985	-58.139	-57.8671	-56.6772	-52.377	-58.0087	-59.157	-61.354	-62.7615	-63.9048	-63.9414	-64.081	-64.968	-65.9012	-66.5191
2051300000	-58.574	-58.2208	-58.3574	-58.0135	-58.1546	-57.889	-56.7067	-52.4153	-57.9615	-59.1144	-61.3223	-62.7481	-63.9023	-63.9487	-64.0771	-64.9665	-65.9179	-66.4843
2051650000	-58.5969	-58.2413	-58.4018	-58.0358	-58.1892	-57.9395	-56.748	-52.4535	-57.9004	-59.0764	-61.2766	-62.6876	-63.882	-63.9247	-64.0679	-64.9657	-65.9247	-66.4948
2052000000	-58.634	-58.2735	-58.427	-58.0745	-58.2201	-57.9427	-56.7881	-52.4924	-57.8324	-59.0301	-61.2477	-62.6269	-63.8798	-63.9026	-64.026	-64.9679	-65.947	-66.4398
2052350000	-58.6691	-58.3181	-58.446	-58.1142	-58.2627	-57.9764	-56.8428	-52.5351	-57.7744	-58.9905	-61.2026	-62.5864	-63.8342	-63.8927	-64.0334	-64.947	-65.9272	-66.5135
2052700000	-58.6873	-58.3444	-58.4803	-58.1355	-58.275	-58.0198	-56.8759	-52.5872	-57.7296	-58.9261	-61.1879	-62.5521	-63.839	-63.8743	-64.0144	-64.9619	-65.937	-66.4953
2053050000	-58.7151	-58.3683	-58.5091	-58.1623	-58.3082	-58.0439	-56.9017	-52.6216	-57.6764	-58.8848	-61.1545	-62.5162	-63.8296	-63.8587	-63.9998	-64.914	-65.9735	-66.4887
2053400000	-58.7297	-58.397	-58.5225	-58.194	-58.3246	-58.0799	-56.9486	-52.6546	-57.5953	-58.8439	-61.1011	-62.5034	-63.8234	-63.8586	-63.9517	-64.9296	-65.9419	-66.4811
2053750000	-58.7645	-58.4352	-58.5622	-58.2226	-58.3826	-58.0975	-56.9818	-52.6944	-57.5531	-58.7837	-61.0688	-62.4724	-63.7925	-63.8468	-63.9432	-64.9393	-65.9684	-66.4643
2054100000	-58.7881	-58.4684	-58.5907	-58.256	-58.4028	-58.1432	-57.0323	-52.7239	-57.4989	-58.7402	-61.0255	-62.4252	-63.8028	-63.8271	-63.9167	-64.9084	-66.0141	-66.4901
2054450000	-58.8197	-58.4841	-58.6117	-58.2737	-58.4107	-58.1458	-57.0574	-52.7613	-57.4359	-58.7117	-60.9902	-62.4344	-63.7552	-63.8096	-63.935	-64.8902	-65.9579	-66.4977
2054800000	-58.8264	-58.5002	-58.6374	-58.324	-58.4473	-58.1809	-57.094	-52.7954	-57.376	-58.6497	-60.9546	-62.3927	-63.7412	-63.7902	-63.925	-64.8733	-66.0118	-66.4607
2055150000	-58.8657	-58.5362	-58.658	-58.3377	-58.5023	-58.2116	-57.1391	-52.825	-57.3259	-58.6072	-60.9216	-62.3485	-63.7311	-63.7695	-63.9181	-64.8569	-66.0012	-66.4711
2055500000	-58.884	-58.5679	-58.6942	-58.3727	-58.5165	-58.2421	-57.1781	-52.8657	-57.2625	-58.5522	-60.8989	-62.328	-63.7249	-63.7669	-63.9248	-64.9119	-65.9674	-66.5125
2055850000	-58.9142	-58.5964	-58.7139	-58.3858	-58.5492	-58.2824	-57.1944	-52.9034	-57.2021	-58.4948	-60.8549	-62.2979	-63.711	-63.76	-63.9297	-64.8755	-66.0022	-66.4795
2056200000	-58.9374	-58.6182	-58.7411	-58.4248	-58.5654	-58.3051	-57.2549	-52.9487	-57.1286	-58.4565	-60.8301	-62.2898	-63.71	-63.768	-63.9103	-64.8633	-65.9732	-66.484
2056550000	-58.9498	-58.6627	-58.7646	-58.4369	-58.5846	-58.3355	-57.2855	-52.9871	-57.0641	-58.3892	-60.7903	-62.2459	-63.6603	-63.7149	-63.9099	-64.8965	-65.9885	-66.4784
2056900000	-58.9755	-58.6802	-58.8063	-58.4746	-58.6305	-58.3645	-57.3104	-53.0494	-56.998	-58.339	-60.7447	-62.2468	-63.6566	-63.7242	-63.925	-64.8559	-65.9612	-66.5058
2057250000	-58.9979	-58.7112	-58.8171	-58.4912	-58.6444	-58.3675	-57.3483	-53.0912	-56.9425	-58.2999	-60.7342	-62.226	-63.6432	-63.7042	-63.8562	-64.8632	-65.963	-66.4487
2057600000	-59.0349	-58.7281	-58.8433	-58.5174	-58.6654	-58.3991	-57.394	-53.1326	-56.8578	-58.2475	-60.7003	-62.2056	-63.6167	-63.7049	-63.8511	-64.8557	-65.8923	-66.4938
2057950000	-59.027	-58.7479	-58.8595	-58.5253	-58.6872	-58.4317	-57.4127	-53.1846	-56.7992	-58.1919	-60.6359	-62.1718	-63.6331	-63.6778	-63.8264	-64.8535	-65.9343	-66.4961
2058300000	-59.0752	-58.785	-58.8989	-58.5541	-58.7323	-58.4529	-57.4586	-53.2221	-56.7339	-58.15	-60.6005	-62.1541	-63.5892	-63.6408	-63.7948	-64.8277	-65.9623	-66.4603
2058650000	-59.0889	-58.8002	-58.9093	-58.5833	-58.7466	-58.4741	-57.4819	-53.27	-56.6639	-58.0925	-60.5767	-62.1181	-63.5589	-63.641	-63.767	-64.8156	-65.9401	-66.4447
2059000000	-59.111	-58.8268	-58.9398	-58.6127	-58.7658	-58.4896	-57.527	-53.3216	-56.59	-58.0442	-60.5339	-62.0911	-63.5547	-63.6653	-63.7375	-64.8042	-65.9483	-66.458
2059350000	-59.1347	-58.8559	-58.9545	-58.6379	-58.7765	-58.5136	-57.5702	-53.3707	-56.5149	-57.9855	-60.4828	-62.0695	-63.5546	-63.5945	-63.7098	-64.7841	-65.9209	-66.4395
2059700000	-59.1469	-58.8758	-58.9938	-58.6699	-58.8017	-58.5438	-57.5937	-53.421	-56.4663	-57.9472	-60.457	-62.0517	-63.5404	-63.5749	-63.6677	-64.7676	-65.9695	-66.3978
2060050000	-59.1622	-58.8992	-59.0105	-58.6758	-58.8274	-58.5851	-57.6317	-53.4732	-56.4001	-57.88	-60.4346	-62.0087	-63.4831	-63.5556	-63.6672	-64.784	-65.9117	-66.4477
2060400000	-59.1915	-58.9229	-59.0416	-58.702	-58.8447	-58.6099	-57.6566	-53.512	-56.33	-57.8204	-60.3671	-61.9666	-63.4806	-63.5438	-63.6398	-64.7556	-65.8715	-66.4243
2060750000	-59.2359	-58.9504	-59.0472	-58.7279	-58.8828	-58.6449	-57.7006	-53.5616	-56.2612	-57.7787	-60.332	-61.9511	-63.4435	-63.4985	-63.6478	-64.7709	-65.9058	-66.4054
2061100000	-59.2385	-58.9783	-59.0873	-58.7522	-58.9029	-58.673	-57.7287	-53.6127	-56.2034	-57.7341	-60.2939	-61.9128	-63.4082	-63.4966	-63.6355	-64.7222	-65.9223	-66.4235
2061450000	-59.2658	-59.0015	-59.1193	-58.774	-58.9164	-58.7199	-57.7671	-53.6548	-56.1464	-57.6705	-60.2343	-61.8578	-63.4022	-63.4769	-63.6209	-64.7497	-65.8806	-66.4471
2061800000	-59.3047	-59.0452	-59.1331	-58.7895	-58.931	-58.7409	-57.7936	-53.7021	-56.071	-57.6194	-60.2003	-61.8026	-63.3353	-63.4462	-63.5795	-64.7566	-65.8668	-66.3722
2062150000	-59.305	-59.0381	-59.1459	-58.8385	-58.9715	-58.7702	-57.8265	-53.7487	-56.0073	-57.5598	-60.1612	-61.7915	-63.328	-63.4397	-63.5943	-64.6987	-65.9	-66.3845
2062500000	-59.3235	-59.0794	-59.1859	-58.8546	-58.9957	-58.7984	-57.8756	-53.7938	-55.9314	-57.4943	-60.1324	-61.7302	-63.2947	-63.4036	-63.5576	-64.6881	-65.8639	-66.3592
2062850000	-59.3774	-59.1182	-59.2049	-58.8626	-59.0146	-58.8325	-57.8851	-53.8387	-55.868	-57.4421	-60.0828	-61.6913	-63.2829	-63.4344	-63.5346	-64.6413	-65.8442	-66.3627
2063200000	-59.363	-59.1213	-59.2297	-58.8814	-59.0347	-58.8601	-57.928	-53.8928	-55.7849	-57.3849	-60.034	-61.6529	-63.2407	-63.3792	-63.4907	-64.6252	-65.8405	-66.3399
2063550000	-59.3996	-59.1498	-59.2677	-58.9181	-59.0557	-58.8716	-57.952	-53.937	-55.722	-57.3147	-60.0043	-61.6216	-63.2033	-63.3913	-63.5057	-64.6087	-65.8157	-66.3381
2063900000	-59.4265	-59.1724	-59.2766	-58.9455	-59.0833	-58.8937	-57.9917	-53.9853	-55.6516	-57.2647	-59.9481	-61.5873	-63.19	-63.3697	-63.4669	-64.5716	-65.8197	-66.3504
2064250000	-59.4516	-59.1868	-59.3068	-58.9568	-59.0985	-58.9382	-58.0352	-54.0408	-55.5738	-57.2044	-59.9084	-61.5315	-63.1894	-63.3154	-63.4543	-64.5461	-65.8045	-66.3509
2064600000	-59.4566	-59.2135	-59.3358	-58.9831	-59.133	-58.9639	-58.0487	-54.0984	-55.5089	-57.1299	-59.8533	-61.4927	-63.1233	-63.2935	-63.4056	-64.5418	-65.8005	-66.3057
2064950000	-59.501	-59.225	-59.3436	-58.9995	-59.1449	-58.987	-58.0877	-54.1556	-55.4232	-57.0726	-59.8231	-61.4647	-63.1234	-63.3006	-63.3811	-64.5027	-65.7909	-66.2989
2065300000	-59.4941	-59.2523	-59.3719	-59.0296	-59.1625	-59.0178	-58.1228	-54.2079	-55.3491	-57.0214	-59.7668	-61.4018	-63.0911	-63.2733	-63.3498	-64.4841	-65.7659	-66.313
2065650000	-59.5335	-59.2915	-59.3903	-59.0599	-59.2025	-59.0342	-58.153	-54.2657	-55.2736	-56.956	-59.7392	-61.3873	-63.048	-63.2587	-63.3418	-64.4422	-65.7613	-66.3002
2066000000	-59.5348	-59.3047	-59.4189	-59.0679	-59.2058	-59.0625	-58.1786	-54.3117	-55.1962	-56.8872	-59.6778	-61.3448	-63.0242	-63.2268	-63.3062	-64.4413	-65.728	-66.2837
2066350000	-59.5509	-59.3248	-59.4465	-59.0959	-59.2282	-59.1032	-58.2182	-54.3663	-55.1269	-56.8318	-59.6399	-61.3039	-62.9744	-63.1951	-63.2742	-64.3868	-65.7097	-66.2848
2066700000	-59.5871	-59.3592	-59.476	-59.1232	-59.2555	-59.1117	-58.2336	-54.4142	-55.039	-56.7689	-59.5886	-61.2639	-62.9289	-63.1832	-63.2394	-64.3525	-65.7109	-66.2761
2067050000	-59.579	-59.3837	-59.4857	-59.1553	-59.2714	-59.1519	-58.2803	-54.4659	-54.9733	-56.6942	-59.5433	-61.2324	-62.9189	-63.1743	-63.231	-64.314	-65.6741	-66.2686
2067400000	-59.6347	-59.4039	-59.511	-59.1685	-59.2957	-59.1714	-58.3019	-54.5207	-54.899	-56.6302	-59.5199	-61.2223	-62.8906	-63.1237	-63.1847	-64.2999	-65.6838	-66.2719
2067750000	-59.6427	-59.4243	-59.5218	-59.1974	-59.3138	-59.2035	-58.3319	-54.5678	-54.8127	-56.5744	-59.4543	-61.1565	-62.8492	-63.1216	-63.1873	-64.2758	-65.6542	-66.2519
2068100000	-59.6691	-59.4397	-59.5592	-59.2247	-59.3457	-59.2388	-58.3544	-54.6156	-54.7367	-56.4966	-59.4113	-61.124	-62.8286	-63.0798	-63.1659	-64.2228	-65.6375	-66.2721
2068450000	-59.6805	-59.4615	-59.5719	-59.2378	-59.3531	-59.2591	-58.3872	-54.68	-54.6542	-56.4456	-59.3685	-61.1141	-62.8007	-63.1043	-63.1166	-64.1797	-65.6387	-66.2229
2068800000	-59.6831	-59.4726	-59.598	-59.2536	-59.3861	-59.2883	-58.4146	-54.7207	-54.5715	-56.3755	-59.3139	-61.0788	-62.7613	-63.0603	-63.1151	-64.1629	-65.6491	-66.2265
2069150000	-59.7037	-59.4922	-59.6244	-59.2713	-59.3765	-59.3222	-58.4436	-54.7635	-54.4984	-56.3149	-59.2677	-61.0087	-62.7015	-63.0486	-63.0771	-64.1516	-65.6136	-66.2221
2069500000	-59.733	-59.5079	-59.6586	-59.3083	-59.4299	-59.3287	-58.474	-54.8268	-54.4219	-56.2415	-59.2258	-60.9681	-62.6703	-62.9956	-63.0615	-64.139	-65.5882	-66.2
2069850000	-59.7333	-59.5351	-59.6581	-59.3118	-59.4473	-59.3774	-58.5081	-54.8674	-54.3443	-56.1741	-59.1569	-60.9111	-62.6566	-62.9565	-63.0203	-64.0978	-65.5891	-66.1605
2070200000	-59.7665	-59.5569	-59.6986	-59.3328	-59.4764	-59.3856	-58.5365	-54.9299	-54.2683	-56.1014	-59.136	-60.8841	-62.6407	-62.9073	-63.0177	-64.0717	-65.5837	-66.1159
2070550000	-59.7901	-59.5902	-59.7124	-59.3647	-59.4707	-59.4032	-58.5635	-54.9635	-54.1861	-56.0323	-59.0792	-60.8349	-62.5748	-62.9079	-62.9652	-64.0604	-65.5363	-66.1406
2070900000	-59.803	-59.5942	-59.7285	-59.3789	-59.5057	-59.4427	-58.5771	-55.0156	-54.0985	-55.9573	-59.0172	-60.8267	-62.5388	-62.8598	-62.9331	-64.037	-65.5381	-66.1196
2071250000	-59.8147	-59.6229	-59.7552	-59.4123	-59.5226	-59.4648	-58.6148	-55.0746	-54.0295	-55.9039	-58.9762	-60.7687	-62.5297	-62.8288	-62.8966	-64.0184	-65.534	-66.1336
2071600000	-59.8322	-59.6277	-59.7724	-59.4302	-59.5379	-59.4802	-58.6372	-55.1186	-53.95	-55.8331	-58.9312	-60.7456	-62.4804	-62.8256	-62.8726	-64.0014	-65.4902	-66.094
2071950000	-59.8495	-59.6609	-59.7902	-59.4499	-59.568	-59.5138	-58.6865	-55.1697	-53.8758	-55.763	-58.8692	-60.699	-62.4351	-62.7829	-62.8369	-63.9632	-65.4936	-66.0913
2072300000	-59.8535	-59.6979	-59.8215	-59.4603	-59.5827	-59.5144	-58.7004	-55.2282	-53.7889	-55.6891	-58.8175	-60.6575	-62.4177	-62.759	-62.8008	-63.9147	-65.4869	-66.0594
2072650000	-59.8923	-59.7003	-59.8475	-59.5032	-59.6196	-59.5605	-58.7182	-55.271	-53.7163	-55.6226	-58.7595	-60.6385	-62.3751	-62.7183	-62.7707	-63.9147	-65.466	-66.0701
2073000000	-59.9112	-59.7311	-59.8821	-59.5169	-59.6288	-59.5691	-58.755	-55.3271	-53.6284	-55.5536	-58.7118	-60.5823	-62.3444	-62.6832	-62.728	-63.8861	-65.4684	-66.0098
2073350000	-59.9215	-59.739	-59.8975	-59.5285	-59.6594	-59.5968	-58.8015	-55.3853	-53.5406	-55.489	-58.6559	-60.5778	-62.2765	-62.6383	-62.6638	-63.8576	-65.4216	-65.9946
2073700000	-59.9515	-59.7697	-59.9329	-59.5614	-59.6692	-59.5952	-58.8347	-55.4182	-53.4592	-55.4106	-58.6056	-60.5472	-62.2683	-62.6284	-62.6484	-63.8221	-65.4251	-65.9524
2074050000	-59.9512	-59.8006	-59.9385	-59.5866	-59.6979	-59.6369	-58.8545	-55.4803	-53.3823	-55.3394	-58.5594	-60.5017	-62.2311	-62.5657	-62.6321	-63.8082	-65.3771	-65.9515
2074400000	-59.989	-59.8254	-59.9777	-59.624	-59.7238	-59.6845	-58.8986	-55.5233	-53.2952	-55.2564	-58.4886	-60.4591	-62.1865	-62.5321	-62.6043	-63.7874	-65.3679	-65.9478
2074750000	-60.015	-59.8408	-60.0035	-59.6486	-59.7485	-59.6917	-58.9169	-55.5702	-53.2187	-55.1938	-58.4362	-60.3773	-62.1503	-62.4805	-62.5313	-63.7489	-65.3781	-65.9052
2075100000	-60.0439	-59.882	-60.0153	-59.6671	-59.7717	-59.7047	-58.9448	-55.624	-53.1379	-55.1192	-58.3762	-60.3512	-62.1298	-62.4605	-62.508	-63.7387	-65.3593	-65.9225
2075450000	-60.05	-59.8896	-60.0372	-59.7002	-59.8033	-59.7389	-58.9728	-55.6661	-53.0512	-55.0412	-58.3154	-60.3027	-62.0844	-62.4101	-62.4683	-63.6755	-65.3394	-65.8559
2075800000	-60.0781	-59.9177	-60.0705	-59.7317	-59.7973	-59.758	-59.0016	-55.719	-52.9701	-54.9682	-58.2562	-60.248	-62.0498	-62.3669	-62.4416	-63.657	-65.2919	-65.888
2076150000	-60.0952	-59.9477	-60.084	-59.7619	-59.8273	-59.7837	-59.0452	-55.7582	-52.8895	-54.8943	-58.2015	-60.2101	-62.0244	-62.3364	-62.3936	-63.6068	-65.3536	-65.9078
2076500000	-60.1009	-59.9762	-60.1372	-59.7606	-59.8641	-59.7991	-59.0731	-55.8111	-52.8008	-54.8164	-58.145	-60.1589	-61.9744	-62.3133	-62.3488	-63.5992	-65.3064	-65.8491
2076850000	-60.1308	-60.0091	-60.1356	-59.7961	-59.8834	-59.8322	-59.0901	-55.8472	-52.7267	-54.7394	-58.0892	-60.0894	-61.9175	-62.2816	-62.3332	-63.5713	-65.2792	-65.857
2077200000	-60.1523	-60.015	-60.1709	-59.8191	-59.9037	-59.852	-59.1041	-55.8925	-52.6262	-54.6577	-58.0284	-60.0603	-61.8907	-62.2233	-62.2993	-63.5918	-65.2615	-65.8577
2077550000	-60.1973	-60.0251	-60.1891	-59.851	-59.9352	-59.8599	-59.1556	-55.9228	-52.5581	-54.5845	-57.9644	-60.0015	-61.8791	-62.1896	-62.2581	-63.5107	-65.256	-65.8293
2077900000	-60.2136	-60.0724	-60.2255	-59.8805	-59.9607	-59.8801	-59.1758	-55.9767	-52.4616	-54.5199	-57.9042	-59.9647	-61.8307	-62.1732	-62.2231	-63.5163	-65.2336	-65.807
2078250000	-60.2545	-60.0913	-60.2516	-59.894	-59.9754	-59.9034	-59.1948	-56.0253	-52.3854	-54.4333	-57.8514	-59.9102	-61.7908	-62.1134	-62.183	-63.5234	-65.2764	-65.8476
2078600000	-60.2558	-60.1096	-60.2614	-59.9275	-59.9834	-59.9495	-59.2212	-56.0584	-52.298	-54.354	-57.7962	-59.8504	-61.7759	-62.0707	-62.1568	-63.4952	-65.2426	-65.8474
2078950000	-60.2897	-60.1354	-60.2694	-59.9491	-60.0039	-59.9302	-59.25	-56.1134	-52.2168	-54.2741	-57.7372	-59.7995	-61.718	-62.057	-62.1214	-63.5145	-65.1998	-65.8524
2079300000	-60.3077	-60.1551	-60.2938	-59.9806	-60.0247	-59.9703	-59.2628	-56.1482	-52.1366	-54.1997	-57.6605	-59.7631	-61.6802	-62.0384	-62.0497	-63.499	-65.1988	-65.8354
2079650000	-60.3206	-60.1722	-60.3254	-59.9861	-60.0418	-59.9664	-59.2992	-56.1915	-52.0515	-54.1164	-57.6115	-59.7155	-61.638	-61.9605	-62.0265	-63.5309	-65.1968	-65.8352
2080000000	-60.3506	-60.2116	-60.336	-60.0108	-60.0547	-59.9795	-59.3239	-56.2351	-51.9831	-54.0404	-57.5409	-59.6599	-61.6322	-61.9433	-61.992	-63.5172	-65.19	-65.8166
2080350000	-60.395	-60.2195	-60.3595	-60.0547	-60.0882	-60.0029	-59.3321	-56.2811	-51.8963	-53.9667	-57.4704	-59.6048	-61.5684	-61.9153	-61.9757	-63.5416	-65.251	-65.8366
2080700000	-60.3732	-60.2411	-60.377	-60.0789	-60.0934	-60.0199	-59.3782	-56.3215	-51.818	-53.8802	-57.4266	-59.5522	-61.5434	-61.8738	-61.9338	-63.5271	-65.2505	-65.8269
2081050000	-60.3866	-60.2612	-60.3883	-60.0912	-60.1173	-60.0194	-59.3974	-56.3615	-51.734	-53.8011	-57.3749	-59.5045	-61.5034	-61.8625	-61.8851	-63.5303	-65.2725	-65.8145
2081400000	-60.4053	-60.2822	-60.4142	-60.1138	-60.1323	-60.0392	-59.4148	-56.402	-51.6585	-53.7215	-57.2914	-59.4454	-61.4665	-61.8232	-61.8641	-63.5006	-65.3145	-65.8339
2081750000	-60.4254	-60.2882	-60.4358	-60.135	-60.1477	-60.0711	-59.4222	-56.4485	-51.5894	-53.648	-57.2552	-59.4051	-61.4506	-61.7733	-61.821	-63.4668	-65.2718	-65.8125
2082100000	-60.4417	-60.3206	-60.43	-60.1639	-60.1696	-60.0829	-59.444	-56.4934	-51.5012	-53.5673	-57.1745	-59.3517	-61.4029	-61.7624	-61.7945	-63.4712	-65.3273	-65.8171
2082450000	-60.4629	-60.33	-60.4714	-60.1663	-60.1721	-60.0852	-59.4761	-56.5322	-51.4392	-53.485	-57.1205	-59.3006	-61.3813	-61.7316	-61.7585	-63.4371	-65.2709	-65.81
2082800000	-60.4856	-60.3465	-60.4719	-60.1703	-60.1934	-60.1233	-59.505	-56.5741	-51.3548	-53.4081	-57.0475	-59.2571	-61.3188	-61.6878	-61.7337	-63.385	-65.2236	-65.7943
2083150000	-60.5151	-60.3619	-60.4871	-60.2018	-60.1985	-60.1395	-59.5345	-56.6339	-51.2846	-53.3306	-56.9851	-59.2046	-61.3035	-61.6477	-61.6922	-63.378	-65.2722	-65.825
2083500000	-60.5326	-60.3754	-60.4992	-60.2261	-60.2106	-60.142	-59.5291	-56.6841	-51.2084	-53.2477	-56.9402	-59.1441	-61.2594	-61.6202	-61.651	-63.3629	-65.2185	-65.806
2083850000	-60.5271	-60.403	-60.5099	-60.2526	-60.2144	-60.1467	-59.5592	-56.7241	-51.1368	-53.1602	-56.8665	-59.1137	-61.2349	-61.5822	-61.6219	-63.3365	-65.1965	-65.7925
2084200000	-60.5491	-60.4163	-60.5237	-60.2562	-60.2502	-60.1774	-59.5731	-56.7703	-51.065	-53.09	-56.812	-59.0458	-61.2022	-61.5681	-61.586	-63.3153	-65.2136	-65.8056
2084550000	-60.5805	-60.4551	-60.5265	-60.2712	-60.2761	-60.1927	-59.6062	-56.8174	-50.9845	-52.9999	-56.7436	-59.0098	-61.1485	-61.5212	-61.5622	-63.2857	-65.1948	-65.7652
2084900000	-60.59	-60.4643	-60.5537	-60.2971	-60.2667	-60.2042	-59.6294	-56.8728	-50.923	-52.9197	-56.6772	-58.9591	-61.1168	-61.5036	-61.515	-63.2961	-65.2583	-65.783
2085250000	-60.5972	-60.4736	-60.5709	-60.3068	-60.2934	-60.2313	-59.6639	-56.8958	-50.8534	-52.842	-56.6159	-58.909	-61.0764	-61.4623	-61.5002	-63.254	-65.2628	-65.7525
2085600000	-60.5935	-60.4886	-60.5813	-60.3114	-60.3191	-60.2434	-59.6648	-56.9412	-50.7864	-52.7654	-56.5429	-58.8517	-61.0406	-61.4257	-61.4565	-63.2372	-65.2579	-65.7919
2085950000	-60.6157	-60.5035	-60.581	-60.3475	-60.3406	-60.2324	-59.6803	-56.9732	-50.7171	-52.6774	-56.4757	-58.8154	-60.9985	-61.4128	-61.4146	-63.232	-65.2186	-65.7741
2086300000	-60.6568	-60.516	-60.6159	-60.3668	-60.3334	-60.2682	-59.6951	-57.0072	-50.6534	-52.6037	-56.4239	-58.7643	-60.9734	-61.3709	-61.392	-63.203	-65.1977	-65.7515
2086650000	-60.6683	-60.5431	-60.6107	-60.376	-60.3432	-60.2805	-59.7102	-57.0457	-50.5815	-52.5225	-56.3407	-58.7207	-60.9446	-61.3464	-61.3628	-63.1763	-65.205	-65.767
2087000000	-60.6641	-60.5627	-60.6426	-60.396	-60.3611	-60.2859	-59.7254	-57.0783	-50.5299	-52.4474	-56.295	-58.6622	-60.9025	-61.3214	-61.3232	-63.163	-65.1666	-65.7714
2087350000	-60.6761	-60.593	-60.6452	-60.4007	-60.3993	-60.2949	-59.747	-57.1177	-50.4679	-52.3598	-56.2257	-58.6124	-60.8703	-61.2713	-61.2777	-63.1135	-65.1527	-65.7301
2087700000	-60.7052	-60.5966	-60.6758	-60.424	-60.3954	-60.3163	-59.7599	-57.1511	-50.3993	-52.2831	-56.1426	-58.5707	-60.8345	-61.2435	-61.2572	-63.073	-65.1493	-65.7566
2088050000	-60.6903	-60.6193	-60.6774	-60.442	-60.4334	-60.3234	-59.7769	-57.1822	-50.3448	-52.1907	-56.1004	-58.5189	-60.7992	-61.2064	-61.2168	-63.0863	-65.193	-65.7885
2088400000	-60.7242	-60.6252	-60.7026	-60.4501	-60.4416	-60.3233	-59.7839	-57.2215	-50.2843	-52.1166	-56.0161	-58.4752	-60.7388	-61.1845	-61.1572	-63.025	-65.1607	-65.7678
2088750000	-60.7549	-60.6568	-60.716	-60.4628	-60.4554	-60.3533	-59.8219	-57.2599	-50.2413	-52.037	-55.9486	-58.4261	-60.7121	-61.1545	-61.1501	-63.0276	-65.1335	-65.7516
2089100000	-60.7659	-60.6744	-60.7134	-60.4862	-60.4849	-60.3498	-59.8345	-57.2835	-50.1806	-51.9653	-55.8889	-58.3696	-60.6827	-61.1226	-61.1183	-63.0051	-65.1276	-65.7218
2089450000	-60.7635	-60.696	-60.7594	-60.5111	-60.4799	-60.3792	-59.8257	-57.2973	-50.1282	-51.8789	-55.8173	-58.3208	-60.6527	-61.0852	-61.0886	-62.9846	-65.1205	-65.7371
2089800000	-60.7939	-60.7147	-60.7601	-60.5155	-60.5186	-60.3799	-59.8395	-57.3261	-50.08	-51.7999	-55.754	-58.2702	-60.579	-61.067	-61.0692	-62.9542	-65.097	-65.7295
2090150000	-60.7915	-60.7376	-60.765	-60.5552	-60.5518	-60.3914	-59.8685	-57.3668	-50.0308	-51.7114	-55.6848	-58.2272	-60.558	-61.0193	-61.0367	-62.9343	-65.1071	-65.7303
2090500000	-60.8317	-60.7245	-60.7875	-60.553	-60.5666	-60.4239	-59.8816	-57.4149	-49.9823	-51.63	-55.6104	-58.1805	-60.514	-60.9848	-61.006	-62.931	-65.0952	-65.7196
2090850000	-60.8512	-60.7636	-60.812	-60.588	-60.5943	-60.4209	-59.9004	-57.4439	-49.9356	-51.5516	-55.5331	-58.1124	-60.4905	-60.9671	-60.9959	-62.9236	-65.0598	-65.7271
2091200000	-60.8586	-60.7831	-60.8232	-60.6168	-60.5869	-60.4194	-59.9082	-57.4816	-49.9012	-51.4774	-55.4647	-58.0536	-60.4419	-60.9459	-60.9615	-62.8883	-65.0836	-65.7156
2091550000	-60.8852	-60.7994	-60.8451	-60.6204	-60.6253	-60.4507	-59.9242	-57.5123	-49.8599	-51.3949	-55.4002	-57.9997	-60.3974	-60.9241	-60.935	-62.8712	-65.0264	-65.7029
2091900000	-60.8894	-60.8296	-60.8821	-60.6311	-60.6479	-60.4376	-59.925	-57.5537	-49.8208	-51.3108	-55.317	-57.9589	-60.3659	-60.8593	-60.8989	-62.831	-65.0223	-65.6819
2092250000	-60.9046	-60.858	-60.8838	-60.6687	-60.6555	-60.4788	-59.9684	-57.586	-49.7811	-51.2351	-55.2585	-57.9133	-60.3324	-60.8302	-60.8629	-62.7902	-65.0616	-65.6895
2092600000	-60.9313	-60.8603	-60.9022	-60.6814	-60.6737	-60.49	-59.9883	-57.6073	-49.7475	-51.1569	-55.1798	-57.8602	-60.2862	-60.819	-60.8183	-62.7942	-65.0625	-65.695
2092950000	-60.9519	-60.8931	-60.9314	-60.7304	-60.6972	-60.5157	-59.9844	-57.6296	-49.7163	-51.0751	-55.103	-57.782	-60.2337	-60.7802	-60.812	-62.7484	-65.0813	-65.7076
2093300000	-60.9634	-60.8954	-60.9183	-60.7191	-60.7119	-60.5116	-59.9907	-57.6493	-49.6935	-50.9985	-55.0405	-57.7339	-60.1968	-60.7495	-60.7704	-62.749	-65.0702	-65.7012
2093650000	-60.9749	-60.9251	-60.9329	-60.7567	-60.721	-60.5341	-60.0176	-57.6998	-49.6653	-50.9248	-54.9703	-57.6965	-60.1509	-60.7024	-60.7181	-62.7146	-65.0885	-65.6835
2094000000	-60.9812	-60.9334	-60.9723	-60.7652	-60.7321	-60.5362	-60.043	-57.7522	-49.6422	-50.84	-54.8816	-57.6251	-60.1171	-60.6911	-60.693	-62.6835	-65.118	-65.682
2094350000	-61.0028	-60.9511	-60.9944	-60.7896	-60.7481	-60.5351	-60.0856	-57.7822	-49.6141	-50.7669	-54.8214	-57.5493	-60.0562	-60.6585	-60.6692	-62.6629	-65.1293	-65.635
2094700000	-61.0367	-60.9644	-60.9924	-60.7991	-60.7686	-60.5632	-60.0819	-57.8228	-49.6014	-50.6848	-54.7411	-57.492	-60.0392	-60.6398	-60.6442	-62.6521	-65.1196	-65.6323
2095050000	-61.0694	-60.9816	-61.0195	-60.8166	-60.8123	-60.5821	-60.1174	-57.8509	-49.5871	-50.6172	-54.6693	-57.4336	-60.0004	-60.5871	-60.6187	-62.6314	-65.0758	-65.6772
2095400000	-61.0655	-61.0179	-61.0399	-60.8345	-60.8258	-60.5884	-60.1146	-57.8948	-49.575	-50.541	-54.5906	-57.375	-59.9601	-60.5486	-60.5836	-62.6056	-65.0608	-65.6479
2095750000	-61.0844	-61.0059	-61.0314	-60.8824	-60.8084	-60.6052	-60.1281	-57.9195	-49.5588	-50.4704	-54.5075	-57.3168	-59.9311	-60.5146	-60.5501	-62.6101	-65.0896	-65.6748
2096100000	-61.1014	-61.0505	-61.0833	-60.874	-60.8536	-60.6142	-60.1343	-57.949	-49.5466	-50.3922	-54.4336	-57.2595	-59.8792	-60.4744	-60.5235	-62.5609	-65.1005	-65.6708
2096450000	-61.121	-61.0516	-61.0871	-60.8944	-60.8538	-60.628	-60.1775	-57.9539	-49.542	-50.3199	-54.3608	-57.2092	-59.8262	-60.4407	-60.4864	-62.5354	-65.0989	-65.6274
2096800000	-61.1289	-61.0501	-61.1222	-60.8951	-60.8694	-60.6618	-60.1936	-57.992	-49.5397	-50.2497	-54.2856	-57.1391	-59.8207	-60.4177	-60.4457	-62.5028	-65.1052	-65.6091
2097150000	-61.1501	-61.0757	-61.1337	-60.9039	-60.8891	-60.6627	-60.1928	-58.0275	-49.5367	-50.1831	-54.2104	-57.0896	-59.7532	-60.379	-60.4205	-62.4862	-65.0935	-65.6359
2097500000	-61.1593	-61.0799	-61.1446	-60.9356	-60.9117	-60.6775	-60.2222	-58.0666	-49.5288	-50.113	-54.125	-57.0076	-59.7099	-60.3329	-60.3728	-62.4841	-65.1453	-65.6476
2097850000	-61.1918	-61.0917	-61.1396	-60.9296	-60.9142	-60.6809	-60.2385	-58.0901	-49.5291	-50.0438	-54.0504	-56.9607	-59.6976	-60.3074	-60.3435	-62.4492	-65.1189	-65.637
2098200000	-61.2013	-61.0946	-61.1713	-60.9302	-60.9308	-60.7064	-60.2471	-58.127	-49.5383	-49.9781	-53.967	-56.9051	-59.6505	-60.2694	-60.3098	-62.4523	-65.1147	-65.6509
2098550000	-61.1852	-61.0999	-61.1676	-60.9553	-60.949	-60.6937	-60.2717	-58.1507	-49.5472	-49.9158	-53.8925	-56.8399	-59.6039	-60.2464	-60.2829	-62.4423	-65.0948	-65.6343
2098900000	-61.231	-61.1356	-61.2006	-60.9672	-60.9681	-60.7293	-60.2893	-58.1968	-49.5599	-49.851	-53.8057	-56.7753	-59.5944	-60.2028	-60.2572	-62.401	-65.0985	-65.6768
2099250000	-61.2299	-61.135	-61.204	-60.9544	-60.9847	-60.7394	-60.2948	-58.2019	-49.5724	-49.7906	-53.7307	-56.7109	-59.5153	-60.1736	-60.212	-62.3864	-65.0802	-65.6452
2099600000	-61.2331	-61.1324	-61.2042	-60.9694	-61.0034	-60.7368	-60.2982	-58.2098	-49.5815	-49.7333	-53.6569	-56.6654	-59.4991	-60.1336	-60.1991	-62.3611	-65.0735	-65.6462
2099950000	-61.2644	-61.1452	-61.2372	-60.9712	-60.9735	-60.7667	-60.3138	-58.2572	-49.5976	-49.6766	-53.5823	-56.5987	-59.4532	-60.106	-60.1439	-62.3697	-65.107	-65.6763
2100300000	-61.2397	-61.1294	-61.2181	-60.9745	-60.999	-60.7637	-60.3401	-58.263	-49.6116	-49.6156	-53.5042	-56.5417	-59.4178	-60.0879	-60.1395	-62.3566	-65.1062	-65.6313
2100650000	-61.2745	-61.1517	-61.2128	-60.9807	-61.0048	-60.7921	-60.3423	-58.2859	-49.6323	-49.5608	-53.4261	-56.4819	-59.3833	-60.0421	-60.0997	-62.3311	-65.0719	-65.6564
2101000000	-61.259	-61.1509	-61.2222	-60.9938	-61.0013	-60.783	-60.3555	-58.2993	-49.6581	-49.5136	-53.3442	-56.4154	-59.3321	-60.0167	-60.064	-62.3222	-65.0457	-65.6957
2101350000	-61.2786	-61.1523	-61.2312	-61.0061	-61.0234	-60.7857	-60.3761	-58.3317	-49.6848	-49.4594	-53.2516	-56.3603	-59.2866	-59.976	-60.0379	-62.2691	-65.0432	-65.6879
2101700000	-61.2651	-61.12	-61.2279	-60.9973	-61.0308	-60.8018	-60.3779	-58.345	-49.7119	-49.4172	-53.179	-56.294	-59.2359	-59.9391	-59.9981	-62.2633	-65.0529	-65.6658
2102050000	-61.2791	-61.1393	-61.2594	-61.0114	-61.0014	-60.8055	-60.4006	-58.3794	-49.7416	-49.3677	-53.1041	-56.2321	-59.1878	-59.9003	-59.9529	-62.2454	-65.0352	-65.6507
2102400000	-61.294	-61.1424	-61.2376	-61.0189	-61.0367	-60.8081	-60.4114	-58.3914	-49.7686	-49.3278	-53.0246	-56.1662	-59.1555	-59.8766	-59.9049	-62.2063	-65.0177	-65.6258
2102750000	-61.2917	-61.1308	-61.253	-61.0395	-61.0413	-60.8383	-60.4202	-58.4282	-49.795	-49.2803	-52.9363	-56.1039	-59.0991	-59.8539	-59.879	-62.1844	-65.0075	-65.6296
2103100000	-61.313	-61.1349	-61.2631	-61.0207	-61.0421	-60.8151	-60.4169	-58.4435	-49.842	-49.2405	-52.85	-56.0294	-59.0628	-59.8193	-59.8371	-62.1845	-65.0522	-65.5847
2103450000	-61.3068	-61.1335	-61.2834	-61.0545	-61.0701	-60.8415	-60.4636	-58.4687	-49.8687	-49.2007	-52.7739	-55.9748	-58.9877	-59.7714	-59.7901	-62.1559	-65.0435	-65.6122
2103800000	-61.3124	-61.1438	-61.2732	-61.0733	-61.0571	-60.8595	-60.4584	-58.4907	-49.9073	-49.1631	-52.6792	-55.9068	-58.9545	-59.7311	-59.762	-62.1157	-64.9912	-65.6387
2104150000	-61.3313	-61.1536	-61.2695	-61.0506	-61.0462	-60.8439	-60.4568	-58.5243	-49.952	-49.1334	-52.6108	-55.8406	-58.9015	-59.6897	-59.715	-62.1138	-65.02	-65.6397
2104500000	-61.3354	-61.1539	-61.2829	-61.0455	-61.0707	-60.8637	-60.4771	-58.5593	-49.991	-49.1	-52.518	-55.7674	-58.8653	-59.6349	-59.6956	-62.068	-65.0426	-65.6228
2104850000	-61.3114	-61.1892	-61.2797	-61.0725	-61.0885	-60.8664	-60.4695	-58.5619	-50.0308	-49.0705	-52.4334	-55.7031	-58.8221	-59.5815	-59.6303	-62.0536	-65.0105	-65.6222
2105200000	-61.3272	-61.1928	-61.3048	-61.1016	-61.1104	-60.8477	-60.486	-58.5958	-50.0652	-49.041	-52.345	-55.6295	-58.7701	-59.5384	-59.6153	-62.0291	-65.0355	-65.6255
2105550000	-61.3486	-61.1899	-61.289	-61.0933	-61.0989	-60.9015	-60.4848	-58.6156	-50.1213	-49.0191	-52.2613	-55.5576	-58.7271	-59.4896	-59.5839	-61.989	-65.0555	-65.6286
2105900000	-61.3343	-61.2094	-61.3073	-61.0804	-61.111	-60.9021	-60.4998	-58.6448	-50.1627	-48.994	-52.179	-55.4925	-58.6897	-59.4655	-59.5461	-61.9902	-65.0922	-65.6311
2106250000	-61.3611	-61.1925	-61.294	-61.083	-61.1134	-60.9049	-60.5052	-58.646	-50.2183	-48.9776	-52.0954	-55.4252	-58.6542	-59.4196	-59.5224	-61.9714	-65.0729	-65.6317
2106600000	-61.337	-61.2104	-61.306	-61.0939	-61.1217	-60.8999	-60.5188	-58.6988	-50.2552	-48.9616	-52.0129	-55.3648	-58.5933	-59.3813	-59.4786	-61.9224	-65.093	-65.66
2106950000	-61.3312	-61.2049	-61.3119	-61.1251	-61.1346	-60.9136	-60.5358	-58.6971	-50.2981	-48.9474	-51.9286	-55.2877	-58.5556	-59.3396	-59.4553	-61.9321	-65.115	-65.6291
2107300000	-61.3526	-61.1889	-61.3114	-61.1206	-61.1227	-60.9064	-60.5331	-58.7122	-50.355	-48.9312	-51.8458	-55.2126	-58.5126	-59.2952	-59.4032	-61.9046	-65.1616	-65.6595
2107650000	-61.3256	-61.2125	-61.3282	-61.1192	-61.1515	-60.9188	-60.5438	-58.746	-50.3982	-48.9176	-51.7577	-55.1418	-58.4619	-59.2644	-59.3758	-61.8787	-65.1259	-65.6108
2108000000	-61.3368	-61.1979	-61.3087	-61.143	-61.1692	-60.923	-60.5358	-58.7447	-50.4588	-48.9166	-51.6767	-55.0781	-58.4196	-59.223	-59.3339	-61.8651	-65.1391	-65.6179
2108350000	-61.3607	-61.2261	-61.3103	-61.1503	-61.1571	-60.9281	-60.5488	-58.7773	-50.5083	-48.9126	-51.5927	-55.0095	-58.3776	-59.2048	-59.2815	-61.878	-65.1423	-65.6529
2108700000	-61.3446	-61.2237	-61.315	-61.1456	-61.1802	-60.9307	-60.5802	-58.7999	-50.5573	-48.9102	-51.5102	-54.9405	-58.3261	-59.1444	-59.2502	-61.8571	-65.1435	-65.5909
2109050000	-61.3285	-61.2296	-61.314	-61.1281	-61.1707	-60.919	-60.5693	-58.8199	-50.6148	-48.9085	-51.4308	-54.8664	-58.295	-59.1218	-59.1884	-61.8279	-65.1239	-65.6488
2109400000	-61.3448	-61.2271	-61.3137	-61.1434	-61.1772	-60.9233	-60.5605	-58.8325	-50.6614	-48.9105	-51.3398	-54.7922	-58.2406	-59.0687	-59.154	-61.8148	-65.1535	-65.6237
2109750000	-61.3477	-61.2514	-61.2968	-61.1603	-61.1687	-60.9349	-60.5894	-58.8525	-50.7157	-48.9208	-51.2539	-54.7163	-58.1753	-59.0277	-59.0999	-61.7894	-65.132	-65.6278
2110100000	-61.3532	-61.2522	-61.3219	-61.1674	-61.2012	-60.9524	-60.6004	-58.8735	-50.7718	-48.9282	-51.1698	-54.6438	-58.1463	-58.9865	-59.0579	-61.8082	-65.1442	-65.6385
2110450000	-61.3377	-61.2492	-61.3098	-61.1386	-61.1945	-60.9305	-60.5784	-58.8894	-50.8308	-48.9419	-51.0862	-54.5771	-58.0653	-58.9329	-59.0441	-61.7756	-65.1255	-65.5738
2110800000	-61.3405	-61.2557	-61.3121	-61.1417	-61.1858	-60.9426	-60.5799	-58.8979	-50.8818	-48.955	-51.003	-54.5066	-58.0235	-58.8881	-59.0024	-61.7534	-65.1603	-65.6011
2111150000	-61.3599	-61.2327	-61.3096	-61.15	-61.203	-60.9581	-60.5959	-58.917	-50.9416	-48.9618	-50.92	-54.4327	-57.9692	-58.864	-58.982	-61.7259	-65.131	-65.6
2111500000	-61.3454	-61.2372	-61.3309	-61.1612	-61.2033	-60.9658	-60.6043	-58.9288	-51.0065	-48.9833	-50.8431	-54.3629	-57.9226	-58.8225	-58.92	-61.7062	-65.1555	-65.571
2111850000	-61.3422	-61.2458	-61.3154	-61.1479	-61.2039	-60.9718	-60.6113	-58.9668	-51.0574	-49.0034	-50.7609	-54.2892	-57.8694	-58.7689	-58.8967	-61.6644	-65.1441	-65.5666
2112200000	-61.3448	-61.2553	-61.3117	-61.1674	-61.1978	-60.9842	-60.6112	-58.9748	-51.1244	-49.0278	-50.6767	-54.2012	-57.8068	-58.7211	-58.8378	-61.6329	-65.1434	-65.5499
2112550000	-61.3306	-61.2529	-61.3071	-61.1761	-61.2018	-60.9791	-60.6294	-58.986	-51.1727	-49.0507	-50.5956	-54.1287	-57.757	-58.666	-58.8087	-61.6462	-65.109	-65.561
2112900000	-61.3299	-61.2689	-61.3452	-61.1808	-61.2344	-60.9898	-60.6396	-59.0113	-51.2293	-49.0752	-50.5137	-54.0531	-57.6997	-58.6231	-58.7535	-61.6194	-65.134	-65.5173
2113250000	-61.3458	-61.2797	-61.3262	-61.1491	-61.2262	-60.9894	-60.6382	-59.035	-51.2906	-49.1014	-50.4312	-53.9794	-57.6389	-58.5777	-58.7252	-61.5707	-65.0956	-65.512
2113600000	-61.3296	-61.2638	-61.3347	-61.1683	-61.2238	-61.0049	-60.6587	-59.0526	-51.3528	-49.1337	-50.3498	-53.8995	-57.5955	-58.5292	-58.6499	-61.547	-65.0594	-65.5188
2113950000	-61.3341	-61.2758	-61.338	-61.1852	-61.2447	-61.0309	-60.6723	-59.0503	-51.4261	-49.1722	-50.2685	-53.8142	-57.5373	-58.4902	-58.6013	-61.5268	-65.0618	-65.5096
2114300000	-61.3653	-61.2779	-61.3399	-61.1866	-61.22	-61.0091	-60.6428	-59.0776	-51.4761	-49.2046	-50.1877	-53.7273	-57.5006	-58.4278	-58.5598	-61.501	-65.0221	-65.484
2114650000	-61.3558	-61.2797	-61.3463	-61.1808	-61.2298	-61.0272	-60.6637	-59.0958	-51.5282	-49.2352	-50.1107	-53.6595	-57.4354	-58.3888	-58.5092	-61.4535	-64.983	-65.4997
2115000000	-61.3525	-61.3103	-61.3544	-61.1995	-61.2334	-61.0217	-60.6527	-59.1111	-51.5933	-49.2764	-50.0274	-53.5746	-57.3819	-58.3286	-58.4684	-61.4293	-65.0116	-65.4511
2115350000	-61.3649	-61.3104	-61.351	-61.1888	-61.2518	-61.0542	-60.6556	-59.1385	-51.6557	-49.3212	-49.9579	-53.4956	-57.3312	-58.2769	-58.4209	-61.4094	-64.9883	-65.4482
2115700000	-61.3612	-61.2962	-61.3641	-61.1945	-61.2487	-61.0532	-60.6866	-59.1581	-51.7129	-49.3535	-49.8764	-53.4178	-57.2755	-58.2278	-58.3882	-61.3818	-64.9451	-65.4265
2116050000	-61.3696	-61.3079	-61.343	-61.2214	-61.2538	-61.051	-60.6816	-59.1796	-51.7774	-49.402	-49.7982	-53.3401	-57.2145	-58.1751	-58.3002	-61.3385	-64.9349	-65.4133
2116400000	-61.3854	-61.3061	-61.3584	-61.2045	-61.2485	-61.0602	-60.6886	-59.1862	-51.849	-49.4399	-49.7234	-53.258	-57.1481	-58.1332	-58.2366	-61.3023	-64.8993	-65.414
2116750000	-61.3844	-61.3072	-61.348	-61.2121	-61.2474	-61.074	-60.7025	-59.2046	-51.8978	-49.484	-49.6473	-53.1721	-57.0935	-58.0731	-58.1877	-61.2771	-64.9151	-65.3765
2117100000	-61.3764	-61.326	-61.3845	-61.2207	-61.2671	-61.0815	-60.697	-59.2328	-51.9635	-49.5316	-49.5769	-53.0927	-57.0328	-58.0408	-58.1339	-61.2566	-64.8736	-65.3609
2117450000	-61.3869	-61.3283	-61.3707	-61.2115	-61.2536	-61.07	-60.7178	-59.246	-52.0164	-49.5874	-49.5063	-53.0015	-56.9758	-57.9808	-58.0761	-61.2086	-64.8903	-65.3202
2117800000	-61.3727	-61.3361	-61.3737	-61.2243	-61.2857	-61.0861	-60.7105	-59.2622	-52.0785	-49.6347	-49.4345	-52.9218	-56.9043	-57.9176	-58.0286	-61.1899	-64.8494	-65.3397
2118150000	-61.3941	-61.3543	-61.4002	-61.2218	-61.2752	-61.0677	-60.7218	-59.2835	-52.1447	-49.6809	-49.3627	-52.842	-56.8599	-57.8786	-57.9949	-61.1545	-64.8854	-65.2905
2118500000	-61.4081	-61.376	-61.3897	-61.2436	-61.2659	-61.0864	-60.7265	-59.3058	-52.2045	-49.7374	-49.2938	-52.7532	-56.788	-57.8171	-57.9423	-61.1225	-64.8533	-65.3011
2118850000	-61.4036	-61.3604	-61.3887	-61.2532	-61.2664	-61.0936	-60.7405	-59.3251	-52.2586	-49.7856	-49.2276	-52.6632	-56.7232	-57.7466	-57.9036	-61.0791	-64.809	-65.2454
2119200000	-61.402	-61.3612	-61.382	-61.2612	-61.2939	-61.0931	-60.7472	-59.3488	-52.3272	-49.8378	-49.1653	-52.5833	-56.6509	-57.7027	-57.8591	-61.0564	-64.8137	-65.2125
2119550000	-61.4229	-61.3661	-61.3973	-61.256	-61.2908	-61.0972	-60.7701	-59.3691	-52.3921	-49.8892	-49.1015	-52.4933	-56.5869	-57.6442	-57.8023	-61.014	-64.8419	-65.2346
2119900000	-61.4149	-61.3753	-61.4155	-61.2489	-61.3015	-61.1002	-60.7704	-59.3888	-52.4514	-49.9535	-49.0374	-52.405	-56.5224	-57.586	-57.7513	-60.971	-64.8286	-65.1934
2120250000	-61.437	-61.3732	-61.4117	-61.2976	-61.3278	-61.1227	-60.7649	-59.4009	-52.5151	-50.0107	-48.9744	-52.3174	-56.4555	-57.5303	-57.682	-60.9442	-64.8184	-65.2003
2120600000	-61.4455	-61.3963	-61.4217	-61.3106	-61.339	-61.1007	-60.7665	-59.4194	-52.5738	-50.0653	-48.9143	-52.2307	-56.3923	-57.4735	-57.6214	-60.9231	-64.7658	-65.1842
2120950000	-61.4425	-61.3943	-61.4152	-61.309	-61.3135	-61.1118	-60.7471	-59.4339	-52.633	-50.1254	-48.8605	-52.1415	-56.3147	-57.4133	-57.5546	-60.8872	-64.7246	-65.1666
2121300000	-61.4442	-61.4081	-61.4236	-61.3328	-61.349	-61.122	-60.7855	-59.4639	-52.6965	-50.1808	-48.8044	-52.0498	-56.2544	-57.3592	-57.4775	-60.8519	-64.7052	-65.1587
2121650000	-61.4248	-61.4214	-61.4505	-61.3419	-61.3616	-61.1281	-60.7848	-59.4833	-52.7543	-50.2392	-48.7486	-51.9631	-56.191	-57.2991	-57.4385	-60.8158	-64.7004	-65.1452
2122000000	-61.4585	-61.4198	-61.4598	-61.3454	-61.3676	-61.1398	-60.7705	-59.4988	-52.8166	-50.2972	-48.6953	-51.8724	-56.124	-57.2538	-57.3983	-60.769	-64.6813	-65.1091
2122350000	-61.4492	-61.4407	-61.4608	-61.35	-61.3654	-61.1222	-60.7859	-59.5007	-52.8677	-50.3573	-48.6469	-51.7857	-56.0621	-57.185	-57.3572	-60.7478	-64.7057	-65.1172
2122700000	-61.4728	-61.4438	-61.4849	-61.3625	-61.3734	-61.1313	-60.7821	-59.5225	-52.9238	-50.4206	-48.6022	-51.7005	-55.9854	-57.1304	-57.2987	-60.7221	-64.7042	-65.1193
2123050000	-61.4658	-61.4573	-61.4838	-61.3673	-61.4163	-61.1341	-60.7843	-59.5402	-52.9824	-50.4742	-48.5605	-51.6137	-55.9108	-57.0576	-57.2484	-60.661	-64.7086	-65.1241
2123400000	-61.4934	-61.4656	-61.478	-61.3658	-61.3892	-61.135	-60.7865	-59.5671	-53.0453	-50.5336	-48.5178	-51.5198	-55.8498	-57.0017	-57.1624	-60.6435	-64.7063	-65.1097
2123750000	-61.4724	-61.4713	-61.4764	-61.3772	-61.4172	-61.1367	-60.8006	-59.586	-53.0991	-50.5918	-48.4737	-51.4313	-55.7921	-56.956	-57.0929	-60.6013	-64.6656	-65.124
2124100000	-61.4811	-61.4643	-61.4866	-61.3994	-61.4368	-61.1451	-60.8	-59.6006	-53.1555	-50.6607	-48.4371	-51.3395	-55.7271	-56.8946	-57.0352	-60.5758	-64.7355	-65.1411
2124450000	-61.5129	-61.4788	-61.4914	-61.3905	-61.4426	-61.1561	-60.8056	-59.6327	-53.2112	-50.7181	-48.4015	-51.2577	-55.6607	-56.8319	-56.9757	-60.5285	-64.7191	-65.16
2124800000	-61.4855	-61.4964	-61.5135	-61.4123	-61.4497	-61.1417	-60.8091	-59.633	-53.2546	-50.7806	-48.3687	-51.1623	-55.5997	-56.7803	-56.8962	-60.5009	-64.7176	-65.155
2125150000	-61.4976	-61.5001	-61.5041	-61.4329	-61.4545	-61.1523	-60.8019	-59.6594	-53.3177	-50.8457	-48.3376	-51.0727	-55.519	-56.7345	-56.818	-60.4696	-64.7515	-65.1394
2125500000	-61.5071	-61.5118	-61.5139	-61.4183	-61.4755	-61.1618	-60.8327	-59.6777	-53.3746	-50.9017	-48.313	-50.983	-55.4624	-56.663	-56.7704	-60.4351	-64.7263	-65.1047
2125850000	-61.5001	-61.5003	-61.5274	-61.4427	-61.4691	-61.1403	-60.8181	-59.6971	-53.4264	-50.9631	-48.2906	-50.8964	-55.3806	-56.6195	-56.7174	-60.3719	-64.7029	-65.1181
2126200000	-61.5041	-61.5029	-61.5226	-61.4506	-61.4804	-61.1588	-60.8189	-59.7245	-53.4868	-51.0256	-48.2633	-50.8037	-55.3157	-56.5649	-56.6572	-60.3544	-64.7351	-65.1247
2126550000	-61.5094	-61.5331	-61.5422	-61.4529	-61.5056	-61.1597	-60.8412	-59.7574	-53.5346	-51.0872	-48.2491	-50.724	-55.2492	-56.5158	-56.607	-60.3174	-64.7245	-65.1216
2126900000	-61.5122	-61.5151	-61.5251	-61.4571	-61.4854	-61.1531	-60.8504	-59.7693	-53.5867	-51.1473	-48.2281	-50.635	-55.169	-56.4559	-56.5593	-60.2831	-64.6499	-65.1067
2127250000	-61.5264	-61.5031	-61.5377	-61.4618	-61.4944	-61.1669	-60.8552	-59.7731	-53.6359	-51.2113	-48.2178	-50.5457	-55.1062	-56.3872	-56.5091	-60.2589	-64.6411	-65.1429
2127600000	-61.535	-61.5012	-61.5646	-61.4632	-61.5094	-61.1682	-60.8694	-59.8111	-53.6923	-51.2715	-48.2048	-50.4616	-55.0193	-56.3208	-56.4557	-60.2386	-64.608	-65.1238
2127950000	-61.5243	-61.5041	-61.5323	-61.487	-61.5222	-61.1641	-60.8571	-59.8046	-53.7446	-51.3352	-48.2	-50.3687	-54.9455	-56.254	-56.3792	-60.2117	-64.5862	-65.1006
2128300000	-61.5307	-61.5355	-61.5685	-61.4985	-61.5237	-61.1755	-60.9001	-59.825	-53.7845	-51.4001	-48.1974	-50.281	-54.8881	-56.1925	-56.3305	-60.1521	-64.5338	-65.0887
2128650000	-61.5395	-61.5166	-61.604	-61.5093	-61.5411	-61.2077	-60.8906	-59.8659	-53.8344	-51.4653	-48.1878	-50.1999	-54.8123	-56.1196	-56.2803	-60.1377	-64.4924	-65.0801
2129000000	-61.555	-61.5089	-61.5898	-61.4948	-61.5488	-61.1929	-60.8912	-59.846	-53.8934	-51.5184	-48.189	-50.1114	-54.7418	-56.0812	-56.2153	-60.0955	-64.4895	-65.0835
2129350000	-61.546	-61.5199	-61.6125	-61.4929	-61.5572	-61.2041	-60.9178	-59.8849	-53.9485	-51.5876	-48.2004	-50.0225	-54.6757	-56.0344	-56.1704	-60.0571	-64.4362	-65.0726
2129700000	-61.5613	-61.5243	-61.6267	-61.5177	-61.5584	-61.2404	-60.9122	-59.9005	-54.0001	-51.654	-48.2027	-49.9347	-54.6015	-55.9688	-56.1077	-60.0171	-64.4037	-65.077
2130050000	-61.581	-61.5377	-61.6097	-61.5281	-61.564	-61.2177	-60.9373	-59.9423	-54.0569	-51.7103	-48.2095	-49.8548	-54.5152	-55.9003	-56.0328	-59.9735	-64.3895	-65.0162
2130400000	-61.5611	-61.5492	-61.5991	-61.5356	-61.5828	-61.2495	-60.946	-59.9447	-54.1112	-51.7698	-48.2228	-49.7704	-54.4501	-55.8316	-56.0007	-59.9274	-64.4101	-65.0429
2130750000	-61.5777	-61.553	-61.6366	-61.5513	-61.5895	-61.2523	-60.9446	-59.9798	-54.1517	-51.8318	-48.2359	-49.6766	-54.3685	-55.7464	-55.9252	-59.879	-64.3849	-64.9944
2131100000	-61.5932	-61.5384	-61.6503	-61.5672	-61.5988	-61.2761	-60.9585	-59.9884	-54.208	-51.8968	-48.2537	-49.6035	-54.2917	-55.6718	-55.8621	-59.8716	-64.4075	-64.9836
2131450000	-61.5818	-61.561	-61.6489	-61.5749	-61.6151	-61.279	-60.9602	-59.9988	-54.2537	-51.9581	-48.2633	-49.5104	-54.2204	-55.6141	-55.808	-59.8188	-64.4265	-65.0063
2131800000	-61.5822	-61.5563	-61.6481	-61.5857	-61.6065	-61.3028	-60.9762	-60.0162	-54.3241	-52.0175	-48.2893	-49.4304	-54.1393	-55.555	-55.757	-59.7571	-64.4256	-65.0024
2132150000	-61.6162	-61.5598	-61.6779	-61.5855	-61.6247	-61.29	-61.002	-60.0471	-54.3547	-52.0885	-48.3099	-49.3501	-54.0668	-55.4773	-55.6915	-59.7212	-64.4175	-64.979
2132500000	-61.6138	-61.5698	-61.6686	-61.6033	-61.637	-61.3023	-61.0044	-60.0676	-54.3956	-52.1379	-48.3361	-49.2655	-53.9897	-55.4248	-55.6313	-59.6871	-64.4022	-64.955
2132850000	-61.6206	-61.5648	-61.6808	-61.6124	-61.6695	-61.2996	-60.9999	-60.0659	-54.4572	-52.2046	-48.3643	-49.1888	-53.9157	-55.3662	-55.5606	-59.6345	-64.3747	-64.9911
2133200000	-61.6299	-61.5861	-61.6897	-61.6394	-61.6559	-61.318	-61.0176	-60.1108	-54.5119	-52.2679	-48.3921	-49.1091	-53.836	-55.3008	-55.5041	-59.5874	-64.3777	-64.9449
2133550000	-61.6299	-61.5814	-61.674	-61.6396	-61.6831	-61.3365	-61.0336	-60.1073	-54.5397	-52.3173	-48.4227	-49.0348	-53.7628	-55.2323	-55.4288	-59.5637	-64.3251	-64.9351
2133900000	-61.6319	-61.5829	-61.6912	-61.6518	-61.6627	-61.3386	-61.042	-60.1267	-54.5902	-52.3828	-48.4539	-48.9538	-53.6861	-55.1631	-55.3705	-59.4943	-64.3296	-64.9559
2134250000	-61.6388	-61.6108	-61.6898	-61.6672	-61.6751	-61.3777	-61.0357	-60.1543	-54.635	-52.4385	-48.4888	-48.882	-53.6083	-55.0953	-55.301	-59.4508	-64.3149	-64.9251
2134600000	-61.6401	-61.6021	-61.7056	-61.6755	-61.673	-61.3814	-61.0304	-60.1779	-54.6912	-52.4991	-48.5262	-48.8123	-53.5275	-55.0139	-55.2246	-59.4154	-64.3618	-64.9401
2134950000	-61.655	-61.6179	-61.7291	-61.6773	-61.6708	-61.3826	-61.0451	-60.1971	-54.7421	-52.5591	-48.5684	-48.7413	-53.4371	-54.9454	-55.1575	-59.3891	-64.3564	-64.9046
2135300000	-61.6583	-61.6253	-61.6978	-61.6972	-61.6966	-61.367	-61.0705	-60.2092	-54.773	-52.6152	-48.6115	-48.6688	-53.3642	-54.8682	-55.0788	-59.3381	-64.3555	-64.9139
2135650000	-61.6492	-61.6094	-61.6889	-61.697	-61.6987	-61.3675	-61.0741	-60.2225	-54.8133	-52.6743	-48.6502	-48.6001	-53.2906	-54.8003	-55.0189	-59.2879	-64.3534	-64.8898
2136000000	-61.6643	-61.6211	-61.7112	-61.7052	-61.7012	-61.3762	-61.0911	-60.2473	-54.8568	-52.719	-48.6952	-48.5368	-53.2063	-54.731	-54.9423	-59.2605	-64.3611	-64.9027
2136350000	-61.675	-61.6355	-61.7171	-61.729	-61.7029	-61.3758	-61.0951	-60.224	-54.9077	-52.7854	-48.7381	-48.4686	-53.1173	-54.6729	-54.8781	-59.2242	-64.3362	-64.8925
2136700000	-61.6966	-61.621	-61.7316	-61.7281	-61.7143	-61.3957	-61.1032	-60.2333	-54.958	-52.8418	-48.7859	-48.4098	-53.0478	-54.5958	-54.8082	-59.1717	-64.319	-64.8835
2137050000	-61.6911	-61.6382	-61.7269	-61.7313	-61.7099	-61.4163	-61.1195	-60.2376	-54.99	-52.8956	-48.8378	-48.3503	-52.9572	-54.5124	-54.7384	-59.1403	-64.3037	-64.8827
2137400000	-61.7007	-61.663	-61.7102	-61.7459	-61.724	-61.4399	-61.1224	-60.2502	-55.0296	-52.9506	-48.8817	-48.2931	-52.8637	-54.4493	-54.6731	-59.089	-64.3267	-64.8808
2137750000	-61.6999	-61.6582	-61.7169	-61.733	-61.7063	-61.4692	-61.145	-60.2581	-55.0712	-53.0087	-48.9336	-48.2344	-52.789	-54.3804	-54.5999	-59.0493	-64.3033	-64.8666
2138100000	-61.6942	-61.674	-61.7389	-61.7738	-61.7219	-61.4559	-61.1428	-60.283	-55.1239	-53.0578	-48.9875	-48.1856	-52.6989	-54.3174	-54.5314	-59.0074	-64.3243	-64.9051
2138450000	-61.7289	-61.6888	-61.7311	-61.7577	-61.7067	-61.4389	-61.1721	-60.2906	-55.1577	-53.1149	-49.036	-48.1338	-52.618	-54.2363	-54.4604	-58.9625	-64.3216	-64.8824
2138800000	-61.711	-61.6784	-61.74	-61.7674	-61.727	-61.4472	-61.1893	-60.3182	-55.1959	-53.1678	-49.0935	-48.0838	-52.5358	-54.1587	-54.3956	-58.9252	-64.2897	-64.8826
2139150000	-61.7192	-61.6851	-61.7463	-61.7765	-61.7139	-61.4509	-61.2015	-60.3275	-55.2388	-53.2227	-49.1505	-48.0342	-52.4517	-54.0823	-54.3315	-58.873	-64.288	-64.8948
2139500000	-61.6988	-61.6846	-61.7451	-61.7699	-61.6929	-61.4413	-61.1992	-60.3487	-55.2677	-53.2765	-49.207	-47.9949	-52.3732	-54.0108	-54.2573	-58.8316	-64.317	-64.871
2139850000	-61.7207	-61.6598	-61.7474	-61.7918	-61.7395	-61.4578	-61.2216	-60.3522	-55.3113	-53.3225	-49.257	-47.9487	-52.274	-53.9351	-54.1891	-58.7868	-64.2652	-64.8432
2140200000	-61.7336	-61.7022	-61.7478	-61.7934	-61.7167	-61.4848	-61.2056	-60.3745	-55.3467	-53.3888	-49.3214	-47.9095	-52.1868	-53.8578	-54.1203	-58.7503	-64.2711	-64.8673
2140550000	-61.7247	-61.6942	-61.7368	-61.7994	-61.7322	-61.5199	-61.2396	-60.3587	-55.3933	-53.4306	-49.3803	-47.8738	-52.1101	-53.7839	-54.0387	-58.7047	-64.242	-64.8886
2140900000	-61.7515	-61.6928	-61.7375	-61.8005	-61.7209	-61.5202	-61.2418	-60.3594	-55.435	-53.4811	-49.4437	-47.8407	-52.022	-53.7037	-53.9758	-58.6517	-64.2424	-64.8279
2141250000	-61.7398	-61.7132	-61.7244	-61.793	-61.7332	-61.5441	-61.2516	-60.3377	-55.4736	-53.5369	-49.5026	-47.8089	-51.9368	-53.6428	-53.9014	-58.6297	-64.2355	-64.8417
2141600000	-61.7539	-61.6946	-61.7421	-61.822	-61.7192	-61.5424	-61.2773	-60.3511	-55.5174	-53.5921	-49.5622	-47.7809	-51.8529	-53.5612	-53.8327	-58.5661	-64.2329	-64.8446
2141950000	-61.7502	-61.7228	-61.7735	-61.8263	-61.7301	-61.5656	-61.2799	-60.3442	-55.5565	-53.6352	-49.6301	-47.7581	-51.763	-53.4798	-53.7641	-58.5329	-64.1929	-64.8511
2142300000	-61.7613	-61.7002	-61.7586	-61.8157	-61.7251	-61.5551	-61.2996	-60.334	-55.6037	-53.6896	-49.6875	-47.7361	-51.6744	-53.4042	-53.6881	-58.4852	-64.1973	-64.8247
2142650000	-61.7652	-61.7129	-61.7842	-61.813	-61.7609	-61.5641	-61.3242	-60.353	-55.62	-53.7506	-49.7487	-47.72	-51.5943	-53.3241	-53.6189	-58.4529	-64.1728	-64.845
2143000000	-61.755	-61.7137	-61.7834	-61.8241	-61.7387	-61.6022	-61.3382	-60.3311	-55.6629	-53.7968	-49.8118	-47.7	-51.4984	-53.2497	-53.5409	-58.4137	-64.1974	-64.8243
2143350000	-61.7654	-61.7046	-61.7813	-61.8091	-61.7429	-61.5902	-61.3387	-60.3373	-55.6901	-53.853	-49.8738	-47.6889	-51.4137	-53.1773	-53.4719	-58.3601	-64.1536	-64.79
2143700000	-61.777	-61.7081	-61.7735	-61.8251	-61.7331	-61.6329	-61.3438	-60.3539	-55.7313	-53.905	-49.9353	-47.6823	-51.3126	-53.0923	-53.3854	-58.3352	-64.1338	-64.8326
2144050000	-61.7727	-61.7237	-61.784	-61.8473	-61.7465	-61.6176	-61.3577	-60.3648	-55.7757	-53.9411	-50.0085	-47.6695	-51.2227	-53.0166	-53.3129	-58.2679	-64.1503	-64.8095
2144400000	-61.783	-61.7292	-61.7751	-61.8355	-61.7485	-61.6383	-61.3565	-60.3706	-55.8004	-54.0071	-50.0676	-47.6696	-51.1393	-52.931	-53.2305	-58.2265	-64.1131	-64.7779
2144750000	-61.7832	-61.7447	-61.8047	-61.8207	-61.7451	-61.6481	-61.378	-60.3904	-55.8356	-54.0526	-50.1329	-47.6648	-51.0487	-52.857	-53.1539	-58.1851	-64.1161	-64.7644
2145100000	-61.7833	-61.7602	-61.7828	-61.8604	-61.7599	-61.6606	-61.4154	-60.4092	-55.879	-54.1019	-50.1983	-47.6705	-50.967	-52.7792	-53.0802	-58.1305	-64.091	-64.7739
2145450000	-61.8013	-61.7725	-61.7864	-61.856	-61.7662	-61.664	-61.4004	-60.4247	-55.914	-54.1473	-50.266	-47.6724	-50.8595	-52.6859	-52.9916	-58.0948	-64.0959	-64.7708
2145800000	-61.8	-61.7754	-61.7755	-61.8493	-61.7431	-61.6864	-61.4108	-60.4245	-55.9509	-54.1946	-50.3305	-47.6795	-50.7729	-52.6034	-52.9085	-58.0406	-64.1123	-64.7412
2146150000	-61.8215	-61.7808	-61.822	-61.8459	-61.7487	-61.6825	-61.4309	-60.4401	-55.9915	-54.2352	-50.3988	-47.6914	-50.6803	-52.5263	-52.83	-57.992	-64.1131	-64.7531
2146500000	-61.8133	-61.7917	-61.7989	-61.8798	-61.7659	-61.7058	-61.4327	-60.4262	-56.0205	-54.2931	-50.46	-47.7066	-50.5863	-52.4372	-52.7521	-57.9538	-64.1022	-64.7478
2146850000	-61.8126	-61.8072	-61.8334	-61.872	-61.7692	-61.7283	-61.4288	-60.4439	-56.0599	-54.3381	-50.5295	-47.7192	-50.5015	-52.3587	-52.6724	-57.9185	-64.0339	-64.7458
2147200000	-61.8345	-61.8098	-61.803	-61.8602	-61.7672	-61.712	-61.4483	-60.4508	-56.0931	-54.3918	-50.5919	-47.7418	-50.3999	-52.2737	-52.5883	-57.8613	-64.0683	-64.7343
2147550000	-61.8185	-61.8127	-61.7997	-61.8782	-61.7565	-61.72	-61.4717	-60.4417	-56.1329	-54.4427	-50.6515	-47.7638	-50.3111	-52.1873	-52.5009	-57.8124	-64.0514	-64.7263
2147900000	-61.8235	-61.8325	-61.808	-61.853	-61.7638	-61.7318	-61.4757	-60.4645	-56.1562	-54.4816	-50.7245	-47.7882	-50.21	-52.1091	-52.419	-57.7713	-64.056	-64.7008
2148250000	-61.8235	-61.8368	-61.7877	-61.865	-61.7597	-61.7463	-61.4761	-60.466	-56.1969	-54.535	-50.7801	-47.8099	-50.1152	-52.0183	-52.3422	-57.7338	-64.0337	-64.6674
2148600000	-61.8259	-61.8416	-61.8032	-61.8699	-61.7626	-61.7442	-61.4893	-60.4592	-56.2278	-54.5791	-50.8473	-47.838	-50.0339	-51.9392	-52.2554	-57.6731	-64.0077	-64.6575
2148950000	-61.8541	-61.8165	-61.8203	-61.8786	-61.7583	-61.7511	-61.4966	-60.4688	-56.2637	-54.6188	-50.917	-47.8666	-49.931	-51.847	-52.1698	-57.6327	-64.0041	-64.6783
2149300000	-61.8468	-61.8103	-61.8015	-61.8596	-61.7669	-61.7915	-61.5188	-60.4588	-56.2912	-54.6783	-50.9748	-47.9008	-49.8457	-51.7607	-52.0806	-57.5707	-64.0057	-64.6718
2149650000	-61.8436	-61.7973	-61.7934	-61.8618	-61.7673	-61.7829	-61.5235	-60.4321	-56.3386	-54.71	-51.0394	-47.9368	-49.7446	-51.6777	-51.9958	-57.5399	-64.0045	-64.6352
2150000000	-61.8859	-61.8063	-61.8183	-61.8525	-61.7586	-61.7743	-61.5241	-60.4329	-56.3598	-54.7562	-51.1088	-47.9787	-49.6542	-51.5937	-51.9142	-57.4715	-63.9921	-64.6526
2150350000	-61.8627	-61.7872	-61.8021	-61.8736	-61.7508	-61.8057	-61.5322	-60.4696	-56.3909	-54.8103	-51.1687	-48.0124	-49.5636	-51.4976	-51.8225	-57.4358	-64.019	-64.6457
2150700000	-61.8336	-61.7757	-61.797	-61.8782	-61.7408	-61.7969	-61.5452	-60.4655	-56.4229	-54.8457	-51.2319	-48.0547	-49.4649	-51.4156	-51.7428	-57.3737	-63.9917	-64.648
2151050000	-61.8699	-61.7925	-61.8045	-61.8876	-61.7632	-61.7967	-61.5249	-60.4652	-56.4491	-54.8739	-51.2971	-48.0931	-49.3857	-51.3196	-51.6579	-57.3201	-63.9925	-64.6341
2151400000	-61.8507	-61.7931	-61.81	-61.8987	-61.7722	-61.8211	-61.5553	-60.4652	-56.4949	-54.9297	-51.3578	-48.1383	-49.2844	-51.241	-51.5673	-57.2877	-63.9764	-64.6471
2151750000	-61.8484	-61.7714	-61.8312	-61.8933	-61.7603	-61.8151	-61.5339	-60.4875	-56.529	-54.9724	-51.4198	-48.1939	-49.1959	-51.1524	-51.4821	-57.2296	-63.9588	-64.6185
2152100000	-61.8666	-61.7776	-61.8139	-61.8658	-61.7349	-61.811	-61.5565	-60.4711	-56.5574	-55.0121	-51.4808	-48.2428	-49.1047	-51.0638	-51.3903	-57.1762	-63.9538	-64.6398
2152450000	-61.8468	-61.7841	-61.8229	-61.8826	-61.7699	-61.8125	-61.5617	-60.4895	-56.5955	-55.0538	-51.5464	-48.2927	-49.0102	-50.9719	-51.3043	-57.1322	-63.9787	-64.604
2152800000	-61.8545	-61.7894	-61.814	-61.8752	-61.7688	-61.8313	-61.5533	-60.4996	-56.6315	-55.0962	-51.6049	-48.3384	-48.9272	-50.8783	-51.2205	-57.0733	-63.9024	-64.5968
2153150000	-61.863	-61.7892	-61.808	-61.8873	-61.774	-61.8257	-61.5756	-60.5279	-56.6497	-55.1284	-51.6612	-48.3816	-48.837	-50.7872	-51.1303	-57.0163	-63.917	-64.5781
2153500000	-61.8668	-61.7825	-61.8001	-61.8947	-61.7821	-61.793	-61.5864	-60.5207	-56.6743	-55.1714	-51.725	-48.4475	-48.7509	-50.6972	-51.0366	-56.9551	-63.9198	-64.5418
2153850000	-61.8785	-61.7859	-61.8032	-61.8773	-61.7773	-61.8045	-61.566	-60.5259	-56.7121	-55.2095	-51.787	-48.5038	-48.6546	-50.6042	-50.9516	-56.9027	-63.9448	-64.5818
2154200000	-61.8742	-61.7838	-61.7937	-61.8741	-61.7527	-61.8176	-61.5932	-60.5559	-56.7279	-55.2547	-51.8448	-48.5691	-48.5651	-50.5146	-50.8622	-56.8587	-63.8663	-64.5487
2154550000	-61.8649	-61.7818	-61.7887	-61.8627	-61.7689	-61.8143	-61.5882	-60.5472	-56.7466	-55.2816	-51.9047	-48.6249	-48.4872	-50.423	-50.7644	-56.8029	-63.8679	-64.5646
2154900000	-61.8824	-61.7847	-61.8223	-61.8856	-61.8008	-61.8148	-61.5959	-60.5737	-56.7899	-55.3171	-51.9622	-48.677	-48.4003	-50.3289	-50.6785	-56.7511	-63.8633	-64.5317
2155250000	-61.8572	-61.7741	-61.8168	-61.8763	-61.8052	-61.8025	-61.6021	-60.55	-56.8003	-55.3606	-52.0207	-48.7336	-48.3194	-50.2343	-50.5869	-56.7039	-63.8651	-64.5526
2155600000	-61.8531	-61.7736	-61.7972	-61.8749	-61.7939	-61.8029	-61.5977	-60.5825	-56.8523	-55.4025	-52.0771	-48.793	-48.2314	-50.1453	-50.4967	-56.6513	-63.8503	-64.5206
2155950000	-61.8677	-61.7578	-61.8106	-61.8634	-61.8171	-61.8039	-61.6183	-60.5797	-56.86	-55.4396	-52.1348	-48.8609	-48.1492	-50.0525	-50.4023	-56.5895	-63.8424	-64.5374
2156300000	-61.8698	-61.7431	-61.8127	-61.8617	-61.8039	-61.8213	-61.6117	-60.5986	-56.8916	-55.4701	-52.2056	-48.9363	-48.0707	-49.9571	-50.3206	-56.5239	-63.8456	-64.5081
2156650000	-61.8575	-61.7375	-61.7997	-61.8539	-61.83	-61.808	-61.6043	-60.5991	-56.9184	-55.5048	-52.2522	-48.9931	-47.9925	-49.8657	-50.228	-56.4741	-63.8546	-64.5352
2157000000	-61.8482	-61.7381	-61.8144	-61.8585	-61.8101	-61.8169	-61.6069	-60.5839	-56.9486	-55.549	-52.3143	-49.052	-47.9176	-49.7692	-50.1371	-56.4131	-63.8144	-64.5011
2157350000	-61.8527	-61.713	-61.8235	-61.8568	-61.7919	-61.8233	-61.6156	-60.5994	-56.9865	-55.5722	-52.3592	-49.1134	-47.8424	-49.6777	-50.0445	-56.3525	-63.8146	-64.4919
2157700000	-61.8524	-61.7415	-61.8252	-61.8566	-61.818	-61.8037	-61.5976	-60.6328	-57.0133	-55.6169	-52.4131	-49.1802	-47.7676	-49.5864	-49.9594	-56.3049	-63.8425	-64.4681
2158050000	-61.8403	-61.7443	-61.8168	-61.8852	-61.8178	-61.8135	-61.5835	-60.6251	-57.0373	-55.6419	-52.4764	-49.2504	-47.6969	-49.492	-49.8637	-56.2412	-63.7803	-64.4272
2158400000	-61.835	-61.7576	-61.8249	-61.8486	-61.819	-61.7959	-61.5888	-60.6249	-57.0605	-55.6769	-52.5341	-49.3213	-47.6275	-49.4044	-49.7694	-56.185	-63.788	-64.477
2158750000	-61.8266	-61.7803	-61.8257	-61.8532	-61.8247	-61.8149	-61.5994	-60.6446	-57.0871	-55.7151	-52.5867	-49.3854	-47.5626	-49.3008	-49.6765	-56.1279	-63.7829	-64.4158
2159100000	-61.8428	-61.7715	-61.8413	-61.8675	-61.8498	-61.8301	-61.589	-60.6547	-57.1235	-55.7376	-52.6399	-49.4425	-47.4983	-49.2121	-49.5848	-56.0691	-63.7876	-64.426
2159450000	-61.8479	-61.781	-61.8333	-61.8614	-61.8308	-61.8107	-61.574	-60.647	-57.1361	-55.7804	-52.6867	-49.5051	-47.4349	-49.1222	-49.4948	-56.01	-63.7613	-64.4063
2159800000	-61.8578	-61.7983	-61.8475	-61.8735	-61.8392	-61.8166	-61.5383	-60.6423	-57.1714	-55.7932	-52.7465	-49.5794	-47.3708	-49.0336	-49.4043	-55.9527	-63.7663	-64.3805
2160150000	-61.8539	-61.8101	-61.8514	-61.8503	-61.8294	-61.8077	-61.5809	-60.6756	-57.1978	-55.8327	-52.8034	-49.6543	-47.316	-48.9376	-49.3099	-55.8814	-63.7172	-64.361
2160500000	-61.8712	-61.7908	-61.8708	-61.8535	-61.8434	-61.8129	-61.5678	-60.6929	-57.2288	-55.8693	-52.8566	-49.7237	-47.2613	-48.846	-49.219	-55.8203	-63.7327	-64.3546
2160850000	-61.8583	-61.8149	-61.8458	-61.8405	-61.8413	-61.8038	-61.5497	-60.6976	-57.2312	-55.8923	-52.9136	-49.7844	-47.201	-48.7566	-49.1286	-55.7665	-63.6908	-64.3234
2161200000	-61.8686	-61.8265	-61.8616	-61.8573	-61.8261	-61.7959	-61.528	-60.7115	-57.2613	-55.9339	-52.9654	-49.8492	-47.1508	-48.6695	-49.0324	-55.7012	-63.7026	-64.3372
2161550000	-61.8637	-61.8304	-61.8733	-61.8177	-61.855	-61.7756	-61.5322	-60.7157	-57.2997	-55.9646	-53.0109	-49.9112	-47.1042	-48.5746	-48.9386	-55.6402	-63.6641	-64.3253
2161900000	-61.8826	-61.8418	-61.8581	-61.8292	-61.8467	-61.7999	-61.5397	-60.7329	-57.3124	-55.9935	-53.0703	-49.9837	-47.0586	-48.4863	-48.8461	-55.5745	-63.6964	-64.3279
2162250000	-61.8653	-61.8353	-61.8686	-61.8311	-61.8582	-61.7683	-61.5095	-60.7454	-57.3387	-56.0248	-53.1137	-50.0567	-47.0223	-48.3998	-48.7561	-55.5044	-63.6769	-64.2835
2162600000	-61.862	-61.8395	-61.8771	-61.8389	-61.834	-61.7837	-61.5135	-60.733	-57.3731	-56.0551	-53.1833	-50.1275	-46.9804	-48.311	-48.6657	-55.4564	-63.6421	-64.2672
2162950000	-61.8784	-61.8606	-61.8918	-61.8308	-61.8456	-61.7762	-61.5039	-60.7613	-57.3913	-56.09	-53.2264	-50.1907	-46.9403	-48.2278	-48.5748	-55.3757	-63.6524	-64.2805
2163300000	-61.8726	-61.8522	-61.8845	-61.8474	-61.8358	-61.7806	-61.5056	-60.7422	-57.4081	-56.1032	-53.2694	-50.2534	-46.9078	-48.1386	-48.489	-55.3143	-63.6417	-64.2616
2163650000	-61.8773	-61.8836	-61.8739	-61.8423	-61.8395	-61.7701	-61.5042	-60.7627	-57.4454	-56.1448	-53.3296	-50.3184	-46.8791	-48.0504	-48.3968	-55.2487	-63.6364	-64.2615
2164000000	-61.8797	-61.8786	-61.8931	-61.8519	-61.841	-61.7836	-61.5058	-60.7557	-57.4479	-56.1802	-53.3811	-50.3938	-46.8465	-47.9676	-48.3138	-55.1843	-63.6269	-64.2837
2164350000	-61.8816	-61.8588	-61.8715	-61.8605	-61.8471	-61.7664	-61.4725	-60.743	-57.4623	-56.1971	-53.4248	-50.4647	-46.8288	-47.8849	-48.226	-55.1251	-63.6303	-64.2529
2164700000	-61.8692	-61.8748	-61.875	-61.826	-61.8341	-61.7809	-61.499	-60.7634	-57.4977	-56.2324	-53.4827	-50.5353	-46.8059	-47.8019	-48.1397	-55.0588	-63.6168	-64.2267
2165050000	-61.8861	-61.8638	-61.873	-61.8182	-61.8254	-61.7934	-61.4795	-60.7756	-57.5207	-56.2565	-53.5234	-50.596	-46.7884	-47.7206	-48.0538	-55.0038	-63.5748	-64.2142
2165400000	-61.8757	-61.8684	-61.8684	-61.833	-61.8238	-61.7703	-61.4987	-60.77	-57.537	-56.2831	-53.5746	-50.6644	-46.7708	-47.6484	-47.9656	-54.9203	-63.5869	-64.1741
2165750000	-61.8661	-61.8491	-61.8664	-61.8214	-61.8219	-61.7839	-61.4888	-60.768	-57.552	-56.3197	-53.6245	-50.7221	-46.7613	-47.5694	-47.8876	-54.8572	-63.5713	-64.1706
2166100000	-61.8671	-61.8481	-61.8653	-61.7937	-61.833	-61.7703	-61.485	-60.7646	-57.5704	-56.3519	-53.6659	-50.7947	-46.759	-47.493	-47.8043	-54.7936	-63.5637	-64.1853
2166450000	-61.865	-61.8499	-61.8636	-61.8087	-61.8283	-61.7672	-61.4839	-60.7779	-57.5839	-56.3874	-53.7263	-50.8642	-46.7554	-47.42	-47.7271	-54.723	-63.5435	-64.1468
2166800000	-61.8511	-61.8386	-61.859	-61.8094	-61.8061	-61.7575	-61.4754	-60.7747	-57.6077	-56.4082	-53.7671	-50.9334	-46.7444	-47.3458	-47.6455	-54.6498	-63.5168	-64.1191
2167150000	-61.8651	-61.8413	-61.854	-61.8021	-61.8195	-61.7639	-61.4702	-60.7766	-57.6355	-56.4298	-53.8111	-50.9987	-46.7495	-47.2734	-47.5698	-54.5813	-63.5308	-64.1213
2167500000	-61.8512	-61.8389	-61.838	-61.7786	-61.8071	-61.7431	-61.4617	-60.7891	-57.6693	-56.4809	-53.8681	-51.06	-46.7606	-47.2059	-47.4961	-54.517	-63.4983	-64.1186
2167850000	-61.8546	-61.8124	-61.8678	-61.7781	-61.8205	-61.7757	-61.4625	-60.7952	-57.6761	-56.5022	-53.9144	-51.1224	-46.7693	-47.1427	-47.4192	-54.4381	-63.4913	-64.0614
2168200000	-61.8372	-61.8033	-61.8591	-61.7808	-61.8117	-61.7445	-61.4448	-60.7872	-57.6943	-56.5327	-53.9547	-51.1979	-46.7829	-47.0789	-47.3477	-54.3688	-63.4698	-64.0692
2168550000	-61.8277	-61.8051	-61.8449	-61.7932	-61.8185	-61.7716	-61.449	-60.8057	-57.7284	-56.5585	-54.0078	-51.2615	-46.7937	-47.0135	-47.2822	-54.2883	-63.423	-64.0445
2168900000	-61.857	-61.7916	-61.8431	-61.7782	-61.8026	-61.7651	-61.4608	-60.8336	-57.7424	-56.5939	-54.0552	-51.326	-46.8099	-46.9514	-47.2147	-54.2263	-63.443	-64.0426
2169250000	-61.8458	-61.8001	-61.8451	-61.7905	-61.7944	-61.775	-61.4633	-60.8402	-57.7735	-56.6105	-54.1079	-51.3962	-46.8337	-46.8971	-47.1509	-54.1456	-63.4093	-64.0288
2169600000	-61.8425	-61.7863	-61.8519	-61.7717	-61.802	-61.7663	-61.4579	-60.8402	-57.7972	-56.6404	-54.1572	-51.4679	-46.8603	-46.843	-47.086	-54.0719	-63.3743	-64.0031
2169950000	-61.8447	-61.7967	-61.8231	-61.7859	-61.8086	-61.7681	-61.4429	-60.8425	-57.8169	-56.6714	-54.2119	-51.5219	-46.8865	-46.7898	-47.0247	-53.9903	-63.3587	-63.9643
2170300000	-61.8623	-61.799	-61.8383	-61.7835	-61.817	-61.7719	-61.4612	-60.8494	-57.851	-56.6783	-54.251	-51.5971	-46.9199	-46.7428	-46.9653	-53.9174	-63.3458	-63.9488
2170650000	-61.8698	-61.7981	-61.8467	-61.7929	-61.8032	-61.7629	-61.4632	-60.8684	-57.8726	-56.7333	-54.2975	-51.6541	-46.9508	-46.6905	-46.9131	-53.8358	-63.3169	-63.9192
2171000000	-61.8408	-61.822	-61.8346	-61.7857	-61.8255	-61.7421	-61.457	-60.8376	-57.8898	-56.78	-54.3529	-51.7213	-46.9843	-46.6478	-46.8582	-53.7719	-63.3006	-63.9097
2171350000	-61.8471	-61.8018	-61.8499	-61.7542	-61.8245	-61.7305	-61.4318	-60.8945	-57.9222	-56.799	-54.3957	-51.7875	-47.0192	-46.6091	-46.8077	-53.68	-63.2675	-63.8906
2171700000	-61.8595	-61.8127	-61.8252	-61.7866	-61.8324	-61.7703	-61.4221	-60.8709	-57.9456	-56.8447	-54.4443	-51.8521	-47.0643	-46.5692	-46.7576	-53.6052	-63.2521	-63.8827
2172050000	-61.8711	-61.8288	-61.8517	-61.7748	-61.8475	-61.7629	-61.4435	-60.9092	-57.9681	-56.886	-54.4935	-51.9062	-47.1064	-46.5293	-46.7102	-53.5282	-63.2251	-63.8543
2172400000	-61.8416	-61.8267	-61.8321	-61.7982	-61.8352	-61.7284	-61.4267	-60.9004	-57.9835	-56.9222	-54.539	-51.9729	-47.1543	-46.4979	-46.6727	-53.4507	-63.2156	-63.8532
2172750000	-61.8638	-61.8458	-61.8527	-61.7868	-61.8448	-61.7533	-61.4404	-60.9157	-58.017	-56.9665	-54.5783	-52.0346	-47.1996	-46.4707	-46.6286	-53.3751	-63.1989	-63.832
2173100000	-61.8815	-61.8524	-61.8481	-61.7789	-61.8339	-61.7408	-61.4315	-60.9089	-58.0292	-56.9908	-54.6394	-52.093	-47.2404	-46.4437	-46.5892	-53.2962	-63.14	-63.8062
2173450000	-61.8744	-61.8761	-61.8598	-61.78	-61.836	-61.7784	-61.4278	-60.9243	-58.0538	-57.0287	-54.6717	-52.165	-47.2896	-46.4174	-46.5578	-53.2212	-63.1586	-63.7966
2173800000	-61.8775	-61.8519	-61.8531	-61.7896	-61.8225	-61.7822	-61.4222	-60.9437	-58.0862	-57.0342	-54.7157	-52.2238	-47.349	-46.3972	-46.5271	-53.1364	-63.1104	-63.7762
2174150000	-61.886	-61.8627	-61.8636	-61.7994	-61.866	-61.7801	-61.4489	-60.983	-58.1223	-57.065	-54.7661	-52.2888	-47.408	-46.3798	-46.5012	-53.055	-63.0846	-63.7515
2174500000	-61.8722	-61.8793	-61.8806	-61.7978	-61.8595	-61.8	-61.4535	-60.9644	-58.1197	-57.105	-54.8126	-52.3428	-47.4607	-46.369	-46.4764	-52.9775	-63.0646	-63.724
2174850000	-61.8988	-61.886	-61.8791	-61.7892	-61.8445	-61.8039	-61.4372	-60.9718	-58.1467	-57.1367	-54.856	-52.4079	-47.5195	-46.3527	-46.4555	-52.8899	-63.0475	-63.7045
2175200000	-61.9081	-61.9002	-61.8772	-61.8158	-61.8763	-61.82	-61.4429	-60.992	-58.1825	-57.161	-54.9083	-52.4621	-47.5791	-46.3515	-46.4331	-52.8123	-62.9885	-63.7142
2175550000	-61.9011	-61.906	-61.8951	-61.8175	-61.8827	-61.8362	-61.4503	-60.9994	-58.2159	-57.1956	-54.9462	-52.527	-47.6399	-46.3491	-46.4182	-52.7219	-63.0052	-63.6826
2175900000	-61.9034	-61.9249	-61.9142	-61.8293	-61.8905	-61.8252	-61.4599	-61.0093	-58.226	-57.2303	-54.9988	-52.5893	-47.7041	-46.3489	-46.4083	-52.638	-62.9806	-63.657
2176250000	-61.9001	-61.9402	-61.9187	-61.8148	-61.8782	-61.8477	-61.4646	-60.9997	-58.2475	-57.2645	-55.0354	-52.644	-47.7672	-46.3516	-46.4024	-52.5576	-62.9358	-63.6248
2176600000	-61.8884	-61.9321	-61.9087	-61.8195	-61.8935	-61.898	-61.5002	-61.0119	-58.2656	-57.3012	-55.0751	-52.7012	-47.8345	-46.3511	-46.397	-52.4678	-62.9159	-63.618
2176950000	-61.9031	-61.9496	-61.9112	-61.8204	-61.8894	-61.8913	-61.4978	-61.0301	-58.2917	-57.3181	-55.1221	-52.7528	-47.8925	-46.3612	-46.3974	-52.3974	-62.8889	-63.6178
2177300000	-61.9234	-61.955	-61.9253	-61.8381	-61.9438	-61.8629	-61.5119	-61.04	-58.3099	-57.3585	-55.1641	-52.8182	-47.9612	-46.3746	-46.397	-52.3085	-62.9043	-63.572
2177650000	-61.926	-61.9625	-61.9126	-61.8455	-61.9011	-61.9031	-61.5122	-61.0393	-58.3294	-57.3832	-55.2003	-52.8647	-48.0311	-46.393	-46.4049	-52.2301	-62.8562	-63.5736
2178000000	-61.9141	-61.9743	-61.9267	-61.846	-61.914	-61.9026	-61.5211	-61.0611	-58.3644	-57.4123	-55.247	-52.9263	-48.0956	-46.4111	-46.4111	-52.1387	-62.8362	-63.5582
2178350000	-61.9218	-61.9863	-61.9233	-61.8533	-61.9268	-61.9029	-61.5366	-61.0361	-58.3698	-57.4435	-55.2964	-52.9837	-48.1691	-46.4307	-46.4233	-52.0633	-62.8361	-63.5178
2178700000	-61.9287	-61.982	-61.9228	-61.8622	-61.9468	-61.9069	-61.5384	-61.0369	-58.3859	-57.4683	-55.3321	-53.0338	-48.2339	-46.4565	-46.442	-51.9737	-62.7954	-63.4842
2179050000	-61.9197	-61.9832	-61.9483	-61.8512	-61.9738	-61.9268	-61.5254	-61.0464	-58.4226	-57.4912	-55.3745	-53.0879	-48.3066	-46.4789	-46.4555	-51.892	-62.7769	-63.4708
2179400000	-61.9398	-62.0001	-61.9533	-61.8481	-61.9501	-61.9047	-61.5604	-61.0567	-58.4416	-57.4988	-55.4177	-53.1455	-48.3755	-46.515	-46.4812	-51.8052	-62.7597	-63.4336
2179750000	-61.9359	-61.9991	-61.9558	-61.8744	-61.945	-61.9175	-61.5432	-61.0596	-58.4551	-57.5588	-55.4464	-53.1942	-48.45	-46.5446	-46.5098	-51.7167	-62.7708	-63.4385
2180100000	-61.9385	-61.9945	-61.9505	-61.8751	-61.9723	-61.9418	-61.5545	-61.044	-58.4691	-57.5827	-55.4935	-53.2526	-48.5247	-46.58	-46.5301	-51.6232	-62.7082	-63.4125
2180450000	-61.9495	-61.9971	-61.9522	-61.8793	-61.9906	-61.9324	-61.5648	-61.0656	-58.4912	-57.6124	-55.5328	-53.3033	-48.5975	-46.6209	-46.5607	-51.5242	-62.6525	-63.3791
2180800000	-61.9431	-62.0266	-61.9618	-61.8928	-61.9723	-61.9343	-61.5669	-61.0665	-58.5213	-57.6171	-55.5675	-53.3538	-48.666	-46.662	-46.5944	-51.4305	-62.6374	-63.379
2181150000	-61.9611	-62.016	-61.9502	-61.887	-61.9626	-61.9439	-61.5729	-61.0552	-58.5303	-57.6561	-55.6056	-53.4153	-48.7411	-46.705	-46.6321	-51.3378	-62.6422	-63.3105
2181500000	-61.9451	-62.0086	-61.9493	-61.8753	-61.9844	-61.9515	-61.57	-61.0241	-58.5711	-57.6792	-55.6441	-53.4693	-48.8132	-46.7525	-46.6726	-51.2468	-62.6013	-63.3061
2181850000	-61.9691	-62.0154	-61.9495	-61.8851	-61.9773	-61.9394	-61.5647	-61.0441	-58.5793	-57.7047	-55.6896	-53.5181	-48.897	-46.7989	-46.7118	-51.1508	-62.5911	-63.277
2182200000	-61.9611	-62.0187	-61.9394	-61.8874	-62.0074	-61.9529	-61.5622	-61.0139	-58.5994	-57.7262	-55.7214	-53.5682	-48.9711	-46.8495	-46.7535	-51.051	-62.5513	-63.2308
2182550000	-61.9629	-62.0485	-61.964	-61.8933	-61.9778	-61.9425	-61.5693	-61.052	-58.6144	-57.7483	-55.7571	-53.6241	-49.0469	-46.9003	-46.8018	-50.9711	-62.5316	-63.2178
2182900000	-61.9811	-62.0362	-61.9708	-61.8867	-61.9921	-61.9316	-61.5762	-61.0363	-58.6621	-57.7721	-55.7958	-53.6756	-49.1183	-46.9558	-46.8509	-50.8802	-62.5151	-63.1779
2183250000	-61.9701	-62.041	-61.9607	-61.9224	-61.9827	-61.9459	-61.5676	-61.0584	-58.688	-57.7971	-55.8455	-53.7309	-49.188	-47.0175	-46.9026	-50.7814	-62.4736	-63.1704
2183600000	-61.9967	-62.0332	-61.9721	-61.9404	-62.0041	-61.9703	-61.5715	-61.1157	-58.7213	-57.8301	-55.88	-53.7798	-49.269	-47.0666	-46.9531	-50.6843	-62.4495	-63.145
2183950000	-61.9821	-62.0556	-61.9568	-61.9189	-62.0179	-61.9574	-61.56	-61.12	-58.7461	-57.8602	-55.9263	-53.8401	-49.3445	-47.1263	-47.0045	-50.5852	-62.4186	-63.1394
2184300000	-61.9786	-62.0394	-61.975	-61.9133	-62.0238	-61.9522	-61.5589	-61.1719	-58.7476	-57.8886	-55.969	-53.8822	-49.4209	-47.1883	-47.0617	-50.4873	-62.3911	-63.0951
2184650000	-61.9913	-62.0376	-61.99	-61.9322	-62.0773	-61.9483	-61.5486	-61.1717	-58.7699	-57.9233	-55.9921	-53.9252	-49.4871	-47.2495	-47.1205	-50.3881	-62.3834	-63.09
2185000000	-62.0086	-62.0492	-61.9795	-61.9594	-62.0485	-61.9696	-61.5874	-61.2153	-58.811	-57.931	-56.0284	-53.9785	-49.5631	-47.313	-47.1763	-50.2926	-62.3371	-63.0654
2185350000	-62.0135	-62.054	-62.0033	-61.969	-62.0667	-61.9726	-61.5605	-61.2142	-58.8417	-57.9656	-56.0706	-54.0244	-49.6357	-47.3755	-47.2323	-50.1954	-62.328	-63.0509
2185700000	-62.0061	-62.0591	-62.0265	-61.9581	-62.0537	-61.9532	-61.55	-61.2301	-58.8429	-57.9855	-56.107	-54.0769	-49.7132	-47.4401	-47.2962	-50.0893	-62.3221	-63.0523
2186050000	-61.9948	-62.0567	-62.0113	-61.9939	-62.0636	-61.9562	-61.5637	-61.2357	-58.8778	-58.0131	-56.148	-54.127	-49.7886	-47.5066	-47.3623	-49.9899	-62.2717	-63.0469
2186400000	-62.0242	-62.07	-62.033	-62.0015	-62.067	-61.9459	-61.5468	-61.2863	-58.905	-58.0262	-56.1769	-54.1669	-49.8604	-47.5687	-47.4239	-49.8854	-62.3048	-62.9976
2186750000	-62.0069	-62.0652	-62.0302	-61.9715	-62.0819	-61.9444	-61.532	-61.2655	-58.9329	-58.0637	-56.2226	-54.2207	-49.933	-47.6427	-47.4888	-49.7919	-62.2693	-62.9976
2187100000	-61.9998	-62.0729	-62.0274	-61.9879	-62.1041	-61.9571	-61.5373	-61.2486	-58.9615	-58.095	-56.2534	-54.2552	-50.0065	-47.7052	-47.5563	-49.6963	-62.2857	-62.9779
2187450000	-62.034	-62.0754	-62.0422	-62.0147	-62.1288	-61.9433	-61.5482	-61.1975	-58.975	-58.1092	-56.2903	-54.3169	-50.077	-47.7783	-47.622	-49.5967	-62.2604	-62.9743
2187800000	-62.0179	-62.1043	-62.0498	-62.0077	-62.1259	-61.9465	-61.5048	-61.1928	-58.9967	-58.1456	-56.3154	-54.368	-50.1466	-47.8486	-47.6861	-49.4915	-62.227	-62.9522
2188150000	-62.0306	-62.1044	-62.0596	-62.0184	-62.1311	-61.95	-61.5257	-61.2443	-59.0043	-58.1719	-56.3552	-54.3966	-50.2258	-47.9163	-47.7575	-49.3959	-62.2082	-62.9742
2188500000	-62.0345	-62.1035	-62.065	-62.0206	-62.1402	-61.9435	-61.5371	-61.3229	-59.0403	-58.1882	-56.3891	-54.4492	-50.2943	-47.9905	-47.8245	-49.292	-62.2073	-62.9533
2188850000	-62.0136	-62.0914	-62.0763	-62.0336	-62.1473	-61.9409	-61.5539	-61.3403	-59.0478	-58.2143	-56.4342	-54.4881	-50.3682	-48.0536	-47.8939	-49.1885	-62.1783	-62.9253
2189200000	-62.0467	-62.0951	-62.0876	-62.0471	-62.1565	-61.9452	-61.5456	-61.3802	-59.0749	-58.2377	-56.4454	-54.5395	-50.4281	-48.1293	-47.9617	-49.0808	-62.1514	-62.91
2189550000	-62.0619	-62.1005	-62.125	-62.046	-62.1487	-61.9365	-61.5393	-61.3461	-59.1071	-58.2709	-56.492	-54.5824	-50.5147	-48.2015	-48.0332	-48.9842	-62.1363	-62.8716
2189900000	-62.048	-62.1265	-62.106	-62.0359	-62.1909	-61.9431	-61.5563	-61.3343	-59.1061	-58.2908	-56.5188	-54.6275	-50.5745	-48.2719	-48.1033	-48.8801	-62.1328	-62.879
2190250000	-62.0369	-62.1324	-62.1086	-62.0598	-62.1801	-61.9552	-61.5621	-61.3314	-59.1378	-58.2987	-56.5414	-54.6668	-50.6465	-48.3492	-48.1744	-48.7784	-62.1166	-62.8793
2190600000	-62.0229	-62.1213	-62.1322	-62.0519	-62.1997	-61.9564	-61.5473	-61.3523	-59.126	-58.3424	-56.5751	-54.7095	-50.7083	-48.4215	-48.2483	-48.6769	-62.0852	-62.8708
2190950000	-62.0604	-62.1156	-62.1354	-62.0656	-62.218	-61.9698	-61.5545	-61.3534	-59.1475	-58.3449	-56.6027	-54.7445	-50.7718	-48.4915	-48.3195	-48.5782	-62.0854	-62.8583
2191300000	-62.0369	-62.1361	-62.1599	-62.0656	-62.194	-61.9383	-61.5819	-61.3091	-59.1592	-58.391	-56.6428	-54.7876	-50.852	-48.5601	-48.3943	-48.4819	-62.0738	-62.8193
2191650000	-62.0569	-62.1254	-62.1515	-62.0831	-62.2273	-61.9622	-61.5593	-61.268	-59.1685	-58.3908	-56.66	-54.8286	-50.9175	-48.6369	-48.4683	-48.3748	-62.055	-62.8095
2192000000	-62.0592	-62.1476	-62.171	-62.1007	-62.2166	-61.9714	-61.578	-61.1877	-59.1852	-58.4141	-56.6876	-54.8689	-50.9895	-48.7117	-48.541	-48.274	-62.0563	-62.829
2192350000	-62.071	-62.1533	-62.1551	-62.0886	-62.2429	-61.9706	-61.5641	-61.1856	-59.1974	-58.4482	-56.7152	-54.9081	-51.0467	-48.7765	-48.6204	-48.1729	-62.0315	-62.8056
2192700000	-62.0603	-62.1686	-62.1477	-62.0877	-62.2133	-61.9681	-61.6008	-61.1777	-59.2183	-58.4572	-56.7407	-54.9583	-51.1121	-48.8536	-48.6876	-48.0732	-62.011	-62.792
2193050000	-62.0655	-62.1541	-62.1366	-62.0799	-62.2308	-61.9854	-61.5863	-61.2106	-59.2262	-58.4861	-56.7697	-54.9882	-51.1809	-48.9299	-48.7643	-47.973	-62.0064	-62.7436
2193400000	-62.0719	-62.1852	-62.1217	-62.0867	-62.2457	-61.9791	-61.6045	-61.2293	-59.2339	-58.4995	-56.8047	-55.0266	-51.253	-49.0002	-48.8351	-47.8744	-61.9627	-62.7503
2193750000	-62.0726	-62.1621	-62.1124	-62.0935	-62.2353	-61.981	-61.607	-61.2884	-59.2539	-58.5391	-56.8397	-55.0678	-51.308	-49.0785	-48.9143	-47.7725	-61.9618	-62.7375
2194100000	-62.0883	-62.2082	-62.1534	-62.1078	-62.244	-61.9968	-61.619	-61.3232	-59.2757	-58.5402	-56.8555	-55.1098	-51.3744	-49.1504	-48.9885	-47.6731	-61.941	-62.7171
2194450000	-62.08	-62.1899	-62.1497	-62.0982	-62.2758	-61.9969	-61.5929	-61.3617	-59.2728	-58.5645	-56.8842	-55.1446	-51.4299	-49.2266	-49.0604	-47.5769	-61.9335	-62.7051
2194800000	-62.0809	-62.1955	-62.1626	-62.1028	-62.2538	-62.0117	-61.6018	-61.4097	-59.3034	-58.5897	-56.9234	-55.1891	-51.501	-49.2924	-49.143	-47.4797	-61.9123	-62.701
2195150000	-62.0854	-62.1907	-62.1534	-62.1161	-62.2629	-61.999	-61.6335	-61.4251	-59.3197	-58.6136	-56.958	-55.2248	-51.569	-49.3657	-49.2155	-47.385	-61.8925	-62.6662
2195500000	-62.0703	-62.2256	-62.1678	-62.1428	-62.2808	-61.9968	-61.6275	-61.4347	-59.3277	-58.6359	-56.9732	-55.2644	-51.6295	-49.4381	-49.2894	-47.2875	-61.8772	-62.67
2195850000	-62.0991	-62.2317	-62.1665	-62.1482	-62.2917	-62.0154	-61.6065	-61.4483	-59.3423	-58.6654	-57.0023	-55.3087	-51.7016	-49.5171	-49.3672	-47.1896	-61.8573	-62.6612
2196200000	-62.1228	-62.2534	-62.1924	-62.1394	-62.2945	-62.007	-61.6481	-61.5	-59.3809	-58.6789	-57.0336	-55.3438	-51.748	-49.5844	-49.4386	-47.097	-61.8286	-62.6159
2196550000	-62.1219	-62.2702	-62.1935	-62.1526	-62.2862	-62.0219	-61.634	-61.4971	-59.3851	-58.7049	-57.0564	-55.3814	-51.8096	-49.6579	-49.5129	-47.004	-61.7871	-62.6094
2196900000	-62.1281	-62.2993	-62.2064	-62.1699	-62.2937	-62.0286	-61.6331	-61.4902	-59.4112	-58.7233	-57.0802	-55.4298	-51.8737	-49.7299	-49.5868	-46.9122	-61.7923	-62.5954
2197250000	-62.1493	-62.2922	-62.2144	-62.1527	-62.3336	-62.0384	-61.6268	-61.5144	-59.4083	-58.7475	-57.1066	-55.4605	-51.9387	-49.8035	-49.6693	-46.8216	-61.7563	-62.5766
2197600000	-62.1229	-62.2949	-62.2266	-62.1854	-62.3	-62.0611	-61.6633	-61.5385	-59.4544	-58.7706	-57.1402	-55.4915	-52.0089	-49.8676	-49.738	-46.7311	-61.7533	-62.5597
2197950000	-62.1532	-62.306	-62.2464	-62.184	-62.3268	-62.048	-61.6265	-61.5467	-59.4736	-58.7873	-57.1766	-55.5414	-52.0697	-49.9449	-49.8064	-46.6453	-61.7073	-62.5205
2198300000	-62.1779	-62.324	-62.25	-62.193	-62.3272	-62.0542	-61.6323	-61.5692	-59.4722	-58.8097	-57.2048	-55.5791	-52.1186	-50.0191	-49.8779	-46.5594	-61.6889	-62.5278
2198650000	-62.1703	-62.3484	-62.25	-62.2113	-62.3477	-62.0746	-61.6602	-61.5644	-59.4995	-58.8389	-57.2275	-55.6151	-52.1822	-50.0902	-49.9567	-46.4725	-61.6756	-62.5103
2199000000	-62.1813	-62.3494	-62.2941	-62.2168	-62.3417	-62.0697	-61.6766	-61.5833	-59.5177	-58.8646	-57.2681	-55.6443	-52.2442	-50.1556	-50.029	-46.3876	-61.6358	-62.4916
2199350000	-62.223	-62.3699	-62.2919	-62.2195	-62.3474	-62.0779	-61.6867	-61.5814	-59.5418	-58.8672	-57.2871	-55.6842	-52.3056	-50.2284	-50.0955	-46.3087	-61.6258	-62.4822
2199700000	-62.2153	-62.4057	-62.3045	-62.2427	-62.3575	-62.0969	-61.6808	-61.593	-59.5634	-58.9095	-57.3289	-55.7202	-52.3599	-50.2893	-50.1653	-46.2254	-61.603	-62.4818
2200050000	-62.2209	-62.4228	-62.3372	-62.2402	-62.3951	-62.116	-61.7129	-61.5911	-59.5753	-58.9151	-57.3522	-55.7694	-52.4242	-50.3702	-50.2445	-46.1514	-61.5941	-62.4648
2200400000	-62.2447	-62.435	-62.3489	-62.2406	-62.375	-62.1223	-61.7381	-61.6165	-59.5877	-58.9417	-57.3688	-55.7946	-52.47	-50.437	-50.3076	-46.0722	-61.5913	-62.4363
2200750000	-62.2587	-62.4693	-62.3453	-62.2521	-62.3827	-62.1322	-61.7187	-61.5972	-59.6205	-58.9825	-57.387	-55.8274	-52.5238	-50.5081	-50.3838	-46.0001	-61.5567	-62.4226
2201100000	-62.2723	-62.4437	-62.3552	-62.2525	-62.4083	-62.1613	-61.7522	-61.6135	-59.6419	-58.975	-57.421	-55.8613	-52.5902	-50.5679	-50.451	-45.9316	-61.5461	-62.393
2201450000	-62.2976	-62.4767	-62.3673	-62.2762	-62.4034	-62.1711	-61.7653	-61.6311	-59.6306	-59.0088	-57.4589	-55.898	-52.65	-50.6316	-50.5174	-45.8596	-61.5098	-62.4228
2201800000	-62.3052	-62.4912	-62.3872	-62.2694	-62.4445	-62.1851	-61.7882	-61.6103	-59.6659	-59.0346	-57.4783	-55.9389	-52.7037	-50.6989	-50.5829	-45.7993	-61.5176	-62.4245
2202150000	-62.3059	-62.4861	-62.3955	-62.2622	-62.3973	-62.1952	-61.764	-61.6296	-59.6802	-59.0442	-57.4968	-55.9809	-52.7372	-50.7611	-50.6509	-45.7352	-61.4812	-62.3929
2202500000	-62.3291	-62.5256	-62.3951	-62.2835	-62.4353	-62.194	-61.7977	-61.655	-59.667	-59.0782	-57.5247	-56.001	-52.7978	-50.8236	-50.7187	-45.6783	-61.4724	-62.4093
2202850000	-62.3652	-62.5254	-62.4232	-62.2938	-62.4571	-62.1853	-61.8203	-61.6782	-59.6799	-59.0847	-57.5493	-56.0345	-52.8568	-50.8873	-50.7861	-45.6231	-61.4716	-62.3879
2203200000	-62.3395	-62.5521	-62.4035	-62.2743	-62.4521	-62.2158	-61.8231	-61.6536	-59.7224	-59.1073	-57.5806	-56.0641	-52.9054	-50.9516	-50.8572	-45.5693	-61.451	-62.383
2203550000	-62.3441	-62.5596	-62.4149	-62.2644	-62.4331	-62.2513	-61.8481	-61.6873	-59.7066	-59.1267	-57.5921	-56.0984	-52.9721	-51.0195	-50.9148	-45.5201	-61.4426	-62.3733
2203900000	-62.3625	-62.5589	-62.4207	-62.2911	-62.468	-62.246	-61.8405	-61.6962	-59.7323	-59.1412	-57.6092	-56.1271	-53.0109	-51.0819	-50.9835	-45.4704	-61.4433	-62.351
2204250000	-62.387	-62.581	-62.4208	-62.2777	-62.4616	-62.27	-61.8663	-61.6762	-59.762	-59.1522	-57.6348	-56.152	-53.055	-51.1414	-51.0514	-45.432	-61.4217	-62.377
2204600000	-62.4022	-62.5705	-62.4517	-62.2972	-62.4766	-62.2688	-61.8615	-61.6962	-59.7511	-59.1602	-57.6515	-56.1845	-53.1169	-51.2006	-51.1163	-45.3953	-61.4125	-62.3651
2204950000	-62.3781	-62.5901	-62.4551	-62.2933	-62.4573	-62.3108	-61.8706	-61.6749	-59.7652	-59.1673	-57.6758	-56.2187	-53.1635	-51.2667	-51.1749	-45.3606	-61.405	-62.35
2205300000	-62.4027	-62.6009	-62.4661	-62.2928	-62.4646	-62.3185	-61.9075	-61.6661	-59.7713	-59.1727	-57.7068	-56.2488	-53.2105	-51.3276	-51.2424	-45.3321	-61.3859	-62.3566
2205650000	-62.4018	-62.5632	-62.4598	-62.2682	-62.4738	-62.3096	-61.9531	-61.6931	-59.7876	-59.198	-57.7144	-56.2875	-53.2591	-51.3847	-51.2988	-45.3036	-61.3754	-62.3596
2206000000	-62.44	-62.6192	-62.4629	-62.2735	-62.4751	-62.3296	-61.9629	-61.6754	-59.7964	-59.2014	-57.7444	-56.3119	-53.3088	-51.4446	-51.3605	-45.2774	-61.3634	-62.3428
2206350000	-62.4026	-62.6205	-62.4549	-62.2939	-62.4717	-62.3291	-61.9914	-61.6743	-59.7914	-59.1869	-57.7568	-56.3341	-53.3471	-51.5056	-51.4259	-45.2587	-61.3366	-62.3447
2206700000	-62.4372	-62.5969	-62.4727	-62.2735	-62.4525	-62.3295	-62.0062	-61.6757	-59.8136	-59.1947	-57.7764	-56.3587	-53.4008	-51.5619	-51.4846	-45.2467	-61.3459	-62.333
2207050000	-62.4207	-62.5989	-62.477	-62.2682	-62.4325	-62.3376	-61.9668	-61.6711	-59.8133	-59.2135	-57.7869	-56.3988	-53.4461	-51.6276	-51.5436	-45.2362	-61.33	-62.3442
2207400000	-62.4415	-62.5873	-62.4815	-62.2842	-62.4428	-62.3429	-61.9039	-61.6546	-59.8225	-59.233	-57.8143	-56.426	-53.4869	-51.6793	-51.607	-45.2293	-61.3062	-62.3384
2207750000	-62.43	-62.598	-62.4703	-62.2688	-62.4438	-62.3603	-61.8673	-61.6632	-59.8304	-59.2312	-57.8234	-56.4506	-53.5465	-51.7287	-51.6583	-45.2228	-61.2929	-62.3252
2208100000	-62.4316	-62.5903	-62.4871	-62.2352	-62.4391	-62.3502	-61.8545	-61.6521	-59.8201	-59.2366	-57.8317	-56.4821	-53.5801	-51.7903	-51.7206	-45.2225	-61.2792	-62.3318
2208450000	-62.4361	-62.5894	-62.5033	-62.2615	-62.4487	-62.3273	-61.8972	-61.6487	-59.8343	-59.2561	-57.8554	-56.5079	-53.6191	-51.8458	-51.7854	-45.2276	-61.259	-62.332
2208800000	-62.4258	-62.5708	-62.4819	-62.2439	-62.453	-62.3482	-61.9555	-61.6454	-59.8382	-59.2631	-57.8705	-56.5245	-53.6667	-51.8979	-51.8471	-45.2378	-61.2458	-62.3143
2209150000	-62.4527	-62.5491	-62.4877	-62.2445	-62.4299	-62.3507	-61.9542	-61.6886	-59.8388	-59.2417	-57.8945	-56.5567	-53.7169	-51.9578	-51.8974	-45.2529	-61.2597	-62.291
2209500000	-62.4432	-62.569	-62.4967	-62.2135	-62.3997	-62.347	-61.9103	-61.683	-59.8586	-59.2779	-57.9002	-56.5812	-53.7658	-52.0137	-51.9514	-45.2657	-61.2253	-62.3021
2209850000	-62.448	-62.5926	-62.4825	-62.2237	-62.4264	-62.3549	-61.8789	-61.6801	-59.8779	-59.273	-57.932	-56.6097	-53.8006	-52.0764	-52.0141	-45.286	-61.1995	-62.278
2210200000	-62.4241	-62.5548	-62.4953	-62.2032	-62.4009	-62.3555	-61.8468	-61.6783	-59.8667	-59.2829	-57.9574	-56.6216	-53.8434	-52.1244	-52.0683	-45.3105	-61.2002	-62.2675
2210550000	-62.4381	-62.5705	-62.4832	-62.2043	-62.4069	-62.3403	-61.8701	-61.6935	-59.8834	-59.3036	-57.9504	-56.6506	-53.8806	-52.1869	-52.1272	-45.3371	-61.16	-62.2766
2210900000	-62.4457	-62.564	-62.4698	-62.2046	-62.4037	-62.3294	-61.8825	-61.6735	-59.8885	-59.319	-57.9686	-56.6893	-53.928	-52.2418	-52.1812	-45.3698	-61.171	-62.2532
2211250000	-62.4307	-62.5493	-62.4906	-62.1725	-62.404	-62.3514	-61.8894	-61.674	-59.8926	-59.293	-58.0044	-56.7054	-53.9705	-52.2945	-52.2369	-45.4069	-61.1696	-62.2483
2211600000	-62.4471	-62.561	-62.5024	-62.1772	-62.3899	-62.3546	-61.8833	-61.6711	-59.8947	-59.3266	-58.013	-56.7242	-54.0078	-52.3513	-52.2877	-45.4442	-61.1448	-62.2167
2211950000	-62.4591	-62.55	-62.5055	-62.185	-62.4096	-62.3381	-61.8692	-61.6294	-59.893	-59.3418	-58.0409	-56.74	-54.053	-52.4055	-52.3527	-45.4798	-61.0964	-62.2305
2212300000	-62.4409	-62.5512	-62.4786	-62.161	-62.3903	-62.3008	-61.8573	-61.6355	-59.913	-59.3316	-58.0648	-56.776	-54.0994	-52.4593	-52.3973	-45.5231	-61.0905	-62.1938
2212650000	-62.4557	-62.5481	-62.4956	-62.1486	-62.3815	-62.3374	-61.862	-61.5968	-59.9106	-59.342	-58.0698	-56.8007	-54.1337	-52.5146	-52.4605	-45.5693	-61.0706	-62.1894
2213000000	-62.4724	-62.5513	-62.4796	-62.1654	-62.396	-62.3153	-61.8531	-61.5942	-59.9259	-59.3446	-58.0929	-56.8286	-54.1739	-52.5622	-52.5053	-45.6232	-61.0663	-62.1729
2213350000	-62.4439	-62.577	-62.5003	-62.1517	-62.3894	-62.3484	-61.8474	-61.5682	-59.9147	-59.3588	-58.1101	-56.8451	-54.2236	-52.6215	-52.5595	-45.6765	-61.0255	-62.1504
2213700000	-62.4642	-62.5792	-62.4919	-62.1714	-62.4154	-62.3376	-61.8247	-61.5893	-59.9346	-59.3908	-58.1402	-56.8712	-54.262	-52.6711	-52.613	-45.7269	-61.0484	-62.1567
2214050000	-62.4251	-62.5802	-62.5002	-62.1453	-62.4216	-62.3507	-61.834	-61.5956	-59.9278	-59.3832	-58.1571	-56.913	-54.3098	-52.7255	-52.6691	-45.7791	-61.0222	-62.1223
2214400000	-62.4536	-62.5824	-62.5164	-62.1544	-62.4277	-62.3293	-61.8447	-61.6239	-59.9453	-59.4268	-58.1759	-56.9358	-54.3443	-52.7761	-52.7145	-45.8403	-61.0176	-62.1149
2214750000	-62.4439	-62.5628	-62.5039	-62.1428	-62.4221	-62.3389	-61.8636	-61.6257	-59.9522	-59.4214	-58.2091	-56.9505	-54.385	-52.8272	-52.7796	-45.9041	-60.9949	-62.0968
2215100000	-62.4513	-62.573	-62.5026	-62.1578	-62.4186	-62.3379	-61.8732	-61.6504	-59.9601	-59.4506	-58.2287	-56.9716	-54.4215	-52.8796	-52.8289	-45.9652	-60.9781	-62.0881
2215450000	-62.4554	-62.5594	-62.5134	-62.1406	-62.4161	-62.3424	-61.8806	-61.6738	-59.9538	-59.4386	-58.2441	-56.9973	-54.4603	-52.9315	-52.8821	-46.032	-60.9523	-62.0733
2215800000	-62.4258	-62.5531	-62.4781	-62.1382	-62.4245	-62.3485	-61.8897	-61.6867	-59.9729	-59.4758	-58.2542	-57.0297	-54.5077	-52.9811	-52.9288	-46.0945	-60.9347	-62.0568
2216150000	-62.4534	-62.5247	-62.4927	-62.1533	-62.4054	-62.3322	-61.8681	-61.7121	-59.997	-59.4696	-58.2664	-57.0503	-54.5465	-53.0318	-52.9753	-46.1614	-60.9243	-62.0387
2216500000	-62.4409	-62.5358	-62.4931	-62.1826	-62.3971	-62.3283	-61.8966	-61.713	-60.0046	-59.4849	-58.2952	-57.0805	-54.5706	-53.076	-53.0319	-46.2309	-60.8933	-62.0039
2216850000	-62.4504	-62.5133	-62.4885	-62.1602	-62.4168	-62.3418	-61.8737	-61.7424	-59.9912	-59.4671	-58.3263	-57.1035	-54.631	-53.1255	-53.0727	-46.3016	-60.8858	-62.0019
2217200000	-62.4713	-62.5097	-62.4912	-62.1819	-62.4014	-62.3656	-61.8651	-61.737	-60.0088	-59.4764	-58.3446	-57.1303	-54.6523	-53.1774	-53.126	-46.3771	-60.8569	-61.9973
2217550000	-62.4617	-62.4705	-62.4925	-62.1635	-62.3966	-62.3339	-61.8911	-61.7757	-60.015	-59.481	-58.3635	-57.1534	-54.704	-53.2199	-53.1857	-46.4491	-60.848	-61.9841
2217900000	-62.4266	-62.4955	-62.4995	-62.169	-62.3956	-62.3598	-61.8735	-61.7859	-60.0175	-59.4969	-58.3862	-57.1751	-54.7425	-53.2756	-53.2297	-46.5227	-60.8296	-61.9489
2218250000	-62.4417	-62.4822	-62.4722	-62.1508	-62.4126	-62.3447	-61.8527	-61.794	-60.0154	-59.501	-58.403	-57.2018	-54.7872	-53.3236	-53.2729	-46.5962	-60.8021	-61.9304
2218600000	-62.4525	-62.4949	-62.4991	-62.1549	-62.4078	-62.3504	-61.8755	-61.8127	-60.0357	-59.527	-58.4147	-57.2101	-54.8087	-53.371	-53.3241	-46.6691	-60.7938	-61.9256
2218950000	-62.4364	-62.4597	-62.4864	-62.1701	-62.4032	-62.3526	-61.8814	-61.8173	-60.0241	-59.531	-58.4164	-57.2495	-54.8398	-53.4157	-53.3736	-46.7481	-60.7977	-61.906
2219300000	-62.4492	-62.4628	-62.4896	-62.1768	-62.3962	-62.3821	-61.8752	-61.8293	-60.0368	-59.539	-58.4599	-57.2612	-54.8833	-53.4592	-53.4128	-46.8295	-60.7542	-61.8767
2219650000	-62.447	-62.4494	-62.493	-62.1891	-62.4147	-62.3713	-61.8962	-61.8442	-60.0418	-59.5574	-58.4736	-57.2833	-54.9228	-53.5132	-53.4602	-46.9054	-60.7495	-61.8622
2220000000	-62.4458	-62.446	-62.4677	-62.1918	-62.4273	-62.4065	-61.8675	-61.8588	-60.0423	-59.5679	-58.4831	-57.3015	-54.9539	-53.5511	-53.5168	-46.9813	-60.7321	-61.855
2220350000	-62.4078	-62.4315	-62.4696	-62.1798	-62.3942	-62.3712	-61.9	-61.8863	-60.0478	-59.5768	-58.5007	-57.3174	-54.9936	-53.5936	-53.5618	-47.0641	-60.7092	-61.8525
2220700000	-62.4272	-62.4583	-62.4659	-62.1847	-62.4061	-62.3905	-61.8928	-61.8724	-60.0529	-59.589	-58.5217	-57.3533	-55.0244	-53.6349	-53.5919	-47.1436	-60.7011	-61.8256
2221050000	-62.4116	-62.4635	-62.4541	-62.1921	-62.4195	-62.4159	-61.8839	-61.8758	-60.0408	-59.5969	-58.5501	-57.3813	-55.0597	-53.685	-53.6439	-47.2224	-60.6743	-61.8245
2221400000	-62.3894	-62.471	-62.4407	-62.1759	-62.41	-62.4225	-61.9008	-61.8958	-60.0731	-59.6093	-58.55	-57.4038	-55.0945	-53.7267	-53.6857	-47.3005	-60.6625	-61.8165
2221750000	-62.4075	-62.433	-62.4492	-62.1857	-62.3978	-62.4	-61.9223	-61.9114	-60.0688	-59.6065	-58.573	-57.4081	-55.1299	-53.7693	-53.7355	-47.381	-60.6312	-61.7832
2222100000	-62.3881	-62.4278	-62.45	-62.1722	-62.4156	-62.4087	-61.927	-61.9052	-60.0779	-59.6204	-58.5827	-57.4346	-55.1681	-53.8136	-53.7843	-47.4606	-60.6296	-61.789
2222450000	-62.4097	-62.4002	-62.4038	-62.1667	-62.4152	-62.4426	-61.9335	-61.8776	-60.0713	-59.6361	-58.6005	-57.4631	-55.2072	-53.8478	-53.8143	-47.5435	-60.5977	-61.7766
2222800000	-62.3687	-62.4171	-62.4215	-62.1893	-62.4108	-62.4272	-61.9254	-61.8918	-60.0815	-59.6506	-58.6138	-57.4769	-55.2245	-53.9113	-53.8645	-47.6267	-60.5733	-61.7768
2223150000	-62.3602	-62.3898	-62.3882	-62.2018	-62.4065	-62.4488	-61.9286	-61.88	-60.0938	-59.657	-58.629	-57.4911	-55.263	-53.9346	-53.9066	-47.707	-60.5548	-61.7374
2223500000	-62.36	-62.3755	-62.4086	-62.1842	-62.4191	-62.4528	-61.939	-61.8659	-60.1115	-59.6825	-58.6437	-57.5035	-55.2954	-53.9806	-53.9309	-47.7895	-60.5407	-61.7239
2223850000	-62.3452	-62.3558	-62.3813	-62.1684	-62.4191	-62.4581	-61.9281	-61.8725	-60.0976	-59.6855	-58.6641	-57.5382	-55.3272	-54.0234	-53.9885	-47.8683	-60.5089	-61.6989
2224200000	-62.3474	-62.3552	-62.3645	-62.1976	-62.4464	-62.4482	-61.9412	-61.8774	-60.119	-59.6916	-58.6898	-57.5619	-55.3517	-54.0598	-54.038	-47.9504	-60.5	-61.6996
2224550000	-62.3411	-62.372	-62.3676	-62.189	-62.4008	-62.4632	-61.979	-61.838	-60.123	-59.6977	-58.713	-57.5724	-55.3838	-54.1023	-54.0739	-48.0371	-60.4776	-61.6742
2224900000	-62.3331	-62.3665	-62.3734	-62.1991	-62.4268	-62.4881	-61.9974	-61.8625	-60.1269	-59.7012	-58.7028	-57.5893	-55.4315	-54.1404	-54.1061	-48.1156	-60.4519	-61.6592
2225250000	-62.3025	-62.3682	-62.3594	-62.1811	-62.4228	-62.5153	-62.0374	-61.8409	-60.1564	-59.722	-58.7342	-57.6204	-55.4591	-54.1798	-54.1523	-48.2048	-60.4404	-61.648
2225600000	-62.321	-62.3529	-62.3502	-62.2045	-62.4275	-62.4769	-61.9843	-61.8154	-60.133	-59.7191	-58.7468	-57.6275	-55.4819	-54.2207	-54.1958	-48.2826	-60.4144	-61.6327
2225950000	-62.3337	-62.3859	-62.345	-62.2199	-62.4161	-62.4656	-61.9963	-61.8089	-60.1438	-59.7309	-58.7742	-57.6381	-55.5186	-54.251	-54.2386	-48.3596	-60.3759	-61.6085
2226300000	-62.2957	-62.3254	-62.3271	-62.2034	-62.4203	-62.5028	-62.0548	-61.783	-60.152	-59.7418	-58.7949	-57.6876	-55.5459	-54.2911	-54.2779	-48.4443	-60.3799	-61.588
2226650000	-62.2981	-62.3583	-62.3006	-62.2089	-62.4458	-62.5258	-62.0464	-61.7904	-60.1705	-59.7427	-58.7907	-57.7069	-55.5793	-54.3414	-54.3183	-48.5239	-60.3471	-61.5963
2227000000	-62.2974	-62.3324	-62.3161	-62.1856	-62.4106	-62.5385	-62.0567	-61.7638	-60.1823	-59.7463	-58.8215	-57.7225	-55.6118	-54.3774	-54.3539	-48.6086	-60.3209	-61.5587
2227350000	-62.2773	-62.3473	-62.2996	-62.1996	-62.4031	-62.5538	-62.0927	-61.76	-60.2033	-59.751	-58.8283	-57.7574	-55.634	-54.417	-54.3906	-48.6835	-60.3147	-61.5494
2227700000	-62.2825	-62.3058	-62.3032	-62.2186	-62.4366	-62.5329	-62.0488	-61.7628	-60.2089	-59.7703	-58.853	-57.7617	-55.6558	-54.447	-54.4299	-48.7698	-60.2766	-61.5525
2228050000	-62.2706	-62.3019	-62.289	-62.2046	-62.42	-62.5498	-62.0552	-61.7223	-60.2026	-59.7521	-58.8659	-57.7796	-55.6971	-54.479	-54.4601	-48.8453	-60.2838	-61.5345
2228400000	-62.2843	-62.2632	-62.2857	-62.2051	-62.4188	-62.5696	-62.0701	-61.7269	-60.2057	-59.7793	-58.8733	-57.8068	-55.7198	-54.5147	-54.5058	-48.9219	-60.2479	-61.5308
2228750000	-62.2793	-62.2782	-62.2759	-62.1756	-62.4362	-62.5903	-62.0772	-61.6878	-60.2224	-59.7757	-58.882	-57.8274	-55.741	-54.5606	-54.5365	-49.0002	-60.2335	-61.5206
2229100000	-62.2561	-62.2769	-62.2639	-62.2158	-62.4001	-62.5755	-62.1057	-61.6769	-60.2187	-59.7803	-58.9007	-57.8467	-55.7774	-54.596	-54.57	-49.0779	-60.2174	-61.5022
2229450000	-62.24	-62.2771	-62.2364	-62.1702	-62.4327	-62.6035	-62.0887	-61.6465	-60.2136	-59.8009	-58.9129	-57.859	-55.797	-54.6165	-54.605	-49.1551	-60.1986	-61.51
2229800000	-62.2617	-62.2955	-62.2497	-62.1699	-62.3924	-62.5891	-62.0891	-61.6266	-60.2399	-59.8109	-58.9243	-57.8803	-55.8358	-54.654	-54.641	-49.2345	-60.1684	-61.4849
2230150000	-62.2522	-62.2921	-62.2202	-62.1494	-62.3769	-62.5912	-62.1156	-61.5748	-60.2252	-59.8145	-58.935	-57.8841	-55.8601	-54.6936	-54.6755	-49.31	-60.1508	-61.4659
2230500000	-62.2388	-62.2743	-62.2373	-62.1455	-62.4133	-62.5739	-62.1254	-61.5589	-60.2609	-59.8159	-58.9422	-57.9245	-55.8827	-54.7188	-54.7112	-49.3781	-60.1148	-61.4525
2230850000	-62.2335	-62.2589	-62.174	-62.1604	-62.3872	-62.6103	-62.1073	-61.5389	-60.2514	-59.8421	-58.9358	-57.9178	-55.9165	-54.7595	-54.7449	-49.4564	-60.1137	-61.4573
2231200000	-62.2256	-62.2723	-62.1867	-62.1333	-62.3575	-62.6344	-62.0949	-61.5283	-60.2445	-59.8572	-58.9655	-57.9359	-55.9425	-54.7961	-54.7741	-49.5319	-60.0789	-61.4526
2231550000	-62.2003	-62.2502	-62.1558	-62.1243	-62.3358	-62.6134	-62.1003	-61.5268	-60.2514	-59.8764	-58.9662	-57.9611	-55.9684	-54.83	-54.8168	-49.6073	-60.0812	-61.4289
2231900000	-62.1919	-62.2434	-62.1731	-62.1252	-62.3665	-62.6213	-62.0917	-61.4667	-60.248	-59.8583	-58.9771	-57.9716	-55.9966	-54.8496	-54.8466	-49.689	-60.0455	-61.4232
2232250000	-62.2018	-62.2494	-62.1319	-62.1024	-62.3507	-62.6478	-62.0756	-61.4843	-60.2536	-59.8838	-58.9924	-57.9985	-56.0163	-54.8885	-54.8764	-49.7549	-60.0059	-61.4118
2232600000	-62.187	-62.2233	-62.159	-62.0914	-62.3071	-62.6139	-62.1072	-61.4851	-60.258	-59.8883	-59.0047	-58.0044	-56.0424	-54.9115	-54.9087	-49.8259	-60.001	-61.3989
2232950000	-62.1737	-62.1925	-62.1632	-62.0856	-62.3181	-62.612	-62.0863	-61.4985	-60.2777	-59.9025	-58.9977	-58.0261	-56.0741	-54.9441	-54.9381	-49.9055	-59.979	-61.4229
2233300000	-62.1463	-62.1965	-62.1139	-62.1062	-62.3253	-62.6155	-62.0995	-61.5398	-60.2612	-59.9157	-59.0045	-58.026	-56.0993	-54.9799	-54.9718	-49.9771	-59.9717	-61.3728
2233650000	-62.1403	-62.1774	-62.1263	-62.0779	-62.2965	-62.6044	-62.111	-61.5788	-60.2788	-59.8976	-59.0199	-58.0409	-56.1281	-55.0048	-55.0062	-50.0487	-59.9348	-61.3515
2234000000	-62.1447	-62.146	-62.0993	-62.0636	-62.2954	-62.6115	-62.1297	-61.6321	-60.2623	-59.91	-59.0131	-58.0562	-56.1541	-55.0395	-55.0326	-50.1235	-59.9205	-61.3439
2234350000	-62.1298	-62.1283	-62.0685	-62.0508	-62.3119	-62.6381	-62.1069	-61.7119	-60.2659	-59.9097	-59.0321	-58.0816	-56.1792	-55.0801	-55.0691	-50.1837	-59.8748	-61.3495
2234700000	-62.1396	-62.149	-62.0737	-62.0346	-62.2922	-62.6217	-62.1156	-61.7926	-60.2846	-59.9066	-59.0431	-58.0859	-56.2091	-55.1092	-55.1014	-50.2612	-59.8642	-61.3362
2235050000	-62.1188	-62.1135	-62.0622	-62.0475	-62.2627	-62.6243	-62.1055	-61.8786	-60.2904	-59.8919	-59.0242	-58.1075	-56.2391	-55.1452	-55.1387	-50.3229	-59.8572	-61.3404
2235400000	-62.1129	-62.118	-62.0639	-62.0426	-62.2483	-62.5976	-62.1102	-61.9338	-60.2697	-59.875	-59.0574	-58.125	-56.244	-55.175	-55.1706	-50.3982	-59.8338	-61.3079
2235750000	-62.1322	-62.1474	-62.0912	-62.0156	-62.2525	-62.6102	-62.0988	-62.0046	-60.303	-59.8601	-59.0545	-58.1317	-56.2835	-55.2069	-55.1984	-50.4624	-59.8141	-61.2974
2236100000	-62.1164	-62.1363	-62.0494	-62.021	-62.2423	-62.6191	-62.1099	-62.0009	-60.3096	-59.8679	-59.0662	-58.1356	-56.2999	-55.2339	-55.2345	-50.5317	-59.78	-61.3011
2236450000	-62.1163	-62.1366	-62.0585	-61.9989	-62.2074	-62.6128	-62.0882	-61.9675	-60.2898	-59.8597	-59.0696	-58.1609	-56.3318	-55.27	-55.2633	-50.592	-59.7603	-61.2979
2236800000	-62.1167	-62.1254	-62.0509	-62.0225	-62.2187	-62.5828	-62.0807	-61.9202	-60.2824	-59.8553	-59.0813	-58.1685	-56.3508	-55.306	-55.2929	-50.6577	-59.7352	-61.2649
2237150000	-62.1148	-62.1056	-62.0533	-62.0022	-62.2118	-62.6004	-62.1162	-61.8059	-60.2983	-59.8628	-59.0801	-58.1815	-56.3813	-55.3348	-55.3258	-50.7281	-59.7052	-61.2498
2237500000	-62.1021	-62.1252	-62.0519	-61.995	-62.2025	-62.5959	-62.1116	-61.7151	-60.3041	-59.8377	-59.0808	-58.1858	-56.3975	-55.3739	-55.3465	-50.7921	-59.6803	-61.2245
2237850000	-62.1142	-62.1279	-62.0317	-61.9805	-62.1835	-62.6317	-62.1007	-61.6152	-60.3017	-59.8615	-59.0785	-58.2123	-56.422	-55.3974	-55.391	-50.8649	-59.6646	-61.2317
2238200000	-62.0968	-62.1304	-62.0463	-61.9694	-62.175	-62.6037	-62.1002	-61.5189	-60.2941	-59.8663	-59.0865	-58.2165	-56.4451	-55.4411	-55.4162	-50.9195	-59.6503	-61.2073
2238550000	-62.0774	-62.1252	-62.0261	-61.9594	-62.1746	-62.5958	-62.0802	-61.4454	-60.32	-59.8894	-59.0985	-58.2305	-56.4677	-55.4558	-55.4362	-50.9837	-59.6087	-61.19
2238900000	-62.103	-62.1343	-62.0226	-61.9655	-62.1528	-62.6095	-62.1167	-61.4008	-60.3008	-59.8971	-59.0989	-58.2443	-56.5012	-55.4886	-55.475	-51.0436	-59.5847	-61.1753
2239250000	-62.08	-62.102	-62.0296	-61.9529	-62.1506	-62.6091	-62.1385	-61.4033	-60.295	-59.937	-59.1075	-58.2573	-56.513	-55.5255	-55.507	-51.1066	-59.5633	-61.1749
2239600000	-62.0908	-62.0916	-61.997	-61.9494	-62.1448	-62.6197	-62.1005	-61.4221	-60.3096	-59.9302	-59.1314	-58.2707	-56.5214	-55.5506	-55.5435	-51.1707	-59.5253	-61.1441
2239950000	-62.0853	-62.0748	-61.9798	-61.9024	-62.1251	-62.6079	-62.1211	-61.4484	-60.3103	-59.9586	-59.1393	-58.2835	-56.55	-55.5912	-55.5692	-51.2332	-59.5229	-61.1137
2240300000	-62.0516	-62.054	-62.0081	-61.9003	-62.1235	-62.6062	-62.1278	-61.4802	-60.3115	-59.9741	-59.1267	-58.2957	-56.5687	-55.6182	-55.603	-51.2992	-59.4934	-61.0774
2240650000	-62.0687	-62.0845	-61.9836	-61.9047	-62.0957	-62.5987	-62.1209	-61.5172	-60.3057	-59.9995	-59.1426	-58.3176	-56.5906	-55.641	-55.6282	-51.3548	-59.4401	-61.093
2241000000	-62.0437	-62.0525	-61.9538	-61.8864	-62.0967	-62.5867	-62.1352	-61.5563	-60.3269	-60.0002	-59.1452	-58.3137	-56.629	-55.6799	-55.6574	-51.4174	-59.423	-61.0461
2241350000	-62.0544	-62.0203	-61.9737	-61.8693	-62.0961	-62.5911	-62.1273	-61.5465	-60.3353	-60.0046	-59.1667	-58.3294	-56.6435	-55.7069	-55.6897	-51.4777	-59.3972	-61.0444
2241700000	-62.0274	-62.0239	-61.9696	-61.8432	-62.0671	-62.613	-62.1319	-61.5578	-60.3195	-59.9981	-59.1781	-58.3393	-56.6596	-55.7335	-55.7224	-51.5443	-59.362	-61.0321
2242050000	-62.043	-62.0239	-61.9754	-61.8647	-62.0605	-62.5971	-62.1428	-61.6052	-60.3314	-60.0059	-59.1859	-58.3603	-56.6857	-55.7619	-55.7523	-51.6049	-59.3428	-61.0211
2242400000	-62.0519	-62.0086	-61.9542	-61.852	-62.0662	-62.5964	-62.1317	-61.6438	-60.3452	-59.9932	-59.1798	-58.3681	-56.7078	-55.7943	-55.7779	-51.6582	-59.3063	-60.992
2242750000	-62.0326	-62.0034	-61.9471	-61.8378	-62.0461	-62.6202	-62.1373	-61.6639	-60.3344	-59.988	-59.1856	-58.4098	-56.7282	-55.8256	-55.8	-51.7199	-59.2697	-60.9537
2243100000	-62.0323	-61.9953	-61.9301	-61.8354	-62.0362	-62.5962	-62.1486	-61.6872	-60.3287	-59.977	-59.1935	-58.4027	-56.7611	-55.8572	-55.837	-51.773	-59.2449	-60.9565
2243450000	-62.0273	-61.9973	-61.948	-61.8032	-62.0156	-62.608	-62.1485	-61.719	-60.3472	-59.9593	-59.2144	-58.4207	-56.7752	-55.8852	-55.8644	-51.837	-59.2273	-60.9331
2243800000	-62.0363	-61.9706	-61.9412	-61.8183	-62.014	-62.5997	-62.1643	-61.7328	-60.3527	-59.9515	-59.228	-58.4343	-56.785	-55.9024	-55.8943	-51.8917	-59.186	-60.8989
2244150000	-62.0329	-62.0049	-61.9134	-61.7772	-62.0229	-62.611	-62.1424	-61.7422	-60.3536	-59.9442	-59.2404	-58.4411	-56.8199	-55.9462	-55.9272	-51.9563	-59.1403	-60.8742
2244500000	-62.0137	-61.9827	-61.918	-61.7772	-62.0076	-62.6053	-62.164	-61.7405	-60.3754	-59.9547	-59.246	-58.4519	-56.8361	-55.9686	-55.9506	-52.008	-59.1513	-60.8527
2244850000	-62.0091	-61.9813	-61.9359	-61.7585	-62.0206	-62.6042	-62.1386	-61.7037	-60.3754	-59.9553	-59.2465	-58.4678	-56.854	-56.0073	-55.9827	-52.0689	-59.106	-60.836
2245200000	-61.9908	-61.9825	-61.9245	-61.7696	-62.0013	-62.6284	-62.1611	-61.6438	-60.3758	-59.9687	-59.2597	-58.4763	-56.8905	-56.0308	-56.0223	-52.1178	-59.0616	-60.8182
2245550000	-62.0218	-61.9987	-61.9218	-61.7677	-61.9834	-62.6292	-62.1634	-61.5748	-60.3787	-59.9768	-59.2811	-58.4971	-56.8995	-56.0598	-56.0496	-52.1814	-59.0332	-60.8167
2245900000	-61.9922	-61.9847	-61.9223	-61.7484	-61.9772	-62.6209	-62.1758	-61.4864	-60.3734	-59.9926	-59.2963	-58.5099	-56.9278	-56.0923	-56.066	-52.2356	-59.0167	-60.7739
2246250000	-62.0329	-61.9658	-61.9039	-61.736	-61.985	-62.6079	-62.1822	-61.4423	-60.4084	-60.0229	-59.3064	-58.5264	-56.9452	-56.1107	-56.0976	-52.2964	-58.9913	-60.7675
2246600000	-61.9889	-61.9726	-61.9219	-61.74	-61.9946	-62.6117	-62.147	-61.3628	-60.4002	-60.0529	-59.2919	-58.5375	-56.9779	-56.1506	-56.1353	-52.3539	-58.9221	-60.7167
2246950000	-62.0166	-61.9717	-61.8914	-61.7396	-61.9904	-62.6096	-62.1761	-61.3459	-60.3993	-60.0714	-59.3259	-58.5529	-56.9935	-56.1633	-56.161	-52.3933	-58.9023	-60.6919
2247300000	-62.0188	-61.9484	-61.9183	-61.7317	-61.9643	-62.619	-62.1783	-61.3557	-60.3971	-60.0787	-59.3434	-58.5687	-57.0226	-56.1943	-56.1844	-52.4556	-58.8684	-60.6838
2247650000	-61.9969	-61.9372	-61.9205	-61.7458	-61.9538	-62.605	-62.1623	-61.4021	-60.4124	-60.1158	-59.3416	-58.5723	-57.0408	-56.2357	-56.2162	-52.5175	-58.8211	-60.6585
2248000000	-62.0061	-61.9422	-61.9119	-61.7176	-61.9557	-62.6046	-62.1739	-61.4731	-60.4207	-60.127	-59.3507	-58.5867	-57.063	-56.2609	-56.237	-52.5771	-58.7953	-60.6458
2248350000	-62.0191	-61.9538	-61.9017	-61.7263	-61.9467	-62.5941	-62.1847	-61.5309	-60.4218	-60.1532	-59.3803	-58.5917	-57.0882	-56.277	-56.2718	-52.6213	-58.7532	-60.6261
2248700000	-62.0079	-61.9537	-61.9167	-61.7267	-61.9538	-62.6044	-62.2099	-61.5774	-60.4404	-60.1452	-59.3696	-58.6276	-57.0936	-56.3114	-56.3031	-52.6685	-58.7394	-60.6111
2249050000	-62.02	-61.9502	-61.9305	-61.7146	-61.9596	-62.6148	-62.2202	-61.5988	-60.4444	-60.1753	-59.4058	-58.6375	-57.1161	-56.3421	-56.3445	-52.7294	-58.6875	-60.5702
2249400000	-62.0242	-61.9541	-61.9191	-61.6861	-61.9503	-62.6104	-62.1937	-61.5965	-60.4549	-60.1786	-59.4237	-58.6699	-57.1539	-56.3768	-56.3587	-52.7799	-58.649	-60.5389
2249750000	-62.0124	-61.9603	-61.9147	-61.7074	-61.9719	-62.6127	-62.2021	-61.5482	-60.4589	-60.1765	-59.4215	-58.6773	-57.1772	-56.3868	-56.4002	-52.8337	-58.6229	-60.5168
2250100000	-62.0254	-61.9783	-61.924	-61.714	-61.9404	-62.6032	-62.1963	-61.4847	-60.4602	-60.1852	-59.4309	-58.6906	-57.1939	-56.4172	-56.4211	-52.8893	-58.5845	-60.4889
2250450000	-62.0443	-61.9937	-61.9176	-61.7155	-61.9674	-62.6086	-62.2125	-61.4709	-60.4876	-60.1812	-59.4422	-58.7159	-57.2052	-56.4445	-56.4562	-52.9296	-58.5475	-60.4533
2250800000	-62.0218	-62.0098	-61.9614	-61.7304	-61.9394	-62.5962	-62.2113	-61.4549	-60.4732	-60.1755	-59.4731	-58.7205	-57.2461	-56.473	-56.4816	-52.9801	-58.5145	-60.4518
2251150000	-62.0413	-62.0152	-61.9625	-61.737	-61.9675	-62.5929	-62.2014	-61.489	-60.483	-60.1895	-59.4804	-58.743	-57.2635	-56.5132	-56.5093	-53.0336	-58.4805	-60.4169
2251500000	-62.0667	-61.9877	-61.9827	-61.7328	-61.9655	-62.6018	-62.2047	-61.49	-60.5267	-60.171	-59.4966	-58.7672	-57.2954	-56.531	-56.5411	-53.0804	-58.4446	-60.3815
2251850000	-62.0602	-62.0102	-61.9757	-61.7319	-61.9645	-62.5934	-62.2215	-61.4825	-60.5244	-60.1621	-59.5007	-58.799	-57.316	-56.5581	-56.5638	-53.1383	-58.4102	-60.3535
2252200000	-62.0586	-62.0229	-61.9602	-61.7396	-61.9611	-62.6067	-62.227	-61.5178	-60.5349	-60.1755	-59.5285	-58.8195	-57.3305	-56.5924	-56.6064	-53.1902	-58.3726	-60.3524
2252550000	-62.0707	-62.0344	-61.979	-61.7373	-61.9484	-62.5948	-62.2069	-61.5199	-60.5321	-60.202	-59.5477	-58.8309	-57.3699	-56.6263	-56.6252	-53.2322	-58.3406	-60.3093
2252900000	-62.0834	-62.0214	-61.9636	-61.7408	-61.948	-62.6007	-62.2415	-61.5252	-60.5501	-60.2049	-59.5598	-58.8669	-57.3931	-56.632	-56.6557	-53.2892	-58.2944	-60.2955
2253250000	-62.0694	-62.0296	-61.997	-61.7544	-61.9506	-62.598	-62.2281	-61.5405	-60.5702	-60.2277	-59.568	-58.8756	-57.4167	-56.6728	-56.6878	-53.3373	-58.2554	-60.2638
2253600000	-62.0736	-62.0382	-61.9912	-61.78	-61.9446	-62.5775	-62.2237	-61.5005	-60.5582	-60.2421	-59.5958	-58.8894	-57.4349	-56.6941	-56.7116	-53.3856	-58.2547	-60.2574
2253950000	-62.1124	-62.0247	-61.9991	-61.7724	-61.9555	-62.5888	-62.2182	-61.4958	-60.5833	-60.2543	-59.6091	-58.9065	-57.4562	-56.7441	-56.728	-53.432	-58.2036	-60.2295
2254300000	-62.1057	-62.0402	-62.0083	-61.7703	-61.9767	-62.5532	-62.2255	-61.4954	-60.6081	-60.269	-59.6224	-58.9217	-57.4862	-56.7574	-56.7668	-53.4845	-58.1696	-60.2265
2254650000	-62.1158	-62.0376	-61.9974	-61.7813	-61.9722	-62.5905	-62.2336	-61.4862	-60.6104	-60.2927	-59.6261	-58.9562	-57.513	-56.789	-56.7906	-53.525	-58.1312	-60.1921
2255000000	-62.103	-62.0599	-62.0143	-61.7971	-61.9877	-62.5826	-62.2344	-61.4819	-60.6227	-60.308	-59.6605	-58.9768	-57.5481	-56.8182	-56.8178	-53.573	-58.0975	-60.1638
2255350000	-62.1077	-62.0416	-62.0166	-61.8211	-61.9866	-62.596	-62.2156	-61.4856	-60.636	-60.3172	-59.6675	-58.9783	-57.566	-56.8443	-56.8333	-53.6189	-58.0813	-60.1392
2255700000	-62.1311	-62.0679	-62.026	-61.8278	-62.0076	-62.58	-62.2285	-61.4957	-60.636	-60.3442	-59.687	-59.0108	-57.5801	-56.8624	-56.8642	-53.6697	-58.0364	-60.1232
2256050000	-62.1258	-62.0895	-62.0333	-61.815	-62.0146	-62.5545	-62.1965	-61.5232	-60.6438	-60.3471	-59.7008	-59.0098	-57.5985	-56.9019	-56.8834	-53.7099	-57.9967	-60.0869
2256400000	-62.1465	-62.0823	-62.0436	-61.8314	-62.0223	-62.5643	-62.2137	-61.5421	-60.6777	-60.3902	-59.7073	-59.0498	-57.6174	-56.9241	-56.914	-53.7525	-57.9636	-60.0787
2256750000	-62.1762	-62.1028	-62.079	-61.8354	-62.0269	-62.5473	-62.2175	-61.561	-60.666	-60.3911	-59.7422	-59.0669	-57.648	-56.9511	-56.9258	-53.7947	-57.9286	-60.0565
2257100000	-62.1783	-62.1016	-62.0747	-61.8581	-62.061	-62.5344	-62.2272	-61.5957	-60.6957	-60.3867	-59.7508	-59.0779	-57.684	-56.9837	-56.9621	-53.8454	-57.8855	-60.0254
2257450000	-62.1795	-62.1084	-62.11	-61.8513	-62.0632	-62.5404	-62.1993	-61.6287	-60.6892	-60.3986	-59.7692	-59.0991	-57.6895	-57.0089	-56.9776	-53.8854	-57.856	-60.0097
2257800000	-62.1751	-62.15	-62.0975	-61.8681	-62.0751	-62.5333	-62.1831	-61.6407	-60.6874	-60.4206	-59.7887	-59.127	-57.7202	-57.0436	-57.0096	-53.9262	-57.8155	-59.9942
2258150000	-62.1873	-62.1534	-62.1352	-61.9013	-62.0821	-62.5128	-62.1863	-61.6743	-60.7191	-60.4233	-59.7936	-59.1397	-57.7366	-57.0704	-57.0436	-53.9832	-57.7934	-59.9602
2258500000	-62.2163	-62.1495	-62.1374	-61.8918	-62.104	-62.5316	-62.1996	-61.6977	-60.7075	-60.43	-59.8216	-59.1764	-57.7626	-57.0889	-57.0777	-54.0167	-57.7566	-59.9478
2258850000	-62.2056	-62.1435	-62.1799	-61.9044	-62.1092	-62.4873	-62.1863	-61.7133	-60.7491	-60.4668	-59.8357	-59.196	-57.7722	-57.1197	-57.1099	-54.0698	-57.7141	-59.933
2259200000	-62.2424	-62.1972	-62.182	-61.9216	-62.1326	-62.4819	-62.1866	-61.6927	-60.7287	-60.4803	-59.8538	-59.2086	-57.8164	-57.1511	-57.1467	-54.1	-57.6713	-59.903
2259550000	-62.2266	-62.1847	-62.1731	-61.9503	-62.1488	-62.4837	-62.1685	-61.7011	-60.7706	-60.5042	-59.8804	-59.2169	-57.8282	-57.1626	-57.2024	-54.1472	-57.647	-59.9009
2259900000	-62.2553	-62.2044	-62.1746	-61.9709	-62.1433	-62.4606	-62.1559	-61.7218	-60.7761	-60.4954	-59.8949	-59.2468	-57.8507	-57.1974	-57.236	-54.1868	-57.6187	-59.8766
2260250000	-62.2723	-62.2093	-62.1756	-61.9924	-62.1768	-62.4825	-62.171	-61.7249	-60.7843	-60.5193	-59.902	-59.2555	-57.8741	-57.2478	-57.2487	-54.2281	-57.5939	-59.8567
2260600000	-62.2659	-62.2362	-62.191	-61.9896	-62.1963	-62.4553	-62.1572	-61.7284	-60.7882	-60.5348	-59.9174	-59.2903	-57.8969	-57.2557	-57.2715	-54.2653	-57.5448	-59.8187
2260950000	-62.2659	-62.2342	-62.1981	-61.9943	-62.1837	-62.461	-62.1554	-61.7392	-60.8253	-60.5584	-59.9238	-59.2922	-57.9146	-57.2982	-57.2853	-54.3064	-57.5258	-59.8255
2261300000	-62.2735	-62.2422	-62.2174	-62.0479	-62.1996	-62.4143	-62.1363	-61.7319	-60.8263	-60.5722	-59.9348	-59.3067	-57.9353	-57.3186	-57.2889	-54.3377	-57.5004	-59.7922
2261650000	-62.2824	-62.2378	-62.2606	-62.0606	-62.2024	-62.449	-62.1287	-61.716	-60.8254	-60.5866	-59.9723	-59.3259	-57.9558	-57.349	-57.2876	-54.39	-57.4649	-59.7839
2262000000	-62.2799	-62.2614	-62.2522	-62.0508	-62.19	-62.43	-62.1368	-61.7373	-60.8541	-60.5972	-59.992	-59.3473	-57.9673	-57.3612	-57.3106	-54.4245	-57.4382	-59.7562
2262350000	-62.2823	-62.2436	-62.2431	-62.0458	-62.2305	-62.418	-62.1188	-61.7375	-60.8308	-60.6035	-59.9793	-59.3457	-57.9969	-57.3817	-57.3214	-54.463	-57.4177	-59.7592
2262700000	-62.2808	-62.2581	-62.242	-62.0877	-62.2084	-62.4287	-62.1293	-61.7202	-60.8519	-60.6102	-60.0143	-59.3768	-58.015	-57.411	-57.3394	-54.4955	-57.3714	-59.7474
2263050000	-62.285	-62.2436	-62.2646	-62.0953	-62.2386	-62.4276	-62.1365	-61.7458	-60.8576	-60.6266	-60.015	-59.3966	-58.0184	-57.4153	-57.3711	-54.5366	-57.3506	-59.7187
2263400000	-62.2847	-62.2809	-62.2611	-62.1014	-62.2177	-62.4062	-62.11	-61.7398	-60.8765	-60.6306	-60.0246	-59.3874	-58.0496	-57.4363	-57.4057	-54.5801	-57.3291	-59.6999
2263750000	-62.2888	-62.2691	-62.2614	-62.0972	-62.2466	-62.375	-62.095	-61.769	-60.8775	-60.6396	-60.0286	-59.4246	-58.0492	-57.4555	-57.4441	-54.623	-57.2894	-59.6808
2264100000	-62.305	-62.2879	-62.2708	-62.1202	-62.2539	-62.3732	-62.1119	-61.7847	-60.8809	-60.6351	-60.031	-59.4225	-58.0684	-57.484	-57.4543	-54.6587	-57.2615	-59.6749
2264450000	-62.2773	-62.2718	-62.2751	-62.1047	-62.2507	-62.3955	-62.0956	-61.794	-60.8913	-60.6311	-60.0658	-59.4242	-58.0884	-57.4938	-57.476	-54.6821	-57.2237	-59.6557
2264800000	-62.2928	-62.2762	-62.2527	-62.1233	-62.2804	-62.3701	-62.0872	-61.7563	-60.893	-60.6247	-60.0662	-59.4162	-58.1074	-57.5038	-57.4946	-54.7148	-57.2008	-59.637
2265150000	-62.2846	-62.2633	-62.2789	-62.101	-62.281	-62.3467	-62.1096	-61.7609	-60.8872	-60.6498	-60.0648	-59.4561	-58.1083	-57.5293	-57.5143	-54.7455	-57.1695	-59.6439
2265500000	-62.2823	-62.2703	-62.2771	-62.1137	-62.2759	-62.3255	-62.05	-61.7583	-60.9087	-60.6412	-60.0639	-59.4369	-58.1143	-57.5504	-57.5162	-54.7823	-57.1528	-59.6426
2265850000	-62.2951	-62.2549	-62.2577	-62.1173	-62.2725	-62.3268	-62.0681	-61.7618	-60.8936	-60.6407	-60.0821	-59.4555	-58.1377	-57.5471	-57.5375	-54.8236	-57.1154	-59.6171
2266200000	-62.2766	-62.2702	-62.2946	-62.1294	-62.3058	-62.3259	-62.0437	-61.7843	-60.8956	-60.6423	-60.0831	-59.4729	-58.1509	-57.5634	-57.5321	-54.8504	-57.0755	-59.5812
2266550000	-62.2788	-62.2569	-62.2794	-62.1141	-62.2925	-62.3043	-62.0605	-61.8122	-60.9043	-60.6322	-60.0937	-59.4748	-58.1685	-57.586	-57.5642	-54.8849	-57.0419	-59.5689
2266900000	-62.292	-62.252	-62.2566	-62.1035	-62.3275	-62.2947	-62.0494	-61.8263	-60.91	-60.6373	-60.0872	-59.4663	-58.1714	-57.5877	-57.5709	-54.9126	-57.0101	-59.5676
2267250000	-62.2684	-62.2237	-62.2608	-62.1086	-62.3055	-62.3028	-62.0431	-61.8184	-60.9203	-60.6109	-60.1121	-59.493	-58.1829	-57.6067	-57.5685	-54.9401	-56.9881	-59.5324
2267600000	-62.2488	-62.2435	-62.271	-62.1143	-62.2779	-62.3023	-62.0414	-61.7992	-60.9263	-60.6354	-60.1072	-59.4899	-58.1938	-57.6255	-57.5818	-54.9759	-56.9316	-59.5171
2267950000	-62.2433	-62.2511	-62.2835	-62.1003	-62.2791	-62.2551	-62.0062	-61.7929	-60.9331	-60.6654	-60.123	-59.5	-58.2071	-57.6357	-57.5975	-55.0086	-56.9026	-59.5128
2268300000	-62.24	-62.2205	-62.282	-62.0927	-62.2902	-62.303	-62.024	-61.8071	-60.9239	-60.6414	-60.1312	-59.5114	-58.2164	-57.6447	-57.5978	-55.0326	-56.8731	-59.4788
2268650000	-62.2547	-62.2048	-62.2876	-62.0961	-62.2869	-62.2823	-62.0108	-61.7888	-60.9125	-60.6401	-60.1368	-59.5141	-58.2315	-57.6593	-57.6188	-55.0702	-56.8409	-59.4794
2269000000	-62.2513	-62.193	-62.2752	-62.1078	-62.2738	-62.273	-62.0151	-61.7807	-60.9271	-60.6497	-60.1482	-59.5163	-58.2419	-57.6757	-57.6413	-55.094	-56.8092	-59.4753
2269350000	-62.2606	-62.2064	-62.2626	-62.1064	-62.2876	-62.2754	-61.9953	-61.7741	-60.9511	-60.665	-60.1471	-59.5141	-58.2422	-57.682	-57.6434	-55.1311	-56.7711	-59.4521
2269700000	-62.2374	-62.191	-62.2645	-62.0815	-62.2559	-62.2566	-61.9846	-61.7998	-60.9574	-60.6694	-60.1527	-59.5242	-58.2572	-57.6923	-57.6733	-55.1632	-56.7278	-59.4237
2270050000	-62.2468	-62.1888	-62.2648	-62.1064	-62.2729	-62.2704	-61.9935	-61.8124	-60.9392	-60.6668	-60.1554	-59.5406	-58.2806	-57.7071	-57.6944	-55.1923	-56.7009	-59.4123
2270400000	-62.2319	-62.1965	-62.2435	-62.1212	-62.2567	-62.2651	-61.9764	-61.835	-60.9402	-60.6551	-60.1665	-59.5348	-58.2939	-57.721	-57.6995	-55.2197	-56.6641	-59.3972
2270750000	-62.234	-62.1522	-62.2484	-62.098	-62.248	-62.2331	-61.9625	-61.8635	-60.9451	-60.6748	-60.1762	-59.552	-58.2983	-57.7362	-57.7333	-55.245	-56.6158	-59.3614
2271100000	-62.2422	-62.1853	-62.297	-62.0874	-62.277	-62.2422	-61.9855	-61.8687	-60.9518	-60.6701	-60.1733	-59.5582	-58.3188	-57.7378	-57.7386	-55.2699	-56.5995	-59.3622
2271450000	-62.2254	-62.1627	-62.238	-62.1135	-62.2498	-62.2423	-62.0032	-61.8443	-60.9698	-60.6696	-60.1709	-59.5456	-58.3352	-57.7609	-57.7644	-55.3066	-56.5614	-59.32
2271800000	-62.1999	-62.1705	-62.2709	-62.1158	-62.2651	-62.244	-61.9915	-61.8717	-60.9551	-60.6814	-60.1857	-59.5779	-58.3451	-57.7737	-57.77	-55.3273	-56.5287	-59.3086
2272150000	-62.1996	-62.1558	-62.2153	-62.0957	-62.28	-62.2323	-61.9823	-61.8721	-60.9636	-60.697	-60.2047	-59.5618	-58.3533	-57.795	-57.8037	-55.3511	-56.5044	-59.2876
2272500000	-62.2036	-62.1482	-62.255	-62.0973	-62.2705	-62.2311	-61.9878	-61.883	-60.965	-60.6752	-60.1812	-59.5851	-58.3632	-57.8005	-57.8226	-55.3934	-56.4553	-59.2694
2272850000	-62.1869	-62.1408	-62.2269	-62.1092	-62.2628	-62.2265	-61.9993	-61.874	-60.965	-60.6817	-60.1846	-59.5669	-58.3649	-57.811	-57.8352	-55.4135	-56.4266	-59.2628
2273200000	-62.1606	-62.1472	-62.2241	-62.0982	-62.2584	-62.1982	-62.0283	-61.9125	-60.9707	-60.6892	-60.1837	-59.6002	-58.3927	-57.8262	-57.8436	-55.4469	-56.401	-59.2231
2273550000	-62.1931	-62.1465	-62.1864	-62.0925	-62.2619	-62.2195	-62.0117	-61.8881	-60.9515	-60.6831	-60.1775	-59.5924	-58.3979	-57.843	-57.8661	-55.47	-56.3574	-59.2014
2273900000	-62.1766	-62.1216	-62.198	-62.0922	-62.2413	-62.2372	-62.0314	-61.8821	-60.97	-60.6781	-60.1812	-59.5985	-58.4028	-57.8546	-57.8643	-55.4985	-56.3199	-59.1827
2274250000	-62.1775	-62.1213	-62.1906	-62.0677	-62.2574	-62.237	-62.0426	-61.8583	-60.9808	-60.6821	-60.1971	-59.581	-58.4152	-57.8577	-57.8603	-55.5227	-56.2838	-59.1559
2274600000	-62.1652	-62.0922	-62.1708	-62.0728	-62.2331	-62.2381	-62.0395	-61.8545	-60.9708	-60.672	-60.1775	-59.6093	-58.4367	-57.8633	-57.8884	-55.5393	-56.2438	-59.1322
2274950000	-62.1429	-62.1056	-62.1692	-62.0941	-62.2095	-62.2528	-62.0503	-61.8279	-60.9661	-60.6556	-60.1725	-59.6018	-58.4357	-57.8851	-57.8871	-55.563	-56.2098	-59.1207
2275300000	-62.1522	-62.1053	-62.1576	-62.06	-62.2235	-62.2357	-62.0417	-61.8026	-60.964	-60.6579	-60.1776	-59.6221	-58.4413	-57.8869	-57.8934	-55.5915	-56.1754	-59.0993
2275650000	-62.1173	-62.0913	-62.1456	-62.0803	-62.231	-62.25	-62.0546	-61.8225	-60.9613	-60.6628	-60.1827	-59.6252	-58.4527	-57.8959	-57.9024	-55.6194	-56.1435	-59.0769
2276000000	-62.1231	-62.1001	-62.1435	-62.0647	-62.224	-62.2531	-62.0797	-61.8011	-60.9903	-60.6332	-60.1802	-59.6286	-58.4591	-57.9148	-57.9078	-55.635	-56.0924	-59.0506
2276350000	-62.145	-62.0763	-62.1225	-62.0523	-62.2251	-62.2791	-62.0713	-61.802	-60.9716	-60.669	-60.1718	-59.628	-58.4761	-57.9173	-57.9205	-55.6788	-56.0763	-59.0294
2276700000	-62.1067	-62.0829	-62.1269	-62.0227	-62.2227	-62.2729	-62.0906	-61.7798	-60.9628	-60.6683	-60.1843	-59.6286	-58.4774	-57.9251	-57.9248	-55.6971	-56.0323	-59.0014
2277050000	-62.1013	-62.0831	-62.101	-62.0207	-62.2216	-62.2681	-62.0919	-61.7783	-60.9655	-60.6608	-60.1595	-59.6533	-58.4988	-57.9312	-57.9288	-55.7184	-55.9965	-58.9765
2277400000	-62.1047	-62.0683	-62.087	-62.0234	-62.2073	-62.2364	-62.1146	-61.7645	-60.9634	-60.6505	-60.1676	-59.6463	-58.4893	-57.959	-57.9476	-55.758	-55.9461	-58.9553
2277750000	-62.0804	-62.0494	-62.0825	-62.0091	-62.2036	-62.3019	-62.1446	-61.7383	-60.9483	-60.6556	-60.184	-59.6621	-58.5169	-57.9681	-57.975	-55.7711	-55.9167	-58.9187
2278100000	-62.0889	-62.0722	-62.0991	-62.0143	-62.2147	-62.2835	-62.1496	-61.7466	-60.9563	-60.6283	-60.1761	-59.6671	-58.516	-57.9914	-57.9561	-55.8014	-55.8701	-58.8937
2278450000	-62.0564	-62.0368	-62.1007	-62.0162	-62.1756	-62.306	-62.1348	-61.7215	-60.9724	-60.648	-60.1742	-59.6669	-58.5216	-57.9996	-57.9946	-55.8268	-55.8147	-58.8447
2278800000	-62.0992	-62.0664	-62.0679	-61.9807	-62.1755	-62.2877	-62.1365	-61.7398	-60.9661	-60.6521	-60.1833	-59.6718	-58.5505	-58.0125	-57.9935	-55.8517	-55.7906	-58.8313
2279150000	-62.0905	-62.0548	-62.0671	-62.0001	-62.2056	-62.2991	-62.1488	-61.727	-60.9578	-60.6648	-60.1736	-59.672	-58.5604	-58.0134	-58.0278	-55.8783	-55.7555	-58.8115
2279500000	-62.0863	-62.052	-62.0745	-61.9928	-62.1872	-62.3336	-62.1555	-61.7371	-60.957	-60.6453	-60.18	-59.6666	-58.5975	-58.0449	-58.0332	-55.9025	-55.709	-58.7829
2279850000	-62.0765	-62.0545	-62.0634	-61.9671	-62.2039	-62.3175	-62.1738	-61.7324	-60.9576	-60.653	-60.1945	-59.6876	-58.6137	-58.0422	-58.0304	-55.9249	-55.6574	-58.7361
2280200000	-62.078	-62.036	-62.062	-61.9557	-62.1902	-62.3078	-62.1963	-61.7195	-60.9652	-60.6645	-60.1773	-59.7036	-58.6435	-58.0464	-58.0745	-55.9668	-55.6134	-58.7134
2280550000	-62.0684	-62.0412	-62.0639	-61.9547	-62.1974	-62.315	-62.1841	-61.7017	-60.9798	-60.671	-60.2032	-59.7122	-58.6568	-58.0745	-58.0595	-55.9934	-55.5746	-58.6875
2280900000	-62.0807	-62.0531	-62.0609	-61.934	-62.2092	-62.3434	-62.1978	-61.7219	-60.9485	-60.6783	-60.1867	-59.7177	-58.6615	-58.0862	-58.0891	-55.9884	-55.5301	-58.6662
2281250000	-62.0744	-62.0239	-62.0452	-61.932	-62.2088	-62.3346	-62.2023	-61.7165	-60.9456	-60.659	-60.2065	-59.6992	-58.663	-58.1003	-58.0968	-56.0335	-55.4865	-58.6402
2281600000	-62.0561	-62.0194	-62.0603	-61.933	-62.2028	-62.3362	-62.2205	-61.7302	-60.9759	-60.6726	-60.2071	-59.7278	-58.642	-58.1131	-58.1105	-56.0465	-55.4324	-58.6273
2281950000	-62.0619	-62.038	-62.0471	-61.9342	-62.2131	-62.3581	-62.222	-61.7179	-60.9609	-60.6848	-60.2137	-59.7315	-58.6519	-58.1104	-58.1193	-56.0772	-55.383	-58.5938
2282300000	-62.0859	-62.021	-62.0356	-61.9227	-62.223	-62.3543	-62.2299	-61.7215	-60.9555	-60.6716	-60.2279	-59.7239	-58.6405	-58.134	-58.1435	-56.1047	-55.3521	-58.5813
2282650000	-62.0643	-62.021	-62.0655	-61.9042	-62.2214	-62.3508	-62.2138	-61.724	-60.96	-60.673	-60.2177	-59.749	-58.651	-58.1375	-58.1448	-56.1222	-55.2898	-58.5613
2283000000	-62.0701	-62.0042	-62.0163	-61.9074	-62.2264	-62.3614	-62.2326	-61.7068	-60.9552	-60.6868	-60.226	-59.7185	-58.6825	-58.1518	-58.1607	-56.1451	-55.2459	-58.5255
2283350000	-62.0541	-61.9837	-62.0205	-61.9068	-62.2446	-62.344	-62.2374	-61.7178	-60.928	-60.6808	-60.2178	-59.7355	-58.7041	-58.1569	-58.168	-56.1645	-55.2066	-58.5009
2283700000	-62.0571	-62.008	-61.9964	-61.9088	-62.2366	-62.3621	-62.2442	-61.7232	-60.9356	-60.6858	-60.2248	-59.7348	-58.7307	-58.1713	-58.1752	-56.1912	-55.1598	-58.4824
2284050000	-62.0144	-61.9855	-61.9992	-61.9021	-62.2394	-62.3774	-62.2473	-61.7216	-60.9313	-60.6924	-60.2541	-59.7473	-58.7682	-58.1804	-58.2095	-56.2205	-55.1121	-58.4613
2284400000	-62.0369	-62.0143	-62.0094	-61.888	-62.2269	-62.3827	-62.2377	-61.7026	-60.9282	-60.6785	-60.2619	-59.7552	-58.7673	-58.1957	-58.1992	-56.2443	-55.0531	-58.4405
2284750000	-62.0157	-61.9846	-62.0039	-61.876	-62.2366	-62.4023	-62.2782	-61.6962	-60.9455	-60.6923	-60.2531	-59.7538	-58.7742	-58.2031	-58.2168	-56.2464	-55.026	-58.4238
2285100000	-62.015	-62.0097	-61.9965	-61.8806	-62.2302	-62.4116	-62.2725	-61.695	-60.9388	-60.6757	-60.2618	-59.7622	-58.7809	-58.2099	-58.239	-56.2722	-54.9757	-58.3948
2285450000	-61.9848	-61.9675	-61.9643	-61.8603	-62.2213	-62.4118	-62.2827	-61.689	-60.9276	-60.689	-60.2732	-59.7699	-58.7724	-58.2304	-58.2368	-56.2793	-54.924	-58.3812
2285800000	-61.9844	-61.9546	-61.9659	-61.8599	-62.1821	-62.4006	-62.2638	-61.6963	-60.9245	-60.6727	-60.284	-59.7722	-58.8034	-58.2316	-58.2652	-56.2987	-54.8759	-58.3641
2286150000	-61.982	-61.945	-61.9596	-61.8476	-62.2012	-62.4023	-62.2575	-61.7158	-60.9007	-60.68	-60.2913	-59.7729	-58.8006	-58.2364	-58.2774	-56.3195	-54.8367	-58.326
2286500000	-61.9563	-61.9663	-61.9522	-61.8482	-62.2129	-62.3854	-62.2718	-61.6776	-60.9223	-60.6836	-60.2845	-59.7769	-58.8282	-58.2514	-58.2912	-56.3408	-54.7904	-58.3047
2286850000	-61.9797	-61.9387	-61.9475	-61.8562	-62.2248	-62.3961	-62.2795	-61.6844	-60.9161	-60.684	-60.2824	-59.771	-58.8338	-58.2472	-58.2968	-56.3826	-54.7439	-58.2812
2287200000	-61.9413	-61.9487	-61.9451	-61.8479	-62.2119	-62.4058	-62.2661	-61.675	-60.9018	-60.6768	-60.2822	-59.7706	-58.8471	-58.2627	-58.3169	-56.3938	-54.7196	-58.2528
2287550000	-61.9506	-61.947	-61.9077	-61.8388	-62.193	-62.4264	-62.2842	-61.6885	-60.9201	-60.6698	-60.2922	-59.7733	-58.8625	-58.2875	-58.3192	-56.4228	-54.6595	-58.245
2287900000	-61.9369	-61.9327	-61.943	-61.8174	-62.1984	-62.4038	-62.2966	-61.7101	-60.91	-60.6756	-60.3009	-59.8025	-58.8525	-58.2944	-58.318	-56.4365	-54.6255	-58.2149
2288250000	-61.9141	-61.9234	-61.9102	-61.8303	-62.1849	-62.4039	-62.2622	-61.6907	-60.9184	-60.6868	-60.3118	-59.7896	-58.8536	-58.3053	-58.3311	-56.4726	-54.5744	-58.2001
2288600000	-61.9049	-61.8972	-61.9075	-61.8307	-62.1965	-62.4164	-62.2672	-61.6899	-60.9002	-60.6772	-60.3213	-59.7964	-58.8657	-58.3293	-58.3699	-56.4891	-54.532	-58.1628
2288950000	-61.9055	-61.9124	-61.9112	-61.8137	-62.191	-62.4326	-62.266	-61.684	-60.9152	-60.6795	-60.3225	-59.8075	-58.8586	-58.3429	-58.3628	-56.5014	-54.4888	-58.1374
2289300000	-61.9141	-61.9101	-61.8879	-61.817	-62.1626	-62.401	-62.2605	-61.6917	-60.9118	-60.6915	-60.3404	-59.7999	-58.8726	-58.344	-58.3911	-56.5273	-54.4418	-58.1275
2289650000	-61.8839	-61.8685	-61.8893	-61.8046	-62.2118	-62.42	-62.2544	-61.7206	-60.9092	-60.6932	-60.333	-59.8234	-58.8654	-58.3518	-58.3834	-56.5473	-54.4024	-58.092
2290000000	-61.8986	-61.87	-61.9012	-61.8134	-62.188	-62.4112	-62.2513	-61.6984	-60.9026	-60.7052	-60.3412	-59.8253	-58.874	-58.3727	-58.4093	-56.5557	-54.3617	-58.0628
2290350000	-61.8767	-61.8667	-61.8616	-61.8062	-62.1777	-62.4205	-62.266	-61.6909	-60.9278	-60.7023	-60.3427	-59.8307	-58.8738	-58.3875	-58.4224	-56.5833	-54.3154	-58.0452
2290700000	-61.8861	-61.8639	-61.8684	-61.8055	-62.1692	-62.3993	-62.2731	-61.6928	-60.9054	-60.7095	-60.3361	-59.8195	-58.8689	-58.3965	-58.4284	-56.609	-54.2724	-58.021
2291050000	-61.8811	-61.8458	-61.8776	-61.8017	-62.1667	-62.3973	-62.2401	-61.69	-60.902	-60.6996	-60.3624	-59.8153	-58.8879	-58.3964	-58.4366	-56.6203	-54.2232	-57.9849
2291400000	-61.8647	-61.8717	-61.8695	-61.7969	-62.1582	-62.392	-62.2633	-61.7082	-60.9075	-60.6914	-60.353	-59.8239	-58.9145	-58.4155	-58.4579	-56.6535	-54.1758	-57.9762
2291750000	-61.895	-61.8569	-61.8815	-61.801	-62.1626	-62.3881	-62.228	-61.6925	-60.9224	-60.7157	-60.3565	-59.8244	-58.9166	-58.4275	-58.4547	-56.6722	-54.139	-57.9484
2292100000	-61.8554	-61.86	-61.8559	-61.8029	-62.1633	-62.3782	-62.2557	-61.7015	-60.8938	-60.7181	-60.3768	-59.8297	-58.9257	-58.4243	-58.4723	-56.7026	-54.0849	-57.9058
2292450000	-61.8686	-61.8379	-61.8614	-61.7863	-62.1598	-62.3749	-62.2265	-61.6754	-60.9156	-60.741	-60.36	-59.8557	-58.935	-58.4385	-58.4669	-56.6916	-54.0339	-57.8845
2292800000	-61.8551	-61.8461	-61.837	-61.7773	-62.1514	-62.3758	-62.2098	-61.6691	-60.8958	-60.7148	-60.3685	-59.8524	-58.9484	-58.4515	-58.475	-56.7288	-53.9887	-57.8649
2293150000	-61.8557	-61.8361	-61.8408	-61.7904	-62.151	-62.3801	-62.195	-61.654	-60.9345	-60.7182	-60.373	-59.8443	-58.9479	-58.4738	-58.4845	-56.7506	-53.9453	-57.8458
2293500000	-61.8657	-61.8308	-61.8634	-61.8067	-62.1726	-62.345	-62.1862	-61.6355	-60.9024	-60.7377	-60.3727	-59.8503	-58.9573	-58.4603	-58.4708	-56.7694	-53.8936	-57.8104
2293850000	-61.8658	-61.8343	-61.8326	-61.8097	-62.1173	-62.3534	-62.1804	-61.6415	-60.9165	-60.7341	-60.3607	-59.8559	-58.9525	-58.4911	-58.499	-56.7722	-53.8413	-57.7905
2294200000	-61.832	-61.8125	-61.8435	-61.8196	-62.1324	-62.3435	-62.1639	-61.6488	-60.8996	-60.7334	-60.3556	-59.8453	-58.9767	-58.5067	-58.5173	-56.8194	-53.7934	-57.7466
2294550000	-61.8545	-61.8219	-61.8244	-61.7987	-62.1277	-62.3405	-62.1342	-61.6714	-60.8996	-60.7309	-60.3606	-59.8721	-58.9857	-58.5	-58.5202	-56.8356	-53.7485	-57.7215
2294900000	-61.862	-61.8008	-61.8294	-61.7911	-62.1284	-62.3111	-62.1321	-61.6562	-60.9301	-60.7424	-60.3757	-59.8528	-59.0096	-58.5263	-58.5404	-56.8645	-53.6894	-57.6955
2295250000	-61.8572	-61.8164	-61.8533	-61.8323	-62.1213	-62.328	-62.1094	-61.6662	-60.9138	-60.7349	-60.3667	-59.8712	-58.986	-58.521	-58.5536	-56.8662	-53.6417	-57.6574
2295600000	-61.8784	-61.8048	-61.8535	-61.797	-62.1305	-62.3083	-62.1191	-61.6533	-60.9175	-60.7625	-60.3732	-59.867	-59.0078	-58.5424	-58.5462	-56.8797	-53.5836	-57.637
2295950000	-61.8708	-61.8086	-61.833	-61.7854	-62.1326	-62.3014	-62.1215	-61.6991	-60.9248	-60.7585	-60.392	-59.8905	-59.0059	-58.5413	-58.5707	-56.9234	-53.5343	-57.5973
2296300000	-61.865	-61.8007	-61.81	-61.7933	-62.1262	-62.3032	-62.1217	-61.6837	-60.9475	-60.7672	-60.3896	-59.8865	-59.0198	-58.539	-58.5959	-56.9368	-53.4889	-57.5703
2296650000	-61.8877	-61.7943	-61.8123	-61.8044	-62.1229	-62.2884	-62.1302	-61.7022	-60.9204	-60.7822	-60.3977	-59.9037	-59.0485	-58.5707	-58.5788	-56.9562	-53.4327	-57.5483
2297000000	-61.8967	-61.7945	-61.832	-61.8046	-62.1004	-62.2354	-62.1449	-61.6997	-60.9314	-60.807	-60.3957	-59.9027	-59.0553	-58.5776	-58.5905	-56.9791	-53.377	-57.5241
2297350000	-61.8806	-61.8192	-61.8046	-61.7924	-62.1057	-62.266	-62.1268	-61.6992	-60.9293	-60.7945	-60.4197	-59.9169	-59.0552	-58.5796	-58.5922	-56.9941	-53.3175	-57.4992
2297700000	-61.8832	-61.785	-61.8239	-61.8011	-62.1125	-62.2548	-62.136	-61.7468	-60.929	-60.795	-60.4266	-59.9034	-59.0797	-58.5991	-58.5873	-57.0176	-53.2715	-57.4634
2298050000	-61.8922	-61.805	-61.8597	-61.7979	-62.0881	-62.2605	-62.1237	-61.7351	-60.9442	-60.8063	-60.4201	-59.9338	-59.0825	-58.6098	-58.6003	-57.0454	-53.2132	-57.4121
2298400000	-61.9111	-61.797	-61.8604	-61.8107	-62.1063	-62.2329	-62.1112	-61.7539	-60.9693	-60.8203	-60.4077	-59.9373	-59.1075	-58.6024	-58.6153	-57.056	-53.1515	-57.3924
2298750000	-61.9582	-61.7799	-61.8496	-61.813	-62.1254	-62.2264	-62.1103	-61.7465	-60.9658	-60.799	-60.4079	-59.9427	-59.1137	-58.6113	-58.6418	-57.0833	-53.1007	-57.3597
2299100000	-61.9267	-61.7988	-61.8446	-61.8109	-62.1077	-62.2374	-62.1053	-61.7695	-60.9463	-60.8165	-60.4428	-59.9575	-59.1207	-58.6286	-58.6682	-57.1264	-53.048	-57.3321
2299450000	-61.9313	-61.807	-61.8306	-61.7957	-62.1229	-62.2276	-62.1095	-61.762	-60.9749	-60.7987	-60.4409	-59.9313	-59.1385	-58.6343	-58.6536	-57.1409	-52.99	-57.3054
2299800000	-61.954	-61.8127	-61.848	-61.7956	-62.1317	-62.2199	-62.0634	-61.7499	-60.9796	-60.8079	-60.4389	-59.9703	-59.1535	-58.652	-58.6864	-57.152	-52.9318	-57.2737
2300150000	-61.9674	-61.8289	-61.8718	-61.7949	-62.094	-62.2189	-62.0591	-61.7613	-60.9832	-60.8082	-60.4433	-59.9815	-59.1513	-58.6482	-58.7072	-57.1751	-52.8741	-57.2452
2300500000	-61.9572	-61.8363	-61.8676	-61.7877	-62.114	-62.2126	-62.0668	-61.7566	-60.9928	-60.8104	-60.4404	-59.975	-59.1761	-58.6627	-58.6979	-57.1905	-52.8229	-57.2138
2300850000	-61.9796	-61.8249	-61.8846	-61.7995	-62.1184	-62.1806	-62.0321	-61.7707	-60.9867	-60.8051	-60.4574	-59.9803	-59.1736	-58.6833	-58.7291	-57.2097	-52.7576	-57.1954
2301200000	-61.9916	-61.8566	-61.8919	-61.8	-62.1433	-62.1782	-62.0121	-61.7697	-61.0018	-60.8271	-60.4655	-60.0081	-59.2128	-58.6738	-58.7481	-57.2297	-52.7078	-57.1615
2301550000	-61.9942	-61.8223	-61.8995	-61.8141	-62.1185	-62.2101	-62.0228	-61.7477	-61.0134	-60.8295	-60.4647	-60.0013	-59.219	-58.6881	-58.7563	-57.2511	-52.6505	-57.1358
2301900000	-62.008	-61.8141	-61.9053	-61.8103	-62.132	-62.1924	-61.9901	-61.7498	-61.0128	-60.8136	-60.4644	-60.0023	-59.2363	-58.6943	-58.7492	-57.2615	-52.5912	-57.1018
2302250000	-61.9891	-61.8097	-61.8995	-61.7814	-62.1325	-62.1916	-61.969	-61.7292	-61.0197	-60.816	-60.4632	-60.0057	-59.2317	-58.7058	-58.7657	-57.2905	-52.5345	-57.075
2302600000	-62.008	-61.8533	-61.9054	-61.8081	-62.1451	-62.1902	-61.9658	-61.7515	-61.0169	-60.8154	-60.491	-60.0242	-59.2334	-58.7078	-58.7856	-57.304	-52.4777	-57.0409
2302950000	-62.0083	-61.8292	-61.9076	-61.8051	-62.123	-62.1936	-61.9604	-61.7365	-61.0282	-60.8168	-60.4827	-60.0427	-59.2508	-58.7064	-58.7973	-57.3292	-52.4127	-57.0131
2303300000	-62.0232	-61.8172	-61.8919	-61.8039	-62.1249	-62.1656	-61.9818	-61.7339	-61.0313	-60.8193	-60.4949	-60.0276	-59.2428	-58.7097	-58.7761	-57.3415	-52.3514	-56.9799
2303650000	-62.0421	-61.8193	-61.913	-61.8279	-62.1452	-62.1777	-61.9489	-61.7305	-61.0326	-60.8358	-60.5049	-60.0378	-59.2622	-58.7179	-58.7759	-57.3576	-52.29	-56.9434
2304000000	-62.0394	-61.8328	-61.9208	-61.8124	-62.1284	-62.1659	-61.9576	-61.7254	-61.0264	-60.8372	-60.4961	-60.057	-59.2623	-58.7428	-58.8015	-57.3709	-52.2312	-56.9137
2304350000	-62.0224	-61.8216	-61.9273	-61.8497	-62.1547	-62.1797	-61.9578	-61.7271	-61.0315	-60.8332	-60.4785	-60.0663	-59.2719	-58.7418	-58.8118	-57.3888	-52.1736	-56.8916
2304700000	-62.0429	-61.8332	-61.8955	-61.8314	-62.1365	-62.1951	-61.9645	-61.7005	-61.0416	-60.8455	-60.4961	-60.062	-59.2793	-58.7313	-58.8233	-57.4018	-52.1096	-56.852
2305050000	-62.0421	-61.8183	-61.8999	-61.8434	-62.1538	-62.1696	-61.9441	-61.7169	-61.0487	-60.8657	-60.4928	-60.0747	-59.2782	-58.7574	-58.8317	-57.4228	-52.0457	-56.8261
2305400000	-62.0514	-61.8187	-61.9285	-61.8473	-62.136	-62.1767	-61.9577	-61.7197	-61.0705	-60.8782	-60.5027	-60.0709	-59.2779	-58.7779	-58.8574	-57.4405	-51.9826	-56.7906
2305750000	-62.0285	-61.8192	-61.9142	-61.8703	-62.1477	-62.1537	-61.9451	-61.7202	-61.0477	-60.8999	-60.5038	-60.086	-59.2874	-58.7819	-58.853	-57.444	-51.9207	-56.7506
2306100000	-62.042	-61.8084	-61.9267	-61.8539	-62.1512	-62.1564	-61.9345	-61.7125	-61.058	-60.8686	-60.5149	-60.0822	-59.3124	-58.7793	-58.874	-57.4625	-51.8577	-56.7306
2306450000	-62.0404	-61.8025	-61.9276	-61.863	-62.1708	-62.1467	-61.9389	-61.7289	-61.0565	-60.8868	-60.5208	-60.0938	-59.3109	-58.7882	-58.881	-57.494	-51.792	-56.7015
2306800000	-62.0469	-61.8594	-61.9422	-61.8534	-62.1723	-62.1323	-61.9183	-61.7349	-61.0765	-60.9236	-60.5304	-60.0971	-59.3062	-58.796	-58.8896	-57.4996	-51.7268	-56.6613
2307150000	-62.0466	-61.8277	-61.9287	-61.8669	-62.1848	-62.1474	-61.9333	-61.7289	-61.0708	-60.8956	-60.5467	-60.1092	-59.3201	-58.8108	-58.9075	-57.5273	-51.6653	-56.63
2307500000	-62.058	-61.8236	-61.9406	-61.8907	-62.179	-62.144	-61.9387	-61.7236	-61.0865	-60.9112	-60.5429	-60.1076	-59.3305	-58.8157	-58.9148	-57.5347	-51.5931	-56.5919
2307850000	-62.0717	-61.838	-61.9356	-61.884	-62.1762	-62.12	-61.9187	-61.7171	-61.0857	-60.9159	-60.5448	-60.1278	-59.3366	-58.8378	-58.9153	-57.5498	-51.5334	-56.5621
2308200000	-62.0401	-61.8386	-61.9252	-61.9001	-62.1626	-62.1338	-61.9326	-61.7136	-61.0963	-60.9144	-60.5412	-60.1165	-59.3534	-58.8284	-58.9346	-57.5731	-51.4585	-56.5343
2308550000	-62.0626	-61.8437	-61.9261	-61.8912	-62.1599	-62.1253	-61.9239	-61.7039	-61.0862	-60.9324	-60.5454	-60.1528	-59.3735	-58.8351	-58.9598	-57.5785	-51.3911	-56.5064
2308900000	-62.0548	-61.8312	-61.9355	-61.9161	-62.2006	-62.1264	-61.9272	-61.7165	-61.0969	-60.9137	-60.5527	-60.1472	-59.356	-58.8629	-58.9715	-57.5986	-51.3287	-56.4748
2309250000	-62.054	-61.8467	-61.9491	-61.9141	-62.1783	-62.1109	-61.9314	-61.7328	-61.1035	-60.9188	-60.5771	-60.1517	-59.3903	-58.8629	-58.9788	-57.6221	-51.2589	-56.4349
2309600000	-62.0693	-61.8247	-61.9242	-61.9249	-62.1846	-62.0809	-61.9204	-61.7252	-61.1241	-60.9492	-60.5838	-60.1641	-59.3915	-58.8773	-58.9747	-57.6382	-51.193	-56.3957
2309950000	-62.0601	-61.8739	-61.9601	-61.9317	-62.195	-62.0805	-61.9374	-61.7605	-61.1167	-60.9261	-60.5787	-60.1423	-59.4023	-58.8723	-59.0084	-57.6521	-51.124	-56.3672
2310300000	-62.0866	-61.8706	-61.9541	-61.9318	-62.1751	-62.0893	-61.9174	-61.7512	-61.1226	-60.9464	-60.5907	-60.1847	-59.4095	-58.8901	-59.0094	-57.6652	-51.061	-56.3344
2310650000	-62.0909	-61.8719	-61.9729	-61.9372	-62.1757	-62.0796	-61.9216	-61.743	-61.1206	-60.9235	-60.5744	-60.17	-59.4227	-58.8879	-59.0362	-57.6898	-50.9896	-56.3079
2311000000	-62.0746	-61.887	-61.9625	-61.9421	-62.1602	-62.0481	-61.9119	-61.7149	-61.126	-60.9471	-60.5775	-60.1955	-59.434	-58.916	-59.0443	-57.7	-50.9236	-56.2574
2311350000	-62.067	-61.8763	-61.9694	-61.9751	-62.2065	-62.0539	-61.8782	-61.7313	-61.1329	-60.9437	-60.5973	-60.2021	-59.4435	-58.918	-59.0442	-57.6994	-50.8575	-56.2306
2311700000	-62.0577	-61.8656	-61.9766	-61.9493	-62.2094	-62.04	-61.8665	-61.7498	-61.1504	-60.9495	-60.5984	-60.2049	-59.4563	-58.924	-59.0412	-57.7234	-50.7844	-56.1989
2312050000	-62.0701	-61.8642	-61.9958	-61.9509	-62.2114	-62.0231	-61.8633	-61.7099	-61.1298	-60.9536	-60.6026	-60.2355	-59.4817	-58.9325	-59.0594	-57.7325	-50.7191	-56.1614
2312400000	-62.0876	-61.8758	-61.982	-61.9349	-62.1686	-62.026	-61.8692	-61.7246	-61.1414	-60.9446	-60.5807	-60.2146	-59.4698	-58.9479	-59.0716	-57.756	-50.6409	-56.1241
2312750000	-62.0961	-61.8633	-61.9768	-61.9796	-62.1804	-62.0199	-61.8519	-61.7299	-61.1394	-60.9469	-60.599	-60.2289	-59.4898	-58.9505	-59.0806	-57.7692	-50.5656	-56.0911
2313100000	-62.0927	-61.8597	-62.0026	-61.9557	-62.1749	-62.0286	-61.8374	-61.7379	-61.1241	-60.9446	-60.6023	-60.2229	-59.4806	-58.9401	-59.0903	-57.7906	-50.4988	-56.0639
2313450000	-62.0814	-61.8671	-61.9986	-61.943	-62.1837	-62.0393	-61.8323	-61.7204	-61.1564	-60.9581	-60.59	-60.2378	-59.523	-58.96	-59.0969	-57.7938	-50.4238	-56.0248
2313800000	-62.0716	-61.8595	-62.0083	-61.9533	-62.197	-62.002	-61.8529	-61.7415	-61.1651	-60.9601	-60.606	-60.2318	-59.5031	-58.9607	-59.1126	-57.8132	-50.3559	-55.989
2314150000	-62.0771	-61.8864	-62.0261	-61.9558	-62.2045	-62.0173	-61.8263	-61.7491	-61.128	-60.9553	-60.6082	-60.243	-59.5245	-58.96	-59.1122	-57.8134	-50.2757	-55.964
2314500000	-62.0706	-61.8535	-61.9924	-61.9355	-62.1652	-61.9935	-61.8551	-61.7375	-61.1467	-60.9571	-60.6155	-60.2571	-59.5296	-58.9508	-59.1408	-57.8215	-50.2046	-55.9176
2314850000	-62.072	-61.8768	-61.9997	-61.9354	-62.1586	-62.005	-61.8755	-61.7543	-61.1593	-60.9373	-60.5894	-60.237	-59.5408	-58.9571	-59.1373	-57.8477	-50.1313	-55.8907
2315200000	-62.0548	-61.8438	-61.9962	-61.9249	-62.1862	-62.0009	-61.8462	-61.7365	-61.1649	-60.9546	-60.5941	-60.2328	-59.5278	-58.9699	-59.1574	-57.8555	-50.0643	-55.862
2315550000	-62.0463	-61.8715	-61.9935	-61.9435	-62.1582	-62.0159	-61.8807	-61.7413	-61.1339	-60.947	-60.5957	-60.2492	-59.5599	-58.9727	-59.1545	-57.8709	-49.9958	-55.8143
2315900000	-62.0543	-61.8288	-62.041	-61.9076	-62.1574	-61.9728	-61.8733	-61.7254	-61.1357	-60.9388	-60.5761	-60.2509	-59.5415	-58.9756	-59.1564	-57.8865	-49.9216	-55.7811
2316250000	-62.0375	-61.8425	-61.9876	-61.8999	-62.1573	-61.976	-61.8757	-61.7407	-61.1488	-60.9323	-60.5793	-60.2439	-59.5558	-58.9782	-59.1682	-57.8894	-49.853	-55.76
2316600000	-62.0402	-61.8163	-61.9908	-61.9219	-62.1627	-61.9938	-61.8742	-61.748	-61.1306	-60.9346	-60.5828	-60.2495	-59.5737	-58.9824	-59.1646	-57.9005	-49.7814	-55.7129
2316950000	-62.0488	-61.8198	-61.9939	-61.8904	-62.1544	-61.9665	-61.8802	-61.7528	-61.1364	-60.9421	-60.5981	-60.2332	-59.5759	-58.9898	-59.1898	-57.9113	-49.7029	-55.6721
2317300000	-62.0292	-61.8249	-61.9949	-61.8975	-62.1669	-61.9665	-61.8541	-61.7521	-61.143	-60.9124	-60.591	-60.2467	-59.5689	-58.9858	-59.1851	-57.9321	-49.6216	-55.6362
2317650000	-62.0208	-61.8246	-61.9729	-61.8974	-62.1412	-61.9741	-61.8304	-61.7435	-61.1135	-60.9088	-60.586	-60.2267	-59.5802	-58.9905	-59.2047	-57.9502	-49.5459	-55.5994
2318000000	-62.0081	-61.8259	-61.973	-61.877	-62.1373	-61.9599	-61.8292	-61.7629	-61.1314	-60.9208	-60.5901	-60.2366	-59.5798	-58.9758	-59.1886	-57.938	-49.4701	-55.5635
2318350000	-61.9969	-61.8065	-61.968	-61.8718	-62.1245	-61.9553	-61.8416	-61.777	-61.1032	-60.9445	-60.5813	-60.2528	-59.5834	-58.9952	-59.211	-57.9669	-49.3918	-55.5211
2318700000	-62.0001	-61.8227	-61.9658	-61.8549	-62.1135	-61.9492	-61.834	-61.7331	-61.0923	-60.9162	-60.5786	-60.2361	-59.5904	-59.0156	-59.2256	-57.9848	-49.3085	-55.4902
2319050000	-62.0124	-61.8	-61.9538	-61.8639	-62.1339	-61.9432	-61.8463	-61.7765	-61.1039	-60.9312	-60.5867	-60.2638	-59.6042	-59.0366	-59.2291	-58.004	-49.2251	-55.4529
2319400000	-61.9826	-61.7944	-61.9764	-61.8626	-62.0871	-61.9371	-61.8694	-61.7484	-61.1188	-60.9094	-60.5847	-60.2569	-59.6134	-59.0192	-59.2313	-58.0086	-49.1451	-55.412
2319750000	-61.9962	-61.7902	-61.9713	-61.858	-62.0751	-61.9479	-61.8607	-61.7767	-61.1112	-60.9264	-60.5794	-60.2415	-59.6037	-59.0389	-59.2289	-58.024	-49.0691	-55.3617
2320100000	-61.99	-61.77	-61.9772	-61.8526	-62.0652	-61.9174	-61.8957	-61.7633	-61.1073	-60.911	-60.5916	-60.2781	-59.6233	-59.0283	-59.2401	-58.0459	-48.9867	-55.3332
2320450000	-62.0156	-61.775	-61.9744	-61.8638	-62.0942	-61.9261	-61.9002	-61.7656	-61.1352	-60.9199	-60.5959	-60.2632	-59.6164	-59.0373	-59.2573	-58.0547	-48.9004	-55.2891
2320800000	-62.0062	-61.7644	-61.9846	-61.8742	-62.093	-61.9214	-61.8932	-61.775	-61.119	-60.9188	-60.5906	-60.2783	-59.6403	-59.0488	-59.2796	-58.0694	-48.8138	-55.2353
2321150000	-61.9932	-61.8047	-61.964	-61.845	-62.0646	-61.9254	-61.9109	-61.7613	-61.1279	-60.9082	-60.6161	-60.2737	-59.6459	-59.077	-59.2842	-58.1032	-48.7369	-55.1953
2321500000	-61.9822	-61.7763	-61.9789	-61.8639	-62.0645	-61.916	-61.9068	-61.7705	-61.1257	-60.9447	-60.6255	-60.2745	-59.6378	-59.0802	-59.3043	-58.1091	-48.6469	-55.1527
2321850000	-61.987	-61.7897	-61.9742	-61.8372	-62.079	-61.9007	-61.9244	-61.7818	-61.1168	-60.9084	-60.6264	-60.3036	-59.6604	-59.095	-59.3274	-58.1324	-48.5633	-55.1157
2322200000	-62.0065	-61.7834	-61.951	-61.8548	-62.0768	-61.8975	-61.9171	-61.7773	-61.1145	-60.931	-60.6303	-60.2925	-59.6654	-59.1147	-59.3265	-58.142	-48.476	-55.0883
2322550000	-61.9935	-61.8167	-61.929	-61.8453	-62.0576	-61.906	-61.8826	-61.7947	-61.1226	-60.9375	-60.6491	-60.2924	-59.6709	-59.1205	-59.3231	-58.1618	-48.3882	-55.0256
2322900000	-62.0024	-61.7879	-61.9613	-61.8527	-62.0777	-61.8945	-61.8793	-61.7839	-61.1307	-60.9488	-60.6362	-60.2985	-59.6838	-59.1197	-59.358	-58.1888	-48.3023	-54.9886
2323250000	-62.008	-61.7941	-61.9662	-61.8362	-62.0648	-61.8719	-61.8459	-61.7865	-61.1235	-60.9304	-60.6639	-60.3032	-59.6857	-59.1339	-59.3635	-58.2028	-48.2165	-54.9373
2323600000	-61.9954	-61.8197	-61.9462	-61.8278	-62.0887	-61.8853	-61.8379	-61.7764	-61.1423	-60.9673	-60.653	-60.3114	-59.7028	-59.139	-59.3673	-58.2141	-48.1267	-54.8989
2323950000	-62.0229	-61.809	-61.9708	-61.843	-62.0966	-61.8798	-61.8499	-61.811	-61.1186	-60.968	-60.6457	-60.3173	-59.719	-59.1391	-59.3813	-58.2254	-48.0388	-54.8668
2324300000	-61.9996	-61.8104	-61.9642	-61.8642	-62.1033	-61.8517	-61.8243	-61.8159	-61.1128	-60.9536	-60.6819	-60.3293	-59.72	-59.17	-59.4096	-58.2495	-47.9513	-54.8118
2324650000	-62.0086	-61.7955	-61.9676	-61.8348	-62.0984	-61.86	-61.8328	-61.8266	-61.1296	-60.9826	-60.6641	-60.3386	-59.7318	-59.1871	-59.4103	-58.2676	-47.8629	-54.7796
2325000000	-61.9996	-61.8234	-61.9421	-61.852	-62.0809	-61.8597	-61.8162	-61.8149	-61.1203	-60.9819	-60.694	-60.3405	-59.7454	-59.1832	-59.4102	-58.2878	-47.7734	-54.7284
2325350000	-61.9976	-61.817	-61.9683	-61.8621	-62.0699	-61.8629	-61.7803	-61.8108	-61.1279	-60.9847	-60.6989	-60.3528	-59.7517	-59.1981	-59.4333	-58.2913	-47.6795	-54.6898
2325700000	-61.9866	-61.8285	-61.9811	-61.8403	-62.0805	-61.8383	-61.793	-61.8376	-61.1206	-61.0022	-60.6997	-60.3618	-59.773	-59.1926	-59.4591	-58.2998	-47.5847	-54.6394
2326050000	-62.0243	-61.8279	-61.9739	-61.8537	-62.0658	-61.8162	-61.7846	-61.8319	-61.1166	-60.9768	-60.6874	-60.3685	-59.7719	-59.2207	-59.4533	-58.3356	-47.4976	-54.6034
2326400000	-62.0118	-61.8361	-61.9892	-61.8593	-62.0927	-61.8428	-61.7565	-61.8159	-61.1202	-60.9975	-60.6966	-60.3954	-59.7906	-59.2206	-59.4683	-58.3416	-47.3977	-54.5685
2326750000	-61.9945	-61.8403	-61.989	-61.872	-62.0727	-61.8193	-61.7451	-61.8254	-61.1296	-60.9998	-60.7171	-60.3844	-59.8091	-59.2277	-59.4666	-58.3616	-47.3056	-54.5248
2327100000	-62.0138	-61.8566	-62.0139	-61.8532	-62.0925	-61.8125	-61.7296	-61.8279	-61.1205	-61.0222	-60.727	-60.4156	-59.816	-59.2393	-59.4934	-58.3663	-47.2145	-54.4629
2327450000	-61.9888	-61.8485	-62.0177	-61.8572	-62.0914	-61.8231	-61.7477	-61.8441	-61.1432	-61.0526	-60.7208	-60.4068	-59.8305	-59.2546	-59.5066	-58.3857	-47.1171	-54.4332
2327800000	-62.0223	-61.8724	-62.0091	-61.8326	-62.0986	-61.8194	-61.7318	-61.8558	-61.1458	-61.0658	-60.7248	-60.4288	-59.835	-59.2513	-59.502	-58.4218	-47.0229	-54.3734
2328150000	-62.0051	-61.8773	-62.0302	-61.8391	-62.1028	-61.8129	-61.7167	-61.8302	-61.1272	-61.0558	-60.7297	-60.4472	-59.8458	-59.2823	-59.5244	-58.428	-46.9242	-54.3398
2328500000	-62.007	-61.8893	-62.0466	-61.8463	-62.0915	-61.809	-61.7352	-61.8632	-61.1147	-61.0588	-60.7529	-60.4615	-59.85	-59.2806	-59.5148	-58.4343	-46.8328	-54.2863
2328850000	-62.0246	-61.8934	-62.0804	-61.8574	-62.1226	-61.8047	-61.7016	-61.8589	-61.1382	-61.0563	-60.7689	-60.4527	-59.8922	-59.2789	-59.5472	-58.429	-46.7345	-54.2426
2329200000	-62.0335	-61.8946	-62.0966	-61.8486	-62.1228	-61.7942	-61.7136	-61.8772	-61.1458	-61.0916	-60.7789	-60.4709	-59.8911	-59.285	-59.5362	-58.4806	-46.6398	-54.1865
2329550000	-62.0303	-61.8966	-62.0957	-61.8676	-62.1401	-61.8099	-61.736	-61.8554	-61.1529	-61.0793	-60.7815	-60.4809	-59.901	-59.3073	-59.5678	-58.4799	-46.5408	-54.1403
2329900000	-62.0226	-61.9208	-62.1164	-61.909	-62.1425	-61.8174	-61.7102	-61.8867	-61.1679	-61.1098	-60.7938	-60.4797	-59.9115	-59.3065	-59.5478	-58.4973	-46.4421	-54.0928
2330250000	-62.045	-61.9241	-62.1086	-61.8848	-62.1573	-61.8071	-61.7195	-61.8889	-61.1625	-61.1212	-60.8094	-60.4887	-59.9327	-59.3343	-59.594	-58.5178	-46.3452	-54.0467
2330600000	-62.0616	-61.9383	-62.1269	-61.924	-62.1643	-61.8255	-61.7142	-61.9005	-61.1496	-61.13	-60.8084	-60.5213	-59.9476	-59.338	-59.6034	-58.5466	-46.242	-53.9923
2330950000	-62.0337	-61.9691	-62.1315	-61.8919	-62.1577	-61.8053	-61.7082	-61.8944	-61.162	-61.12	-60.8092	-60.5123	-59.9488	-59.3504	-59.6028	-58.5565	-46.1454	-53.957
2331300000	-62.0552	-61.9825	-62.1354	-61.9146	-62.1744	-61.8249	-61.7178	-61.9156	-61.1872	-61.1373	-60.8315	-60.5341	-59.9463	-59.3537	-59.6201	-58.5777	-46.0507	-53.9135
2331650000	-62.0542	-61.9846	-62.1573	-61.9449	-62.2035	-61.8138	-61.7063	-61.9323	-61.1843	-61.153	-60.8499	-60.5367	-59.9495	-59.3728	-59.6424	-58.6005	-45.9444	-53.8626
2332000000	-62.0707	-61.9959	-62.1568	-61.935	-62.1988	-61.8112	-61.6992	-61.9197	-61.1836	-61.1774	-60.8485	-60.5585	-59.9789	-59.3734	-59.6358	-58.6308	-45.8422	-53.8182
2332350000	-62.0758	-61.9712	-62.166	-61.9073	-62.1899	-61.8074	-61.7239	-61.9144	-61.2026	-61.1718	-60.8753	-60.5768	-59.9786	-59.3939	-59.6488	-58.6236	-45.7457	-53.7633
2332700000	-62.0828	-61.9798	-62.1943	-61.945	-62.2001	-61.8207	-61.7124	-61.9353	-61.206	-61.1897	-60.8745	-60.569	-59.9757	-59.3982	-59.6789	-58.6537	-45.6412	-53.7074
2333050000	-62.0608	-61.9993	-62.2192	-61.9019	-62.221	-61.8483	-61.7288	-61.9435	-61.22	-61.1977	-60.8956	-60.592	-59.9949	-59.4161	-59.689	-58.6552	-45.5382	-53.6648
2333400000	-62.0736	-62.0269	-62.2289	-61.9257	-62.2236	-61.8297	-61.7206	-61.9361	-61.2395	-61.2112	-60.9158	-60.5914	-59.998	-59.4203	-59.7019	-58.6725	-45.4365	-53.6173
2333750000	-62.1078	-62.0449	-62.2352	-61.9618	-62.2336	-61.8249	-61.7375	-61.974	-61.2274	-61.2046	-60.9209	-60.5936	-60.0145	-59.429	-59.7082	-58.6971	-45.3338	-53.571
2334100000	-62.0998	-62.0484	-62.2532	-61.95	-62.2425	-61.8332	-61.7344	-61.9587	-61.2543	-61.238	-60.9337	-60.615	-60.0273	-59.4327	-59.7244	-58.7076	-45.2302	-53.5085
2334450000	-62.1184	-62.0154	-62.2575	-61.9691	-62.2212	-61.818	-61.7553	-61.9451	-61.239	-61.225	-60.9354	-60.6295	-60.0368	-59.4514	-59.727	-58.7327	-45.121	-53.4709
2334800000	-62.1037	-62.0397	-62.2739	-61.9788	-62.2382	-61.846	-61.7442	-61.9541	-61.2487	-61.2413	-60.9686	-60.6262	-60.0383	-59.4599	-59.736	-58.7501	-45.0204	-53.4167
2335150000	-62.1045	-62.0936	-62.2659	-61.9446	-62.2443	-61.8482	-61.7549	-61.9383	-61.2719	-61.257	-60.9531	-60.6437	-60.0493	-59.4709	-59.7684	-58.7617	-44.9178	-53.3649
2335500000	-62.1069	-62.065	-62.2916	-61.9565	-62.265	-61.8347	-61.7455	-61.9659	-61.2888	-61.2724	-60.962	-60.6549	-60.0594	-59.488	-59.76	-58.7674	-44.809	-53.3094
2335850000	-62.1014	-62.0777	-62.2943	-61.9858	-62.2699	-61.8553	-61.7672	-61.96	-61.2907	-61.2819	-60.9769	-60.6478	-60.0635	-59.4823	-59.7801	-58.79	-44.7051	-53.2665
2336200000	-62.1067	-62.0558	-62.2828	-61.9619	-62.2513	-61.8282	-61.7396	-61.9508	-61.2971	-61.262	-60.9941	-60.6713	-60.0685	-59.5072	-59.7914	-58.8126	-44.6027	-53.2241
2336550000	-62.1157	-62.0992	-62.3253	-61.9985	-62.2677	-61.8173	-61.7489	-61.9694	-61.3156	-61.2904	-61.0056	-60.6544	-60.0844	-59.5238	-59.8134	-58.8218	-44.4979	-53.1682
2336900000	-62.1193	-62.0826	-62.3238	-61.99	-62.2939	-61.8378	-61.7553	-61.969	-61.3347	-61.3102	-60.9992	-60.6904	-60.0988	-59.5174	-59.8145	-58.8342	-44.3937	-53.1181
2337250000	-62.1222	-62.0876	-62.3165	-61.9943	-62.3048	-61.811	-61.7619	-61.9939	-61.3101	-61.3164	-61.0277	-60.7041	-60.1091	-59.5373	-59.8229	-58.8535	-44.288	-53.073
2337600000	-62.1152	-62.1012	-62.3115	-61.9975	-62.2986	-61.8388	-61.7439	-61.9936	-61.3246	-61.3143	-61.0421	-60.7094	-60.1137	-59.5617	-59.8476	-58.8607	-44.1841	-53.025
2337950000	-62.1402	-62.106	-62.3349	-61.9965	-62.303	-61.8222	-61.7532	-61.9991	-61.3586	-61.3009	-61.0124	-60.7195	-60.1125	-59.5501	-59.8524	-58.8721	-44.0853	-52.9635
2338300000	-62.1391	-62.121	-62.3308	-62.0066	-62.292	-61.8261	-61.765	-62.0093	-61.3654	-61.3196	-61.0074	-60.6969	-60.1336	-59.5696	-59.881	-58.8811	-43.9782	-52.9141
2338650000	-62.1553	-62.1017	-62.3515	-62.0224	-62.3008	-61.8138	-61.7513	-61.9938	-61.3499	-61.3172	-61.0255	-60.7259	-60.1375	-59.5754	-59.8734	-58.8872	-43.8762	-52.8545
2339000000	-62.1401	-62.1241	-62.3684	-62.025	-62.3225	-61.8197	-61.7529	-62.0073	-61.3844	-61.3245	-61.0204	-60.7183	-60.1497	-59.5675	-59.8719	-58.8908	-43.775	-52.8108
2339350000	-62.1463	-62.0977	-62.3728	-62.0388	-62.3347	-61.8169	-61.7588	-61.9858	-61.396	-61.326	-61.0298	-60.7072	-60.146	-59.5756	-59.8832	-58.9039	-43.6726	-52.7442
2339700000	-62.1366	-62.1301	-62.344	-62.0493	-62.3166	-61.8126	-61.7504	-61.9998	-61.3916	-61.3127	-61.0421	-60.7384	-60.1705	-59.5897	-59.8641	-58.9181	-43.5734	-52.7069
2340050000	-62.16	-62.0997	-62.3447	-62.034	-62.3107	-61.7911	-61.7347	-62.0203	-61.4086	-61.306	-61.0365	-60.7181	-60.1627	-59.5854	-59.8745	-58.9182	-43.4696	-52.6504
2340400000	-62.1628	-62.1075	-62.3457	-62.0502	-62.3045	-61.7925	-61.7377	-62.0168	-61.3889	-61.3027	-61.0337	-60.7242	-60.1803	-59.5926	-59.8686	-58.9193	-43.3706	-52.5975
2340750000	-62.1781	-62.1253	-62.3681	-62.0558	-62.3021	-61.8259	-61.7241	-62.0163	-61.4041	-61.3264	-61.0507	-60.7285	-60.1816	-59.5871	-59.9084	-58.928	-43.2734	-52.5414
2341100000	-62.1574	-62.1136	-62.3841	-62.0425	-62.3083	-61.8198	-61.7059	-62.0185	-61.4188	-61.3122	-61.0578	-60.736	-60.1714	-59.5972	-59.8819	-58.9283	-43.1752	-52.4877
2341450000	-62.165	-62.1074	-62.3527	-62.0433	-62.3239	-61.825	-61.7008	-62.0322	-61.4169	-61.3136	-61.0504	-60.746	-60.1903	-59.6026	-59.8859	-58.9485	-43.0821	-52.4461
2341800000	-62.1789	-62.1087	-62.3662	-62.0534	-62.3267	-61.8285	-61.7065	-62.0301	-61.4235	-61.2961	-61.041	-60.7507	-60.1936	-59.6047	-59.8891	-58.9594	-42.9905	-52.3894
2342150000	-62.1461	-62.0991	-62.3647	-62.0436	-62.3154	-61.8075	-61.7067	-62.0218	-61.4526	-61.3106	-61.0475	-60.746	-60.1915	-59.6083	-59.8778	-58.9718	-42.9012	-52.336
2342500000	-62.1858	-62.0951	-62.3726	-62.0533	-62.3139	-61.8025	-61.6971	-62.0263	-61.4392	-61.2952	-61.0458	-60.7482	-60.1983	-59.6143	-59.8903	-58.961	-42.8109	-52.2801
2342850000	-62.2029	-62.1018	-62.3644	-62.0579	-62.3129	-61.8388	-61.7019	-61.9899	-61.4343	-61.2723	-61.0438	-60.7429	-60.2026	-59.6221	-59.8852	-58.9792	-42.7223	-52.2252
2343200000	-62.2044	-62.107	-62.3528	-62.0686	-62.3424	-61.8391	-61.7327	-62.0153	-61.4125	-61.2853	-61.0543	-60.7552	-60.2085	-59.6057	-59.8932	-58.9776	-42.6378	-52.1728
2343550000	-62.1932	-62.1034	-62.3476	-62.0372	-62.2995	-61.8044	-61.7249	-61.996	-61.4129	-61.2503	-61.0502	-60.7466	-60.1903	-59.6075	-59.8849	-58.9717	-42.5548	-52.1155
2343900000	-62.1599	-62.0982	-62.3504	-62.0582	-62.3255	-61.8515	-61.7439	-62.0295	-61.4296	-61.2512	-61.0607	-60.7427	-60.2177	-59.6048	-59.8848	-58.9953	-42.4743	-52.0713
2344250000	-62.1735	-62.0905	-62.3515	-62.0488	-62.314	-61.834	-61.7332	-62.039	-61.4157	-61.2301	-61.0534	-60.7364	-60.2017	-59.6036	-59.894	-58.9853	-42.3939	-52.0112
2344600000	-62.1727	-62.0798	-62.349	-62.0277	-62.3144	-61.8546	-61.78	-61.9969	-61.4149	-61.2047	-61.0424	-60.7499	-60.2076	-59.619	-59.8901	-58.9941	-42.3124	-51.9487
2344950000	-62.1559	-62.0976	-62.3202	-62.0352	-62.3073	-61.8677	-61.7887	-62.0164	-61.4213	-61.2029	-61.0376	-60.7488	-60.1896	-59.6164	-59.8999	-58.9949	-42.2372	-51.8955
2345300000	-62.1561	-62.0743	-62.3596	-62.0152	-62.3026	-61.8484	-61.8032	-62.001	-61.414	-61.1625	-61.0149	-60.7274	-60.182	-59.6174	-59.884	-59.0018	-42.1655	-51.8377
2345650000	-62.1623	-62.0798	-62.3493	-62.029	-62.2916	-61.8561	-61.7988	-62.0024	-61.4007	-61.1801	-61.0318	-60.7367	-60.174	-59.6125	-59.8965	-58.9936	-42.092	-51.7945
2346000000	-62.1526	-62.0569	-62.322	-62.0096	-62.2929	-61.8529	-61.7951	-62.0047	-61.3933	-61.1604	-61.0127	-60.7361	-60.167	-59.6233	-59.8785	-59.0064	-42.0245	-51.7314
2346350000	-62.17	-62.0493	-62.2985	-62.0198	-62.2779	-61.8714	-61.8023	-62.0017	-61.3944	-61.135	-61.0172	-60.724	-60.1586	-59.6096	-59.8762	-59.0039	-41.955	-51.6759
2346700000	-62.1649	-62.0853	-62.2934	-62.0131	-62.2771	-61.8635	-61.8127	-61.9729	-61.3765	-61.1053	-61.0425	-60.7327	-60.1395	-59.6072	-59.8778	-59.006	-41.8952	-51.6119
2347050000	-62.1741	-62.0573	-62.3064	-62.0038	-62.2687	-61.8583	-61.8106	-61.9778	-61.3759	-61.1419	-61.0424	-60.7338	-60.1534	-59.6104	-59.8924	-59.029	-41.8293	-51.5576
2347400000	-62.1601	-62.0506	-62.2855	-61.9975	-62.3109	-61.8655	-61.8127	-61.9908	-61.3623	-61.1348	-60.9964	-60.7156	-60.1612	-59.6166	-59.8814	-59.0126	-41.771	-51.499
2347750000	-62.1702	-62.0257	-62.2911	-62.0239	-62.2772	-61.869	-61.7943	-61.9606	-61.3657	-61.1207	-61.0005	-60.7108	-60.1864	-59.6189	-59.876	-59.0274	-41.7125	-51.4441
2348100000	-62.1498	-62.0408	-62.2731	-62.0154	-62.2763	-61.867	-61.7771	-61.9692	-61.3403	-61.1401	-61.0035	-60.7012	-60.1903	-59.6218	-59.8885	-59.0226	-41.66	-51.3838
2348450000	-62.1494	-62.0315	-62.251	-62.0335	-62.268	-61.8737	-61.7893	-61.9359	-61.3462	-61.1491	-61.0028	-60.6969	-60.2074	-59.6175	-59.8735	-59.0144	-41.6109	-51.3198
2348800000	-62.1565	-62.0282	-62.2586	-61.9667	-62.2747	-61.8741	-61.7707	-61.938	-61.3617	-61.1376	-61.004	-60.6931	-60.2357	-59.6147	-59.8907	-59.0309	-41.5658	-51.256
2349150000	-62.1477	-62.0225	-62.2401	-62.0055	-62.2582	-61.883	-61.7686	-61.9224	-61.3327	-61.107	-61.0227	-60.7121	-60.2332	-59.608	-59.88	-59.0288	-41.5263	-51.2034
2349500000	-62.1367	-62.0137	-62.2597	-61.9702	-62.2625	-61.8731	-61.764	-61.9273	-61.3493	-61.1236	-60.9995	-60.7098	-60.2366	-59.6169	-59.8974	-59.0133	-41.4962	-51.143
2349850000	-62.1283	-62.0147	-62.2226	-61.9774	-62.2492	-61.8712	-61.7869	-61.9244	-61.3299	-61.1441	-61.0073	-60.7176	-60.2345	-59.6371	-59.8746	-59.045	-41.4652	-51.0751
2350200000	-62.1209	-62.0029	-62.2334	-61.9794	-62.242	-61.8453	-61.7792	-61.9223	-61.3371	-61.1357	-61.0174	-60.7176	-60.238	-59.6376	-59.8801	-59.043	-41.438	-51.0123
2350550000	-62.1177	-61.9916	-62.2087	-61.9919	-62.241	-61.8693	-61.7726	-61.9455	-61.3354	-61.1352	-60.9946	-60.7129	-60.2327	-59.6388	-59.8917	-59.0474	-41.4152	-50.948
2350900000	-62.1272	-62.0054	-62.2419	-61.9853	-62.2592	-61.8831	-61.7695	-61.9267	-61.3297	-61.1488	-60.9951	-60.7294	-60.2434	-59.6373	-59.902	-59.0531	-41.4013	-50.8795
2351250000	-62.098	-62.0057	-62.215	-61.9716	-62.2278	-61.8522	-61.7544	-61.8918	-61.3275	-61.1207	-61.0009	-60.7178	-60.2298	-59.6363	-59.8913	-59.0694	-41.3868	-50.8152
2351600000	-62.1279	-61.9974	-62.238	-61.9909	-62.2554	-61.8659	-61.7885	-61.9147	-61.3239	-61.1338	-61.0223	-60.7367	-60.2401	-59.6436	-59.8968	-59.0743	-41.3821	-50.7518
2351950000	-62.1135	-62.0197	-62.2414	-62	-62.2771	-61.8542	-61.8043	-61.9074	-61.3259	-61.1276	-61.0027	-60.7264	-60.2187	-59.6317	-59.8973	-59.0638	-41.3767	-50.6953
2352300000	-62.1019	-62.0078	-62.2428	-61.9746	-62.2325	-61.8736	-61.7873	-61.8996	-61.3364	-61.1496	-61.0177	-60.7214	-60.2298	-59.6597	-59.909	-59.083	-41.3773	-50.622
2352650000	-62.1208	-62.034	-62.2217	-61.9914	-62.2509	-61.8592	-61.8052	-61.8897	-61.3531	-61.1547	-61.024	-60.7304	-60.2232	-59.6738	-59.9147	-59.0869	-41.3816	-50.5578
2353000000	-62.1526	-62.01	-62.2255	-61.9915	-62.2588	-61.8526	-61.7986	-61.8913	-61.3359	-61.1501	-61.0425	-60.723	-60.2133	-59.6846	-59.9317	-59.0887	-41.3909	-50.4928
2353350000	-62.134	-62.0444	-62.2021	-62.0053	-62.234	-61.8702	-61.8063	-61.9228	-61.3482	-61.1732	-61.0252	-60.7532	-60.2182	-59.6729	-59.9243	-59.118	-41.4035	-50.4237
2353700000	-62.1541	-62.0502	-62.2165	-62.001	-62.2374	-61.8568	-61.8098	-61.9272	-61.3364	-61.1782	-61.0318	-60.7492	-60.2224	-59.6828	-59.9273	-59.1106	-41.4198	-50.3608
2354050000	-62.1264	-62.0771	-62.224	-62.0164	-62.2545	-61.8591	-61.8283	-61.9143	-61.3748	-61.1676	-61.0398	-60.7576	-60.2064	-59.697	-59.9418	-59.1335	-41.4439	-50.2951
2354400000	-62.1467	-62.05	-62.2288	-62.0023	-62.2362	-61.8709	-61.8188	-61.9497	-61.38	-61.16	-61.0432	-60.7503	-60.2164	-59.7086	-59.9451	-59.1352	-41.4705	-50.2298
2354750000	-62.1617	-62.0635	-62.2153	-61.9875	-62.2533	-61.865	-61.7894	-61.9324	-61.3712	-61.193	-61.0259	-60.748	-60.2274	-59.7187	-59.9707	-59.1481	-41.4986	-50.1537
2355100000	-62.1738	-62.072	-62.2164	-61.9881	-62.2373	-61.862	-61.789	-61.9254	-61.3871	-61.2028	-61.0559	-60.7605	-60.2094	-59.7232	-59.9609	-59.1366	-41.5333	-50.0874
2355450000	-62.162	-62.0472	-62.2367	-62.0209	-62.2257	-61.8652	-61.8043	-61.9424	-61.3673	-61.1974	-61.0108	-60.7574	-60.2225	-59.7278	-59.9754	-59.1561	-41.5686	-50.0224
2355800000	-62.1707	-62.058	-62.2177	-62.0221	-62.2486	-61.852	-61.7928	-61.9606	-61.3649	-61.1877	-61.0405	-60.7691	-60.2113	-59.7279	-59.9725	-59.1468	-41.6116	-49.9528
2356150000	-62.1858	-62.0799	-62.2399	-62.0181	-62.2586	-61.8445	-61.7944	-61.9554	-61.3893	-61.2069	-61.0556	-60.7822	-60.1842	-59.7338	-59.9623	-59.1587	-41.6517	-49.8825
2356500000	-62.1745	-62.0892	-62.2261	-62.0222	-62.2662	-61.8498	-61.7809	-61.9495	-61.3837	-61.2117	-61.037	-60.7675	-60.1906	-59.7397	-59.989	-59.1643	-41.6994	-49.8077
2356850000	-62.2085	-62.0694	-62.2275	-62.0362	-62.2414	-61.8415	-61.7732	-61.9544	-61.3821	-61.23	-61.0485	-60.762	-60.1908	-59.7443	-59.9889	-59.1731	-41.7495	-49.7431
2357200000	-62.1926	-62.1092	-62.2474	-62.0354	-62.2581	-61.8432	-61.7676	-61.9679	-61.385	-61.2295	-61.0523	-60.7864	-60.2167	-59.7346	-60.0049	-59.1684	-41.8048	-49.6726
2357550000	-62.1945	-62.0996	-62.2458	-62.0539	-62.2801	-61.8493	-61.751	-61.9823	-61.3959	-61.2256	-61.0529	-60.7664	-60.2098	-59.7494	-59.9804	-59.1833	-41.8601	-49.5996
2357900000	-62.1935	-62.1163	-62.2335	-62.0527	-62.259	-61.8378	-61.7458	-61.9613	-61.3984	-61.2196	-61.0326	-60.787	-60.1998	-59.7646	-59.9893	-59.1907	-41.9182	-49.5244
2358250000	-62.2341	-62.1128	-62.2461	-62.0524	-62.263	-61.8417	-61.7487	-61.9706	-61.3871	-61.2362	-61.054	-60.7756	-60.2452	-59.7619	-59.9905	-59.211	-41.978	-49.4573
2358600000	-62.2405	-62.1077	-62.2433	-62.0504	-62.2699	-61.8424	-61.7333	-61.9851	-61.4124	-61.2329	-61.0434	-60.7691	-60.2577	-59.7477	-59.9922	-59.1914	-42.0457	-49.3813
2358950000	-62.2126	-62.1047	-62.2138	-62.0716	-62.2547	-61.8227	-61.7341	-61.9703	-61.417	-61.2368	-61.0532	-60.7867	-60.3004	-59.7748	-59.9916	-59.2023	-42.1122	-49.3024
2359300000	-62.2252	-62.1247	-62.2432	-62.0528	-62.2459	-61.8441	-61.7288	-61.9755	-61.3971	-61.2425	-61.0207	-60.7496	-60.2821	-59.7722	-59.9883	-59.2019	-42.1804	-49.2314
2359650000	-62.225	-62.1123	-62.236	-62.0818	-62.261	-61.8133	-61.7224	-61.9661	-61.4044	-61.2126	-61.0217	-60.753	-60.2825	-59.7538	-59.9962	-59.1959	-42.2506	-49.1646
2360000000	-62.2315	-62.1238	-62.2358	-62.0551	-62.2732	-61.8364	-61.7323	-61.9961	-61.4026	-61.2411	-61.0425	-60.7589	-60.2832	-59.7648	-59.9976	-59.2192	-42.3225	-49.09
2360350000	-62.2154	-62.1364	-62.2172	-62.0676	-62.2912	-61.8394	-61.7128	-61.969	-61.4096	-61.2331	-61.0409	-60.7428	-60.2849	-59.7429	-59.9883	-59.2089	-42.3974	-49.0109
2360700000	-62.2255	-62.1064	-62.2493	-62.0925	-62.2611	-61.8469	-61.6931	-61.956	-61.3908	-61.2328	-61.0219	-60.7394	-60.2782	-59.75	-59.9957	-59.2162	-42.4748	-48.9359
2361050000	-62.2555	-62.1129	-62.2547	-62.0819	-62.2119	-61.8447	-61.7152	-61.9348	-61.4016	-61.2062	-61.044	-60.7532	-60.278	-59.745	-59.9754	-59.2291	-42.5563	-48.8645
2361400000	-62.2028	-62.1135	-62.2145	-62.0989	-62.2349	-61.8357	-61.7136	-61.9502	-61.3873	-61.1976	-61.0196	-60.741	-60.255	-59.7504	-59.9823	-59.202	-42.6353	-48.7875
2361750000	-62.2174	-62.1553	-62.241	-62.0742	-62.229	-61.8453	-61.6992	-61.9517	-61.3761	-61.201	-60.9913	-60.7238	-60.283	-59.7494	-59.9938	-59.2053	-42.7164	-48.7122
2362100000	-62.2333	-62.1115	-62.2028	-62.0776	-62.233	-61.828	-61.6899	-61.9504	-61.3856	-61.2191	-61.0131	-60.713	-60.2524	-59.7481	-59.9764	-59.2056	-42.7954	-48.6307
2362450000	-62.2363	-62.1059	-62.2155	-62.0996	-62.2278	-61.8511	-61.6846	-61.9244	-61.3474	-61.192	-60.9827	-60.7157	-60.2723	-59.7838	-59.9614	-59.208	-42.8771	-48.5551
2362800000	-62.2169	-62.1039	-62.224	-62.0647	-62.2085	-61.8566	-61.6769	-61.9012	-61.3562	-61.2116	-60.9923	-60.6989	-60.2261	-59.7438	-59.9645	-59.2185	-42.9642	-48.4744
2363150000	-62.2076	-62.0972	-62.2298	-62.0485	-62.2133	-61.8379	-61.6948	-61.8876	-61.3277	-61.2009	-60.9712	-60.6946	-60.2481	-59.7547	-59.9711	-59.2272	-43.0496	-48.3942
2363500000	-62.223	-62.1026	-62.1961	-62.0609	-62.1975	-61.8315	-61.6855	-61.9015	-61.3339	-61.1977	-60.9817	-60.6847	-60.2431	-59.7498	-59.9547	-59.2231	-43.1337	-48.3165
2363850000	-62.1919	-62.1061	-62.2196	-62.0643	-62.2053	-61.8274	-61.6778	-61.8939	-61.3305	-61.1771	-60.9645	-60.6899	-60.2358	-59.7304	-59.9601	-59.2203	-43.2196	-48.2373
2364200000	-62.2022	-62.0818	-62.1939	-62.0593	-62.201	-61.8055	-61.6614	-61.8851	-61.3013	-61.1347	-60.9297	-60.6669	-60.2235	-59.7404	-59.9596	-59.2128	-43.3053	-48.1588
2364550000	-62.1832	-62.089	-62.1873	-62.0443	-62.2142	-61.8134	-61.6821	-61.9122	-61.2951	-61.1028	-60.9331	-60.6663	-60.2056	-59.7283	-59.9444	-59.2	-43.394	-48.0791
2364900000	-62.1881	-62.0894	-62.1898	-62.0487	-62.1748	-61.8126	-61.6429	-61.8723	-61.2862	-61.08	-60.954	-60.6742	-60.2172	-59.7316	-59.9531	-59.2169	-43.4825	-47.9908
2365250000	-62.1765	-62.0836	-62.2041	-62.051	-62.1891	-61.8036	-61.6608	-61.8707	-61.2813	-61.0984	-60.9307	-60.6588	-60.2058	-59.7459	-59.9467	-59.2083	-43.5707	-47.9084
2365600000	-62.1754	-62.0805	-62.2017	-62.0131	-62.1582	-61.7861	-61.6428	-61.8714	-61.2493	-61.1156	-60.913	-60.6477	-60.1925	-59.7378	-59.9679	-59.221	-43.6569	-47.8279
2365950000	-62.1492	-62.085	-62.172	-62.0237	-62.1591	-61.7975	-61.6638	-61.8811	-61.2648	-61.1135	-60.9276	-60.6557	-60.1847	-59.7255	-59.9546	-59.2143	-43.7452	-47.7391
2366300000	-62.1588	-62.0865	-62.1698	-62.0162	-62.1548	-61.8044	-61.6454	-61.8448	-61.2347	-61.131	-60.9095	-60.6238	-60.2047	-59.7308	-59.9594	-59.2267	-43.8343	-47.6593
2366650000	-62.1218	-62.0749	-62.1837	-62.0038	-62.1595	-61.7752	-61.6389	-61.8545	-61.2362	-61.1013	-60.8973	-60.6186	-60.2162	-59.7156	-59.9397	-59.2197	-43.9271	-47.5721
2367000000	-62.1208	-62.066	-62.171	-61.9938	-62.1214	-61.7716	-61.6477	-61.8523	-61.2254	-61.0729	-60.8939	-60.6191	-60.2007	-59.71	-59.9443	-59.2133	-44.0161	-47.4865
2367350000	-62.1303	-62.0803	-62.1717	-61.9714	-62.1243	-61.7506	-61.6549	-61.8353	-61.2084	-61.0856	-60.8977	-60.6232	-60.1931	-59.7044	-59.9523	-59.2157	-44.1035	-47.4018
2367700000	-62.1057	-62.0769	-62.1564	-61.9719	-62.1003	-61.7194	-61.6571	-61.8404	-61.2096	-61.0303	-60.8783	-60.6293	-60.1938	-59.7168	-59.9508	-59.2235	-44.1907	-47.3142
2368050000	-62.1142	-62.0642	-62.1317	-61.94	-62.1022	-61.7267	-61.6496	-61.8533	-61.1824	-61.0421	-60.8455	-60.6076	-60.1836	-59.7207	-59.9509	-59.2078	-44.2792	-47.2228
2368400000	-62.0997	-62.0466	-62.1491	-61.9478	-62.0929	-61.7181	-61.6509	-61.8186	-61.1811	-61.0719	-60.8643	-60.5979	-60.1948	-59.7218	-59.9244	-59.2313	-44.3688	-47.1314
2368750000	-62.0949	-62.0608	-62.1247	-61.9415	-62.0797	-61.7057	-61.65	-61.825	-61.1697	-61.0995	-60.8598	-60.593	-60.1808	-59.7273	-59.9352	-59.2324	-44.462	-47.0484
2369100000	-62.0717	-62.0417	-62.1333	-61.9604	-62.0823	-61.7112	-61.6337	-61.8402	-61.1743	-61.0916	-60.8551	-60.592	-60.1675	-59.7164	-59.934	-59.2309	-44.5495	-46.9515
2369450000	-62.0552	-62.0419	-62.1014	-61.9586	-62.0598	-61.7119	-61.6359	-61.8392	-61.1522	-61.0802	-60.8404	-60.5824	-60.1843	-59.7029	-59.9495	-59.2002	-44.6361	-46.8596
2369800000	-62.0695	-62.0249	-62.081	-61.9411	-62.0743	-61.7028	-61.6629	-61.8103	-61.1348	-61.0825	-60.8524	-60.5715	-60.1632	-59.7038	-59.9281	-59.2311	-44.7265	-46.7705
2370150000	-62.0387	-62.0411	-62.0874	-61.9438	-62.0605	-61.6894	-61.6459	-61.8057	-61.1494	-61.0837	-60.8272	-60.5723	-60.1805	-59.7185	-59.957	-59.23	-44.8136	-46.6777
2370500000	-62.0286	-62.0226	-62.0511	-61.9219	-62.0465	-61.7025	-61.6672	-61.7999	-61.1336	-61.0635	-60.8192	-60.5834	-60.1761	-59.7085	-59.9468	-59.2325	-44.9035	-46.5816
2370850000	-62.0135	-62.0415	-62.0525	-61.9388	-62.0798	-61.6495	-61.6529	-61.7915	-61.1229	-61.0534	-60.8309	-60.5642	-60.1763	-59.72	-59.952	-59.2352	-44.9917	-46.4882
2371200000	-62.0293	-62.0014	-62.0394	-61.9211	-62.0333	-61.648	-61.6393	-61.775	-61.1266	-61.0474	-60.8183	-60.5499	-60.1694	-59.7154	-59.9493	-59.2319	-45.0774	-46.3909
2371550000	-61.9803	-62.0128	-62.037	-61.9333	-62.0468	-61.6616	-61.6457	-61.7743	-61.1198	-61.0462	-60.8111	-60.5426	-60.1712	-59.7103	-59.9475	-59.2502	-45.1637	-46.2989
2371900000	-61.9854	-61.9899	-62.0152	-61.902	-62.0317	-61.6529	-61.6379	-61.7547	-61.0839	-61.0019	-60.8036	-60.5459	-60.1714	-59.7053	-59.9659	-59.2356	-45.2489	-46.2017
2372250000	-61.9495	-61.981	-62.0093	-61.8928	-62.0022	-61.6343	-61.6484	-61.7431	-61.0908	-61.019	-60.8042	-60.5397	-60.152	-59.7083	-59.9806	-59.2541	-45.3338	-46.1022
2372600000	-61.9404	-61.9838	-61.9958	-61.854	-62.0068	-61.6407	-61.6488	-61.7349	-61.0834	-61.0138	-60.7823	-60.5384	-60.1637	-59.7254	-59.9743	-59.2315	-45.422	-46.0001
2372950000	-61.9312	-61.9658	-62.0023	-61.8775	-62.0123	-61.6249	-61.6345	-61.7442	-61.0791	-60.9932	-60.7912	-60.5383	-60.1633	-59.7321	-59.9353	-59.2446	-45.5088	-45.904
2373300000	-61.8979	-61.9756	-61.9658	-61.8746	-62.0008	-61.6209	-61.6269	-61.7068	-61.0724	-60.9901	-60.7791	-60.5372	-60.183	-59.7215	-59.9703	-59.242	-45.5926	-45.8047
2373650000	-61.8951	-61.9617	-61.9812	-61.8571	-61.9787	-61.6219	-61.6209	-61.6908	-61.0818	-60.9734	-60.7642	-60.5065	-60.1811	-59.718	-59.9573	-59.2553	-45.6742	-45.7049
2374000000	-61.8844	-61.9721	-61.9818	-61.8596	-61.9896	-61.6082	-61.6061	-61.6843	-61.0462	-60.9611	-60.7479	-60.5299	-60.178	-59.7104	-59.9856	-59.2408	-45.7595	-45.6084
2374350000	-61.8814	-61.9805	-61.9346	-61.8325	-61.9581	-61.5971	-61.5839	-61.6679	-61.0825	-60.9651	-60.7431	-60.5225	-60.1943	-59.7128	-59.9692	-59.2639	-45.8422	-45.5026
2374700000	-61.8837	-61.9592	-61.9587	-61.8235	-61.9572	-61.597	-61.5678	-61.6516	-61.0482	-60.9437	-60.7555	-60.5103	-60.1778	-59.7125	-59.9587	-59.2715	-45.9221	-45.3957
2375050000	-61.8952	-61.9499	-61.898	-61.8102	-61.9384	-61.5716	-61.56	-61.6403	-61.0423	-60.9281	-60.7778	-60.5022	-60.1647	-59.7085	-59.9836	-59.2588	-46.0102	-45.2872
2375400000	-61.8525	-61.9404	-61.9374	-61.8071	-61.9368	-61.5834	-61.5511	-61.6063	-61.0468	-60.9388	-60.7355	-60.5084	-60.1636	-59.6992	-59.9825	-59.2673	-46.0938	-45.1818
2375750000	-61.8567	-61.9487	-61.9134	-61.7933	-61.9157	-61.5816	-61.5402	-61.5975	-61.0431	-60.9185	-60.7423	-60.5114	-60.1481	-59.6995	-59.9738	-59.259	-46.1744	-45.074
2376100000	-61.8429	-61.95	-61.9061	-61.7688	-61.8869	-61.5731	-61.5177	-61.5852	-61.0483	-60.9272	-60.7313	-60.5057	-60.1739	-59.7132	-59.9787	-59.282	-46.2578	-44.9675
2376450000	-61.8265	-61.9434	-61.9028	-61.7846	-61.9111	-61.5414	-61.5328	-61.567	-61.0288	-60.9282	-60.7263	-60.5091	-60.1458	-59.7181	-59.9684	-59.2723	-46.3362	-44.8631
2376800000	-61.8382	-61.9384	-61.9169	-61.7669	-61.8919	-61.5609	-61.5313	-61.5584	-61.0165	-60.8809	-60.7136	-60.4799	-60.1474	-59.7088	-60.0086	-59.2761	-46.4202	-44.7532
2377150000	-61.8001	-61.9375	-61.8908	-61.7653	-61.885	-61.5386	-61.538	-61.5536	-61.0192	-60.9075	-60.7221	-60.4912	-60.1274	-59.7036	-60.0133	-59.2915	-46.4938	-44.6431
2377500000	-61.789	-61.9201	-61.8772	-61.7608	-61.8709	-61.5293	-61.5165	-61.5331	-61.0442	-60.9031	-60.6915	-60.4908	-60.1454	-59.701	-60.0078	-59.3044	-46.5781	-44.5303
2377850000	-61.7981	-61.8978	-61.8781	-61.7445	-61.8662	-61.5298	-61.5379	-61.5277	-61.0392	-60.8915	-60.6854	-60.4945	-60.1203	-59.7314	-60.014	-59.319	-46.6553	-44.4236
2378200000	-61.8005	-61.9102	-61.8716	-61.736	-61.8744	-61.5391	-61.556	-61.526	-61.0343	-60.8938	-60.6932	-60.4979	-60.1274	-59.72	-60.0192	-59.3174	-46.7361	-44.3073
2378550000	-61.7985	-61.8835	-61.885	-61.7219	-61.8604	-61.5298	-61.5396	-61.5011	-60.9925	-60.8763	-60.675	-60.4927	-60.1172	-59.7269	-60.0061	-59.2959	-46.8156	-44.1924
2378900000	-61.7874	-61.8723	-61.8378	-61.706	-61.8582	-61.5207	-61.5618	-61.4934	-61.0166	-60.8823	-60.6742	-60.4853	-60.1036	-59.723	-60.0148	-59.3207	-46.8949	-44.0819
2379250000	-61.7853	-61.8829	-61.8528	-61.7154	-61.8468	-61.5068	-61.5537	-61.4975	-61.0136	-60.8725	-60.6783	-60.4717	-60.14	-59.7163	-60.0278	-59.3179	-46.9716	-43.9621
2379600000	-61.795	-61.8867	-61.8416	-61.6846	-61.8251	-61.4926	-61.5508	-61.476	-60.989	-60.8647	-60.652	-60.4653	-60.1198	-59.7305	-60.0288	-59.3351	-47.0472	-43.8501
2379950000	-61.7686	-61.8497	-61.8484	-61.6878	-61.8201	-61.4804	-61.5317	-61.4879	-61.0214	-60.8571	-60.6714	-60.4839	-60.1349	-59.7281	-60.038	-59.3591	-47.1195	-43.7343
2380300000	-61.763	-61.8712	-61.8322	-61.7113	-61.8013	-61.4891	-61.5267	-61.4758	-61.0045	-60.85	-60.6585	-60.4931	-60.1235	-59.7118	-60.041	-59.3554	-47.1999	-43.618
2380650000	-61.7974	-61.8808	-61.854	-61.6733	-61.8205	-61.4616	-61.5168	-61.4977	-61.0118	-60.8648	-60.6563	-60.4859	-60.1237	-59.7413	-60.0414	-59.3727	-47.2714	-43.5024
2381000000	-61.7732	-61.8719	-61.824	-61.678	-61.787	-61.4813	-61.5324	-61.4605	-61.0094	-60.8334	-60.6388	-60.4887	-60.1446	-59.7494	-60.0649	-59.376	-47.3471	-43.3827
2381350000	-61.7614	-61.864	-61.8335	-61.6806	-61.7804	-61.4739	-61.4943	-61.4486	-61.0487	-60.8405	-60.6639	-60.5114	-60.1398	-59.7293	-60.0641	-59.3748	-47.4216	-43.267
2381700000	-61.7706	-61.8581	-61.8265	-61.6853	-61.7619	-61.4478	-61.4873	-61.4848	-61.0293	-60.8367	-60.6448	-60.4863	-60.1409	-59.7463	-60.0536	-59.3895	-47.4942	-43.1497
2382050000	-61.7711	-61.8441	-61.8369	-61.692	-61.7763	-61.4539	-61.4726	-61.4504	-61.0239	-60.837	-60.6497	-60.4818	-60.162	-59.7579	-60.0792	-59.4001	-47.5688	-43.0309
2382400000	-61.7772	-61.853	-61.8484	-61.676	-61.7378	-61.4163	-61.4532	-61.4726	-61.0352	-60.8491	-60.6629	-60.5092	-60.139	-59.7673	-60.1016	-59.4123	-47.6422	-42.9115
2382750000	-61.764	-61.8559	-61.8407	-61.6772	-61.7591	-61.4158	-61.4253	-61.4768	-61.0591	-60.8301	-60.6517	-60.4926	-60.1594	-59.7912	-60.0697	-59.4305	-47.7127	-42.7913
2383100000	-61.8008	-61.8476	-61.8542	-61.6988	-61.7528	-61.415	-61.3877	-61.4615	-61.035	-60.8414	-60.6586	-60.4887	-60.1753	-59.7773	-60.0946	-59.4402	-47.7889	-42.6756
2383450000	-61.7695	-61.8426	-61.8465	-61.6911	-61.7373	-61.412	-61.3858	-61.4808	-61.0563	-60.839	-60.6793	-60.5171	-60.1779	-59.7787	-60.0903	-59.4453	-47.8584	-42.5526
2383800000	-61.7796	-61.8497	-61.8421	-61.6956	-61.7258	-61.4082	-61.3688	-61.4676	-61.0781	-60.8226	-60.689	-60.4988	-60.1999	-59.8226	-60.1274	-59.4605	-47.9319	-42.4324
2384150000	-61.7873	-61.8666	-61.8436	-61.6804	-61.7578	-61.4034	-61.3372	-61.518	-61.1046	-60.8303	-60.6827	-60.5247	-60.2056	-59.8159	-60.1162	-59.5028	-47.9973	-42.3095
2384500000	-61.7941	-61.8613	-61.857	-61.671	-61.7628	-61.4019	-61.3262	-61.5136	-61.0868	-60.8378	-60.7069	-60.5268	-60.2132	-59.8513	-60.1237	-59.5117	-48.0706	-42.1878
2384850000	-61.7773	-61.8747	-61.8684	-61.6806	-61.7484	-61.3765	-61.335	-61.5307	-61.1171	-60.8628	-60.707	-60.5494	-60.2139	-59.8218	-60.1334	-59.5006	-48.1401	-42.0669
2385200000	-61.7947	-61.8831	-61.8844	-61.6816	-61.7852	-61.3725	-61.3092	-61.5065	-61.142	-60.9014	-60.7237	-60.561	-60.2193	-59.8418	-60.1465	-59.5182	-48.2078	-41.9459
2385550000	-61.835	-61.8976	-61.8679	-61.6846	-61.7811	-61.3739	-61.2844	-61.5474	-61.1476	-60.901	-60.7223	-60.5485	-60.2487	-59.8429	-60.1505	-59.5292	-48.2764	-41.8256
2385900000	-61.8429	-61.8835	-61.8971	-61.6828	-61.78	-61.375	-61.2729	-61.5548	-61.1381	-60.9125	-60.7409	-60.5314	-60.2538	-59.8602	-60.1649	-59.544	-48.3418	-41.7056
2386250000	-61.8443	-61.8843	-61.9044	-61.6929	-61.7948	-61.3701	-61.2603	-61.5848	-61.1629	-60.9193	-60.7722	-60.5577	-60.2541	-59.8672	-60.1843	-59.5579	-48.4104	-41.5838
2386600000	-61.8455	-61.8826	-61.9204	-61.7072	-61.8206	-61.377	-61.2518	-61.5915	-61.1756	-60.9116	-60.7443	-60.5741	-60.285	-59.8767	-60.1925	-59.5923	-48.4778	-41.464
2386950000	-61.8481	-61.9109	-61.9133	-61.7242	-61.8196	-61.3685	-61.2537	-61.5833	-61.1665	-60.9173	-60.758	-60.5729	-60.2777	-59.8911	-60.2001	-59.5886	-48.5432	-41.3457
2387300000	-61.8739	-61.9398	-61.9459	-61.7323	-61.8231	-61.3602	-61.2639	-61.6271	-61.1903	-60.9322	-60.7774	-60.6023	-60.3127	-59.906	-60.1899	-59.6304	-48.6096	-41.2269
2387650000	-61.8785	-61.9078	-61.9678	-61.7392	-61.8272	-61.3636	-61.2309	-61.6155	-61.198	-60.9676	-60.7776	-60.5997	-60.2973	-59.9226	-60.2167	-59.6214	-48.6734	-41.1098
2388000000	-61.8994	-61.9493	-61.9716	-61.754	-61.8509	-61.3739	-61.265	-61.6247	-61.2315	-60.9854	-60.8173	-60.6216	-60.3115	-59.9357	-60.2505	-59.638	-48.7374	-40.991
2388350000	-61.924	-61.9487	-61.9678	-61.7696	-61.8524	-61.3664	-61.2515	-61.6327	-61.232	-60.9979	-60.7919	-60.6146	-60.3239	-59.9394	-60.2356	-59.6449	-48.7989	-40.8742
2388700000	-61.8963	-61.9493	-61.9813	-61.7908	-61.8489	-61.369	-61.2299	-61.6374	-61.2313	-61.0112	-60.806	-60.6417	-60.3358	-59.9713	-60.2418	-59.6662	-48.859	-40.7596
2389050000	-61.9124	-61.9561	-61.9949	-61.7926	-61.8719	-61.3646	-61.2721	-61.6335	-61.2467	-61.0397	-60.8214	-60.6524	-60.3241	-59.9662	-60.2695	-59.6724	-48.9218	-40.6474
2389400000	-61.9294	-61.9719	-62.0148	-61.8095	-61.8603	-61.3856	-61.2506	-61.6436	-61.2588	-61.0175	-60.8427	-60.6462	-60.3417	-59.9942	-60.2705	-59.6887	-48.9805	-40.537
2389750000	-61.9419	-61.9687	-61.9892	-61.7964	-61.8995	-61.3576	-61.2809	-61.6533	-61.2624	-61.011	-60.8245	-60.6696	-60.3741	-60.0023	-60.2611	-59.7071	-49.0427	-40.4284
2390100000	-61.9794	-61.9615	-62.0156	-61.8245	-61.8895	-61.3744	-61.2637	-61.6692	-61.26	-61.0341	-60.8532	-60.656	-60.3742	-59.9919	-60.3038	-59.7141	-49.1071	-40.319
2390450000	-61.9445	-61.9995	-62.0036	-61.8236	-61.8931	-61.383	-61.2721	-61.6854	-61.2665	-61.0516	-60.8391	-60.6863	-60.3756	-60.0269	-60.2868	-59.7243	-49.1615	-40.2124
2390800000	-61.9949	-61.9868	-62.0335	-61.8307	-61.9114	-61.358	-61.2777	-61.693	-61.2786	-61.0293	-60.8589	-60.6955	-60.3818	-60.0245	-60.2978	-59.7265	-49.231	-40.1096
2391150000	-61.9703	-61.9988	-62.0168	-61.8309	-61.9291	-61.3832	-61.3037	-61.6746	-61.2751	-61.0409	-60.8654	-60.6908	-60.3723	-60.0445	-60.2805	-59.7526	-49.2809	-40.0107
2391500000	-61.9886	-61.9912	-62.0168	-61.8485	-61.9342	-61.3889	-61.2981	-61.6797	-61.2968	-61.0621	-60.8556	-60.6985	-60.3956	-60.0516	-60.3103	-59.7483	-49.3392	-39.9127
2391850000	-62.0266	-62.0003	-62.0226	-61.8216	-61.9089	-61.3725	-61.2895	-61.6753	-61.2888	-61.059	-60.8871	-60.685	-60.3973	-60.0568	-60.3152	-59.7608	-49.3975	-39.8178
2392200000	-62.0131	-62.0256	-62.0198	-61.8259	-61.9255	-61.3904	-61.3084	-61.6526	-61.2976	-61.052	-60.9034	-60.7059	-60.4039	-60.0787	-60.3365	-59.7773	-49.4574	-39.7267
2392550000	-61.9868	-62.047	-62.0442	-61.8197	-61.947	-61.3669	-61.3096	-61.6939	-61.3048	-61.082	-60.9017	-60.7163	-60.4101	-60.075	-60.3374	-59.7941	-49.5109	-39.6394
2392900000	-62.0228	-62.0425	-62.0176	-61.8584	-61.9504	-61.3974	-61.3463	-61.7031	-61.3003	-61.0679	-60.9161	-60.7205	-60.445	-60.0916	-60.3354	-59.7976	-49.5642	-39.5573
2393250000	-62.012	-62.0362	-62.0397	-61.8567	-61.9649	-61.382	-61.3489	-61.6884	-61.3342	-61.075	-60.922	-60.719	-60.4231	-60.0997	-60.3466	-59.8067	-49.6277	-39.4782
2393600000	-62.0262	-62.0332	-62.0511	-61.8351	-61.9821	-61.3913	-61.3429	-61.7025	-61.3232	-61.0667	-60.9473	-60.7307	-60.4568	-60.139	-60.3697	-59.8122	-49.687	-39.4045
2393950000	-62.0247	-62.0507	-62.0468	-61.8669	-61.9645	-61.38	-61.3522	-61.6859	-61.3293	-61.0828	-60.9464	-60.7321	-60.4541	-60.1397	-60.3552	-59.8232	-49.7336	-39.3346
2394300000	-62.0271	-62.0448	-62.0701	-61.8732	-61.9794	-61.399	-61.35	-61.7345	-61.3401	-61.0934	-60.9589	-60.7345	-60.4589	-60.1417	-60.3664	-59.841	-49.7934	-39.2664
2394650000	-62.0298	-62.0773	-62.0621	-61.862	-61.9926	-61.4006	-61.3644	-61.7157	-61.3463	-61.1305	-60.9542	-60.7572	-60.4597	-60.1376	-60.3916	-59.8497	-49.8411	-39.2086
2395000000	-62.0227	-62.0637	-62.0584	-61.8962	-62.0104	-61.4192	-61.3872	-61.7269	-61.3616	-61.1175	-60.9719	-60.7488	-60.4658	-60.1539	-60.3885	-59.8467	-49.8981	-39.1534
2395350000	-62.0373	-62.0553	-62.0516	-61.8732	-62.0049	-61.3984	-61.3843	-61.7167	-61.3673	-61.1271	-60.9993	-60.7689	-60.4755	-60.1632	-60.388	-59.8653	-49.9472	-39.1023
2395700000	-62.026	-62.0455	-62.0788	-61.8921	-62.0363	-61.4231	-61.3927	-61.715	-61.384	-61.1363	-60.9738	-60.7489	-60.5073	-60.1692	-60.4156	-59.8809	-50.0047	-39.0582
2396050000	-62.0001	-62.0856	-62.0997	-61.9087	-62.0076	-61.417	-61.4095	-61.7402	-61.3777	-61.1265	-60.9767	-60.7633	-60.5012	-60.1823	-60.4082	-59.8705	-50.0537	-39.0207
2396400000	-61.9903	-62.0681	-62.0708	-61.9086	-62.0353	-61.4079	-61.3931	-61.7245	-61.3862	-61.1292	-61.0003	-60.7545	-60.5047	-60.1909	-60.4343	-59.8912	-50.1078	-38.9873
2396750000	-62.0088	-62.0454	-62.0596	-61.9093	-62.0175	-61.4181	-61.421	-61.7324	-61.4013	-61.1445	-61.0072	-60.7792	-60.5087	-60.2102	-60.4508	-59.8937	-50.1541	-38.959
2397100000	-62	-62.0718	-62.0591	-61.8949	-62.0359	-61.4162	-61.4198	-61.7219	-61.3962	-61.1658	-60.9861	-60.7747	-60.5139	-60.2053	-60.4323	-59.8878	-50.2098	-38.9394
2397450000	-61.9963	-62.0552	-62.0629	-61.9378	-62.0202	-61.418	-61.4114	-61.76	-61.4045	-61.1595	-61.0146	-60.781	-60.4801	-60.2133	-60.4499	-59.9283	-50.2513	-38.9226
2397800000	-62.0102	-62.062	-62.0635	-61.9076	-62.0552	-61.3993	-61.4263	-61.7587	-61.4098	-61.1706	-61.0115	-60.7598	-60.5047	-60.223	-60.4481	-59.9168	-50.3005	-38.9133
2398150000	-61.9635	-62.0601	-62.0593	-61.9323	-62.0406	-61.4282	-61.4228	-61.7605	-61.4013	-61.1702	-60.9959	-60.7726	-60.5031	-60.2359	-60.4635	-59.9292	-50.3556	-38.9105
2398500000	-61.9488	-62.0468	-62.0579	-61.9194	-62.0143	-61.4152	-61.4249	-61.7727	-61.4142	-61.1614	-61.0147	-60.7951	-60.5024	-60.233	-60.4656	-59.9316	-50.4047	-38.9137
2398850000	-62.0078	-62.0559	-62.044	-61.9006	-62.0006	-61.4361	-61.4382	-61.7569	-61.3951	-61.1756	-61.0092	-60.7772	-60.5174	-60.2199	-60.4637	-59.9367	-50.4512	-38.9207
2399200000	-61.9698	-62.0473	-62.0428	-61.9036	-62.0019	-61.4253	-61.4288	-61.7689	-61.4109	-61.1735	-60.9912	-60.7658	-60.515	-60.2193	-60.4965	-59.9289	-50.4913	-38.9347
2399550000	-61.9435	-62.0269	-62.0213	-61.9126	-61.9762	-61.4331	-61.4182	-61.7976	-61.3881	-61.1587	-60.9831	-60.7888	-60.5048	-60.2287	-60.4753	-59.9378	-50.5395	-38.9567
2399900000	-61.9496	-62.0481	-62.0587	-61.9123	-62.0028	-61.4235	-61.4268	-61.7677	-61.3641	-61.1461	-60.979	-60.7466	-60.5096	-60.2274	-60.4803	-59.9354	-50.5859	-38.9824
2400250000	-61.9317	-62.0326	-62.0382	-61.8997	-61.9734	-61.4468	-61.4095	-61.7794	-61.3702	-61.1714	-60.9877	-60.7832	-60.4878	-60.1991	-60.4746	-59.9289	-50.6356	-39.0145
2400600000	-61.9389	-62.0266	-62.0241	-61.895	-61.9939	-61.4309	-61.4465	-61.7483	-61.3884	-61.177	-61.0011	-60.7702	-60.5022	-60.2146	-60.4838	-59.9302	-50.683	-39.0531
2400950000	-61.9299	-62.0206	-62.0378	-61.8862	-61.9654	-61.4144	-61.4371	-61.7752	-61.363	-61.1482	-60.9818	-60.7648	-60.4774	-60.2282	-60.496	-59.9287	-50.7206	-39.096
2401300000	-61.9119	-62.0123	-62.0166	-61.8765	-61.9642	-61.4243	-61.4118	-61.7769	-61.3474	-61.1582	-60.9718	-60.7507	-60.488	-60.2102	-60.4795	-59.9048	-50.7683	-39.1405
2401650000	-61.8855	-61.9875	-61.9836	-61.8753	-61.9276	-61.425	-61.4233	-61.7576	-61.353	-61.1555	-60.9431	-60.7486	-60.4906	-60.2139	-60.5077	-59.9184	-50.81	-39.1919
2402000000	-61.8501	-62.0083	-61.9954	-61.838	-61.9269	-61.4269	-61.4174	-61.7296	-61.3624	-61.156	-60.9657	-60.735	-60.4799	-60.2103	-60.4814	-59.9145	-50.8565	-39.25
2402350000	-61.8666	-61.982	-61.9921	-61.8479	-61.9288	-61.4333	-61.415	-61.7627	-61.345	-61.1403	-60.9516	-60.7326	-60.4686	-60.2328	-60.4757	-59.9165	-50.8982	-39.3151
2402700000	-61.8465	-61.9975	-61.9599	-61.8548	-61.9131	-61.4285	-61.4134	-61.7456	-61.321	-61.1286	-60.9482	-60.7198	-60.4618	-60.2156	-60.4848	-59.9278	-50.9374	-39.3795
2403050000	-61.8595	-61.992	-61.9647	-61.8668	-61.8916	-61.4259	-61.4202	-61.7411	-61.3363	-61.1324	-60.9531	-60.7358	-60.4678	-60.1933	-60.4845	-59.9104	-50.9779	-39.4498
2403400000	-61.8395	-61.9303	-61.9642	-61.8207	-61.9075	-61.4363	-61.4042	-61.7264	-61.322	-61.1414	-60.942	-60.7058	-60.4389	-60.215	-60.49	-59.9295	-51.0239	-39.5235
2403750000	-61.8328	-61.9498	-61.941	-61.8499	-61.8806	-61.411	-61.4211	-61.7212	-61.2986	-61.1174	-60.9313	-60.7152	-60.4502	-60.2129	-60.4684	-59.8985	-51.0684	-39.601
2404100000	-61.8097	-61.948	-61.9567	-61.8211	-61.8388	-61.4215	-61.4282	-61.7208	-61.2971	-61.1193	-60.9309	-60.7006	-60.433	-60.2053	-60.4591	-59.8974	-51.1022	-39.6831
2404450000	-61.8111	-61.9399	-61.9246	-61.8107	-61.8536	-61.4434	-61.4195	-61.682	-61.308	-61.1331	-60.9302	-60.6966	-60.429	-60.1891	-60.4831	-59.9204	-51.1481	-39.765
2404800000	-61.8144	-61.9173	-61.8978	-61.8085	-61.8487	-61.4246	-61.4093	-61.7036	-61.2856	-61.1068	-60.9432	-60.6738	-60.43	-60.2092	-60.4784	-59.9039	-51.1812	-39.8528
2405150000	-61.7772	-61.938	-61.8941	-61.8003	-61.8184	-61.4141	-61.4433	-61.674	-61.2958	-61.1247	-60.9309	-60.6633	-60.437	-60.1903	-60.4639	-59.9045	-51.2292	-39.9425
2405500000	-61.7509	-61.9008	-61.8805	-61.8025	-61.8177	-61.4295	-61.4477	-61.6855	-61.2764	-61.1038	-60.9089	-60.6609	-60.4177	-60.1984	-60.463	-59.8698	-51.2671	-40.0342
2405850000	-61.7557	-61.8754	-61.8653	-61.7953	-61.7978	-61.41	-61.4264	-61.6657	-61.2844	-61.0881	-60.9107	-60.671	-60.4028	-60.1848	-60.4564	-59.8637	-51.3044	-40.131
2406200000	-61.7176	-61.8957	-61.8405	-61.7817	-61.787	-61.4131	-61.4535	-61.6469	-61.2832	-61.0799	-60.8839	-60.6468	-60.3946	-60.1884	-60.4378	-59.8649	-51.3443	-40.2251
2406550000	-61.711	-61.8651	-61.851	-61.7907	-61.7884	-61.4185	-61.4351	-61.6225	-61.2827	-61.0483	-60.885	-60.6527	-60.394	-60.1775	-60.4492	-59.8669	-51.3825	-40.3244
2406900000	-61.7082	-61.849	-61.8367	-61.759	-61.7645	-61.4264	-61.4462	-61.6237	-61.267	-61.0467	-60.8599	-60.6427	-60.3879	-60.1687	-60.458	-59.8719	-51.4184	-40.4238
2407250000	-61.6916	-61.8195	-61.8098	-61.7171	-61.7342	-61.4282	-61.4726	-61.5932	-61.2728	-61.0356	-60.8682	-60.6211	-60.3628	-60.1641	-60.4321	-59.8383	-51.4547	-40.5252
2407600000	-61.6812	-61.8319	-61.8092	-61.7449	-61.7227	-61.4292	-61.4882	-61.5958	-61.2451	-61.0371	-60.8615	-60.6076	-60.349	-60.1627	-60.4331	-59.8476	-51.4992	-40.6273
2407950000	-61.6514	-61.8232	-61.8077	-61.6855	-61.7406	-61.4139	-61.4997	-61.5889	-61.2265	-61.0248	-60.8584	-60.5802	-60.3556	-60.1546	-60.4184	-59.8428	-51.5327	-40.7327
2408300000	-61.6473	-61.8173	-61.7715	-61.6829	-61.7288	-61.4348	-61.5	-61.5793	-61.2271	-61.006	-60.8596	-60.6013	-60.3547	-60.1399	-60.4053	-59.8526	-51.5682	-40.8368
2408650000	-61.6106	-61.7752	-61.7268	-61.6776	-61.7025	-61.4307	-61.502	-61.5487	-61.2305	-60.9995	-60.8498	-60.5846	-60.3461	-60.137	-60.4093	-59.8385	-51.6029	-40.9425
2409000000	-61.6209	-61.7769	-61.7535	-61.6835	-61.7038	-61.412	-61.5286	-61.5317	-61.2163	-60.9988	-60.8239	-60.5739	-60.3189	-60.1309	-60.4145	-59.8241	-51.6535	-41.0474
2409350000	-61.5813	-61.7602	-61.7515	-61.6815	-61.6932	-61.4322	-61.51	-61.5441	-61.1986	-60.9888	-60.8139	-60.5711	-60.3292	-60.1048	-60.4151	-59.835	-51.6836	-41.1529
2409700000	-61.5426	-61.7628	-61.7196	-61.6671	-61.6818	-61.4313	-61.5385	-61.5137	-61.1759	-60.9613	-60.8226	-60.5846	-60.3086	-60.1079	-60.3979	-59.812	-51.7208	-41.2611
2410050000	-61.5457	-61.7303	-61.6932	-61.6573	-61.665	-61.4363	-61.5426	-61.5027	-61.1949	-60.938	-60.818	-60.569	-60.3148	-60.0913	-60.3973	-59.8174	-51.7573	-41.3704
2410400000	-61.5415	-61.7319	-61.7069	-61.663	-61.6412	-61.4133	-61.5542	-61.4971	-61.1571	-60.9527	-60.8023	-60.5526	-60.2803	-60.0977	-60.4022	-59.8114	-51.7893	-41.4757
2410750000	-61.5192	-61.7301	-61.6757	-61.6467	-61.6605	-61.3884	-61.5677	-61.481	-61.1524	-60.944	-60.8209	-60.5433	-60.3	-60.094	-60.3972	-59.8029	-51.8316	-41.5836
2411100000	-61.5188	-61.7158	-61.6671	-61.6533	-61.6419	-61.4007	-61.557	-61.4625	-61.139	-60.9535	-60.7994	-60.5284	-60.2818	-60.0761	-60.374	-59.8125	-51.8666	-41.693
2411450000	-61.4788	-61.7113	-61.6528	-61.6362	-61.6256	-61.4002	-61.5471	-61.4523	-61.1238	-60.9208	-60.7924	-60.5307	-60.2685	-60.079	-60.3713	-59.81	-51.9028	-41.7988
2411800000	-61.4729	-61.7031	-61.6409	-61.6294	-61.6184	-61.3999	-61.543	-61.4351	-61.1139	-60.904	-60.7727	-60.5257	-60.2796	-60.089	-60.3553	-59.8032	-51.9357	-41.9054
2412150000	-61.4415	-61.6839	-61.6336	-61.6059	-61.6307	-61.3847	-61.5354	-61.4468	-61.1405	-60.8982	-60.77	-60.5227	-60.252	-60.0642	-60.3459	-59.8257	-51.9731	-42.0151
2412500000	-61.4338	-61.6678	-61.6377	-61.6047	-61.6147	-61.366	-61.5281	-61.4097	-61.1147	-60.8891	-60.7705	-60.5161	-60.265	-60.0601	-60.3337	-59.8067	-52.0073	-42.124
2412850000	-61.4567	-61.644	-61.6291	-61.588	-61.5789	-61.3891	-61.5357	-61.4064	-61.1017	-60.868	-60.7551	-60.4961	-60.2513	-60.0857	-60.3194	-59.7827	-52.0472	-42.2292
2413200000	-61.4428	-61.643	-61.6266	-61.5719	-61.5946	-61.3587	-61.5251	-61.3769	-61.0935	-60.8554	-60.7384	-60.5131	-60.2476	-60.0477	-60.3109	-59.8031	-52.0817	-42.3341
2413550000	-61.3934	-61.6252	-61.5994	-61.5556	-61.5922	-61.3416	-61.5204	-61.3785	-61.0935	-60.8517	-60.7524	-60.5011	-60.2341	-60.0494	-60.2779	-59.8138	-52.1168	-42.4404
2413900000	-61.4049	-61.6164	-61.6041	-61.5649	-61.6139	-61.3493	-61.5239	-61.3707	-61.0557	-60.8359	-60.7609	-60.4932	-60.2487	-60.0554	-60.2824	-59.8035	-52.1511	-42.5483
2414250000	-61.4065	-61.5934	-61.5957	-61.5523	-61.5697	-61.3213	-61.5118	-61.366	-61.0702	-60.8329	-60.7511	-60.4928	-60.2319	-60.0476	-60.2631	-59.7875	-52.1826	-42.6511
2414600000	-61.37	-61.6136	-61.5695	-61.5415	-61.5845	-61.3364	-61.4791	-61.3742	-61.0495	-60.8377	-60.7569	-60.4777	-60.2167	-60.0393	-60.2574	-59.7862	-52.2119	-42.7579
2414950000	-61.3589	-61.5768	-61.5708	-61.5568	-61.5582	-61.3127	-61.4863	-61.3484	-61.0615	-60.8195	-60.7223	-60.4799	-60.2296	-60.0335	-60.2838	-59.7765	-52.2492	-42.8602
2415300000	-61.3837	-61.5879	-61.569	-61.5387	-61.5559	-61.2964	-61.4613	-61.3589	-61.0554	-60.826	-60.7146	-60.4605	-60.2234	-60.0519	-60.2613	-59.781	-52.2876	-42.9663
2415650000	-61.3685	-61.5818	-61.5546	-61.5538	-61.5578	-61.2923	-61.4559	-61.3404	-61.0447	-60.7909	-60.7241	-60.4707	-60.2228	-60.036	-60.273	-59.7798	-52.3096	-43.0685
2416000000	-61.3712	-61.584	-61.5324	-61.5266	-61.5527	-61.2751	-61.4158	-61.3239	-61.0346	-60.7941	-60.7075	-60.4809	-60.2105	-60.0382	-60.2676	-59.7701	-52.3534	-43.1709
2416350000	-61.3421	-61.5462	-61.5161	-61.5196	-61.5348	-61.2724	-61.4022	-61.3265	-61.038	-60.7407	-60.7034	-60.484	-60.2225	-60.0529	-60.2676	-59.7922	-52.386	-43.2711
2416700000	-61.354	-61.5673	-61.4959	-61.5136	-61.547	-61.2401	-61.3974	-61.3418	-61.0184	-60.7863	-60.7014	-60.491	-60.1922	-60.0459	-60.2636	-59.7774	-52.4204	-43.3724
2417050000	-61.3579	-61.5543	-61.4978	-61.4936	-61.5138	-61.2428	-61.3819	-61.325	-61.0235	-60.748	-60.698	-60.4714	-60.2037	-60.0291	-60.2549	-59.7917	-52.4468	-43.4711
2417400000	-61.3434	-61.505	-61.4811	-61.4849	-61.5218	-61.2192	-61.3542	-61.2934	-61.0268	-60.7257	-60.7077	-60.4589	-60.2055	-60.0352	-60.2566	-59.7663	-52.486	-43.5707
2417750000	-61.3409	-61.5131	-61.4678	-61.4683	-61.4932	-61.1963	-61.3449	-61.288	-61.0129	-60.7375	-60.6903	-60.4565	-60.2032	-60.0157	-60.2257	-59.7638	-52.5188	-43.6732
2418100000	-61.323	-61.5353	-61.4624	-61.4565	-61.5057	-61.1866	-61.3245	-61.3096	-61.0159	-60.7552	-60.6688	-60.4372	-60.2019	-60.0444	-60.2247	-59.7602	-52.548	-43.7688
2418450000	-61.2976	-61.4826	-61.4548	-61.4332	-61.484	-61.1675	-61.2938	-61.2721	-60.991	-60.7294	-60.6718	-60.4478	-60.188	-60.0291	-60.2285	-59.7722	-52.5742	-43.8649
2418800000	-61.2841	-61.4747	-61.441	-61.404	-61.4812	-61.1716	-61.2937	-61.2921	-60.9956	-60.7186	-60.6468	-60.4657	-60.1743	-60.0251	-60.2093	-59.7548	-52.6013	-43.9591
2419150000	-61.2913	-61.469	-61.4429	-61.4127	-61.4593	-61.1477	-61.2438	-61.2641	-60.9808	-60.6883	-60.6523	-60.4498	-60.1699	-60.0525	-60.197	-59.7472	-52.6385	-44.0565
2419500000	-61.2838	-61.4623	-61.4405	-61.3837	-61.4262	-61.1377	-61.272	-61.2699	-60.9803	-60.7018	-60.6685	-60.448	-60.1579	-60.0489	-60.1987	-59.7668	-52.6744	-44.1508
2419850000	-61.2529	-61.4553	-61.421	-61.3954	-61.4443	-61.1091	-61.2533	-61.2591	-60.9798	-60.6917	-60.6377	-60.4595	-60.1756	-60.0314	-60.2151	-59.7475	-52.7069	-44.2464
2420200000	-61.266	-61.4413	-61.4154	-61.3597	-61.4353	-61.1143	-61.251	-61.2543	-60.9831	-60.6786	-60.6589	-60.4468	-60.1559	-60.0278	-60.2201	-59.7386	-52.7388	-44.3415
2420550000	-61.2417	-61.4292	-61.3894	-61.3229	-61.4127	-61.1167	-61.2135	-61.2643	-60.974	-60.6946	-60.6605	-60.4476	-60.1713	-60.0601	-60.1898	-59.7463	-52.7626	-44.4305
2420900000	-61.2485	-61.4211	-61.3762	-61.3417	-61.3857	-61.0902	-61.2027	-61.2313	-60.9689	-60.7046	-60.6567	-60.4421	-60.1519	-60.0577	-60.1932	-59.7626	-52.7998	-44.5237
2421250000	-61.2166	-61.4175	-61.3937	-61.3229	-61.4146	-61.0815	-61.195	-61.2383	-60.9726	-60.6965	-60.6401	-60.4563	-60.1573	-60.0485	-60.1934	-59.7452	-52.8296	-44.6144
2421600000	-61.2313	-61.4047	-61.3669	-61.309	-61.3742	-61.082	-61.1908	-61.2448	-60.9659	-60.7065	-60.6429	-60.4557	-60.1524	-60.0594	-60.2	-59.7552	-52.8628	-44.7055
2421950000	-61.2238	-61.4002	-61.3645	-61.2892	-61.3719	-61.0686	-61.1742	-61.2385	-60.9712	-60.7171	-60.6242	-60.4369	-60.1663	-60.0412	-60.1722	-59.7509	-52.8926	-44.7948
2422300000	-61.2086	-61.3732	-61.3335	-61.3047	-61.3573	-61.0651	-61.1492	-61.2249	-60.9666	-60.7081	-60.6294	-60.4251	-60.1522	-60.0578	-60.1766	-59.7574	-52.9333	-44.8844
2422650000	-61.2017	-61.387	-61.3065	-61.2914	-61.3413	-61.0545	-61.1626	-61.2078	-60.9603	-60.7002	-60.6219	-60.4445	-60.1618	-60.0696	-60.1855	-59.7582	-52.9501	-44.9738
2423000000	-61.1918	-61.3663	-61.3202	-61.2776	-61.3458	-61.0245	-61.1289	-61.2037	-60.962	-60.7024	-60.6433	-60.4472	-60.1513	-60.0472	-60.1713	-59.75	-52.9894	-45.0601
2423350000	-61.1908	-61.3654	-61.3146	-61.2773	-61.3326	-61.0404	-61.0979	-61.2258	-60.9669	-60.6942	-60.6407	-60.4267	-60.1686	-60.039	-60.1688	-59.7359	-53.0122	-45.1518
2423700000	-61.2116	-61.3493	-61.3289	-61.252	-61.3328	-61.0334	-61.1057	-61.2106	-60.9543	-60.6854	-60.6261	-60.4304	-60.1695	-60.0466	-60.1712	-59.784	-53.0409	-45.2351
2424050000	-61.1723	-61.328	-61.2993	-61.2624	-61.314	-61.0171	-61.0931	-61.197	-60.9694	-60.6951	-60.6111	-60.4363	-60.1653	-60.0609	-60.1761	-59.7634	-53.0861	-45.3194
2424400000	-61.2043	-61.3218	-61.2892	-61.258	-61.3259	-61.0161	-61.0987	-61.167	-60.9532	-60.7127	-60.6055	-60.4263	-60.1647	-60.0557	-60.1846	-59.7608	-53.1144	-45.4041
2424750000	-61.2092	-61.3162	-61.2695	-61.2663	-61.2878	-61.0191	-61.0806	-61.2081	-60.927	-60.7248	-60.603	-60.4282	-60.1848	-60.0488	-60.1793	-59.7593	-53.1305	-45.4869
2425100000	-61.2089	-61.3247	-61.2649	-61.235	-61.2961	-61.0193	-61.0823	-61.1831	-60.9559	-60.7277	-60.6026	-60.4273	-60.1815	-60.0449	-60.1894	-59.7718	-53.1668	-45.568
2425450000	-61.1785	-61.2983	-61.2579	-61.2221	-61.2848	-61.011	-61.075	-61.1757	-60.9543	-60.7394	-60.6054	-60.4361	-60.1856	-60.048	-60.1831	-59.762	-53.1885	-45.6543
2425800000	-61.182	-61.3172	-61.2586	-61.2027	-61.283	-61.0195	-61.0663	-61.1925	-60.9361	-60.7122	-60.5789	-60.4354	-60.1989	-60.0403	-60.1747	-59.7758	-53.2196	-45.7333
2426150000	-61.1983	-61.2977	-61.2479	-61.2041	-61.2808	-60.9772	-61.0576	-61.168	-60.9335	-60.6947	-60.5794	-60.4255	-60.1742	-60.0345	-60.1709	-59.8101	-53.2353	-45.8125
2426500000	-61.1906	-61.2884	-61.2426	-61.2158	-61.2722	-60.9746	-61.0524	-61.1624	-60.9147	-60.6885	-60.5546	-60.4328	-60.1758	-60.0567	-60.1828	-59.7829	-53.2744	-45.8902
2426850000	-61.1774	-61.2715	-61.2221	-61.2086	-61.2418	-60.9751	-61.0577	-61.169	-60.9281	-60.6804	-60.5723	-60.419	-60.193	-60.0374	-60.1854	-59.7907	-53.2948	-45.9714
2427200000	-61.1637	-61.296	-61.2138	-61.2071	-61.2346	-60.9735	-61.0286	-61.1678	-60.9264	-60.6589	-60.5431	-60.4354	-60.1844	-60.0458	-60.1888	-59.795	-53.3212	-46.0516
2427550000	-61.1685	-61.2593	-61.2071	-61.2063	-61.2369	-60.9646	-60.9996	-61.1605	-60.9135	-60.6672	-60.5506	-60.4243	-60.1921	-60.0561	-60.1814	-59.7973	-53.3513	-46.1264
2427900000	-61.1667	-61.2417	-61.2069	-61.2242	-61.2262	-60.9755	-61.0044	-61.1715	-60.9216	-60.6662	-60.524	-60.4128	-60.1803	-60.052	-60.1757	-59.7949	-53.3774	-46.2025
2428250000	-61.1835	-61.2659	-61.1985	-61.2077	-61.225	-60.9575	-61.0226	-61.1642	-60.9318	-60.6729	-60.5309	-60.3943	-60.1825	-60.0503	-60.1884	-59.7922	-53.3994	-46.275
2428600000	-61.1648	-61.241	-61.2022	-61.2065	-61.2119	-60.9344	-61.0037	-61.1562	-60.9334	-60.6565	-60.5057	-60.4177	-60.1985	-60.051	-60.1808	-59.8019	-53.4278	-46.3499
2428950000	-61.1675	-61.2541	-61.1859	-61.2134	-61.2221	-60.9696	-61.0097	-61.1357	-60.9162	-60.6413	-60.5117	-60.3917	-60.1655	-60.0548	-60.1604	-59.7918	-53.4511	-46.428
2429300000	-61.1483	-61.2578	-61.1907	-61.2238	-61.2229	-60.9403	-60.9859	-61.1426	-60.9167	-60.6524	-60.4939	-60.4174	-60.1779	-60.0592	-60.1721	-59.7989	-53.4725	-46.4998
2429650000	-61.1456	-61.2362	-61.1886	-61.2119	-61.2023	-60.9536	-60.9902	-61.1508	-60.8952	-60.6622	-60.4977	-60.4113	-60.1713	-60.0625	-60.1529	-59.7987	-53.502	-46.5728
2430000000	-61.1304	-61.1985	-61.1793	-61.2223	-61.2016	-60.9263	-60.9569	-61.1395	-60.9105	-60.6574	-60.5016	-60.4092	-60.1575	-60.0437	-60.172	-59.8128	-53.536	-46.6463
2430350000	-61.1505	-61.2278	-61.1688	-61.2321	-61.2027	-60.9326	-60.9518	-61.1468	-60.8969	-60.6872	-60.4927	-60.419	-60.1491	-60.0503	-60.174	-59.8054	-53.5665	-46.7175
2430700000	-61.1222	-61.2164	-61.1513	-61.2458	-61.2071	-60.9237	-60.9298	-61.1206	-60.9249	-60.6797	-60.4687	-60.3997	-60.1632	-60.0678	-60.1668	-59.7852	-53.5845	-46.7868
2431050000	-61.1278	-61.2151	-61.1546	-61.249	-61.1985	-60.9157	-60.945	-61.1095	-60.9047	-60.6694	-60.4705	-60.4078	-60.1522	-60.042	-60.1577	-59.8074	-53.607	-46.8597
2431400000	-61.121	-61.2029	-61.128	-61.2339	-61.1806	-60.92	-60.9027	-61.1192	-60.9122	-60.6758	-60.4829	-60.4165	-60.1375	-60.0304	-60.1569	-59.8048	-53.6356	-46.929
2431750000	-61.11	-61.1788	-61.1258	-61.2407	-61.1804	-60.8995	-60.9076	-61.1133	-60.903	-60.6809	-60.4682	-60.4101	-60.1434	-60.0354	-60.1621	-59.7909	-53.6559	-46.9962
2432100000	-61.1047	-61.1579	-61.122	-61.253	-61.1786	-60.9042	-60.87	-61.1259	-60.8817	-60.7095	-60.479	-60.3872	-60.1332	-60.0486	-60.1511	-59.7981	-53.6829	-47.0625
2432450000	-61.1085	-61.1717	-61.1226	-61.226	-61.1489	-60.9032	-60.8858	-61.105	-60.9002	-60.6846	-60.4777	-60.4003	-60.1206	-60.0315	-60.1558	-59.8143	-53.7047	-47.1357
2432800000	-61.0864	-61.1536	-61.112	-61.2253	-61.1459	-60.8815	-60.8944	-61.1101	-60.8696	-60.6656	-60.4529	-60.4094	-60.1122	-60.0258	-60.1448	-59.8054	-53.7214	-47.2041
2433150000	-61.1054	-61.1211	-61.0922	-61.2001	-61.1242	-60.8889	-60.8822	-61.1078	-60.8815	-60.6796	-60.4557	-60.3834	-60.1198	-60.0326	-60.1603	-59.785	-53.7555	-47.2679
2433500000	-61.084	-61.1096	-61.1055	-61.1977	-61.1333	-60.8645	-60.8936	-61.0988	-60.8542	-60.6665	-60.4415	-60.3941	-60.1082	-60.0325	-60.1472	-59.798	-53.7692	-47.3333
2433850000	-61.0645	-61.1275	-61.0721	-61.197	-61.1243	-60.8741	-60.8655	-61.0893	-60.8527	-60.6563	-60.4385	-60.3989	-60.0974	-60.039	-60.1575	-59.7934	-53.8006	-47.3994
2434200000	-61.0541	-61.1059	-61.074	-61.2002	-61.0995	-60.8863	-60.8546	-61.0745	-60.8331	-60.6359	-60.4491	-60.3851	-60.1087	-60.02	-60.1292	-59.768	-53.822	-47.4647
2434550000	-61.0549	-61.0865	-61.0732	-61.1382	-61.0974	-60.8806	-60.8782	-61.0702	-60.8202	-60.663	-60.434	-60.3636	-60.0867	-60.0075	-60.1354	-59.7683	-53.8427	-47.5325
2434900000	-61.0497	-61.0794	-61.0673	-61.1351	-61.0831	-60.8664	-60.8798	-61.0663	-60.8111	-60.6541	-60.4378	-60.369	-60.0822	-60.0099	-60.1247	-59.7727	-53.8674	-47.5886
2435250000	-61.0382	-61.068	-61.0511	-61.084	-61.0905	-60.8725	-60.8904	-61.0503	-60.7958	-60.6514	-60.4068	-60.3628	-60.0672	-60.0023	-60.1325	-59.7607	-53.877	-47.6555
2435600000	-61.0143	-61.0432	-61.049	-61.0863	-61.0644	-60.8868	-60.8608	-61.0213	-60.7997	-60.653	-60.4088	-60.344	-60.0978	-59.9753	-60.113	-59.7761	-53.9084	-47.7231
2435950000	-61.0192	-61.0218	-61.0602	-61.0777	-61.0647	-60.8486	-60.8857	-61.034	-60.7676	-60.6286	-60.3814	-60.353	-60.0504	-59.9877	-60.1133	-59.747	-53.9329	-47.7831
2436300000	-61.0217	-61.0124	-61.0449	-61.0458	-61.0337	-60.8478	-60.8566	-61.0192	-60.7658	-60.6314	-60.3892	-60.3293	-60.0509	-59.9665	-60.1067	-59.7492	-53.9488	-47.8429
2436650000	-61.0058	-61.0168	-61.0247	-61.0657	-61.0414	-60.8635	-60.8567	-61.0304	-60.7646	-60.6331	-60.3774	-60.321	-60.0429	-59.9648	-60.102	-59.7394	-53.9707	-47.906
2437000000	-60.9903	-60.9883	-61.0138	-61.0582	-61.019	-60.8637	-60.8751	-61.0061	-60.7642	-60.6006	-60.3911	-60.3183	-60.0592	-59.9638	-60.0926	-59.7383	-54.0001	-47.9705
2437350000	-60.9542	-60.9724	-61.0209	-61.0658	-61.0141	-60.8505	-60.8814	-61.0045	-60.755	-60.611	-60.3577	-60.3052	-60.0478	-59.9622	-60.0955	-59.745	-54.0063	-48.0365
2437700000	-60.9637	-60.9707	-60.9971	-61.0595	-61.0003	-60.8501	-60.8439	-61.0016	-60.7193	-60.6214	-60.3649	-60.3024	-60.0367	-59.976	-60.0845	-59.7263	-54.0453	-48.0953
2438050000	-60.9639	-60.9607	-61.0134	-61.0593	-60.9926	-60.8454	-60.8711	-60.994	-60.7274	-60.6118	-60.361	-60.2969	-60.0443	-59.97	-60.0798	-59.7457	-54.0653	-48.157
2438400000	-60.9667	-60.9518	-60.9948	-61.0626	-60.9774	-60.8608	-60.8635	-60.9907	-60.7444	-60.6057	-60.3469	-60.2996	-60.0217	-59.9783	-60.0849	-59.7232	-54.0955	-48.2144
2438750000	-60.9437	-60.933	-60.9992	-61.0401	-60.9654	-60.8466	-60.8642	-60.9816	-60.7078	-60.5866	-60.3346	-60.2749	-60.0339	-59.9825	-60.0799	-59.7316	-54.1088	-48.2767
2439100000	-60.931	-60.9157	-60.9806	-61.0319	-60.9944	-60.8458	-60.8539	-60.9985	-60.7211	-60.6046	-60.3534	-60.2916	-60.0409	-59.9489	-60.0739	-59.7413	-54.1475	-48.3386
2439450000	-60.9312	-60.9077	-60.9956	-61.0285	-60.9853	-60.8394	-60.8856	-60.9774	-60.7187	-60.5946	-60.3196	-60.2821	-60.0474	-59.9731	-60.0671	-59.73	-54.1566	-48.3965
2439800000	-60.9249	-60.9161	-60.9765	-61.0128	-60.9819	-60.8483	-60.8643	-60.9787	-60.7161	-60.5861	-60.3341	-60.2882	-60.0295	-59.974	-60.071	-59.7209	-54.182	-48.4559
2440150000	-60.9286	-60.9114	-60.9832	-61.0313	-60.9965	-60.8616	-60.8521	-60.9843	-60.7132	-60.6028	-60.345	-60.3136	-60.052	-59.9626	-60.0783	-59.7445	-54.2094	-48.5147
2440500000	-60.8959	-60.8932	-60.9829	-61.0182	-60.9646	-60.8251	-60.8589	-60.9802	-60.7416	-60.6015	-60.3386	-60.3064	-60.0597	-59.9725	-60.0766	-59.734	-54.2381	-48.5698
2440850000	-60.8836	-60.9049	-60.9765	-61.0464	-60.9668	-60.8313	-60.8516	-60.9513	-60.7254	-60.585	-60.3367	-60.3124	-60.0406	-59.9902	-60.0784	-59.7377	-54.2752	-48.631
2441200000	-60.907	-60.8962	-61.0008	-61.0209	-60.9661	-60.8173	-60.8422	-60.9898	-60.7226	-60.5818	-60.3208	-60.2897	-60.0521	-60.0016	-60.0675	-59.7275	-54.288	-48.6858
2441550000	-60.8793	-60.8765	-60.9871	-61.0236	-60.9965	-60.8384	-60.8558	-60.9742	-60.7054	-60.5855	-60.3528	-60.2977	-60.0585	-60.0106	-60.0756	-59.7588	-54.3194	-48.7414
2441900000	-60.8721	-60.8943	-61.0006	-61.0147	-60.9719	-60.8081	-60.8665	-60.9854	-60.7226	-60.5831	-60.3393	-60.2869	-60.064	-59.9935	-60.081	-59.7408	-54.3339	-48.7961
2442250000	-60.9059	-60.8876	-60.9922	-61.0219	-60.9861	-60.8333	-60.8385	-60.9791	-60.6996	-60.5902	-60.3481	-60.3272	-60.0707	-60.0099	-60.0994	-59.7459	-54.3648	-48.8517
2442600000	-60.9022	-60.8871	-60.9896	-61.0277	-60.9698	-60.825	-60.8608	-60.9688	-60.7266	-60.5922	-60.34	-60.2939	-60.0478	-60.0088	-60.0623	-59.7292	-54.3956	-48.9061
2442950000	-60.9039	-60.8949	-61.0185	-61.0118	-60.9749	-60.8356	-60.8734	-60.972	-60.7215	-60.6174	-60.3322	-60.3197	-60.0607	-60.0167	-60.0987	-59.7581	-54.4193	-48.964
2443300000	-60.8813	-60.8718	-60.9955	-61.042	-60.987	-60.8345	-60.8507	-60.966	-60.6974	-60.6294	-60.3365	-60.3266	-60.0639	-60.0361	-60.0923	-59.75	-54.4414	-49.0213
2443650000	-60.8824	-60.9162	-61.0295	-60.9881	-60.9568	-60.8422	-60.8546	-61.0002	-60.6989	-60.6375	-60.3509	-60.3251	-60.0793	-60.0321	-60.0923	-59.7845	-54.4637	-49.0758
2444000000	-60.9022	-60.8881	-61.0118	-60.9925	-60.9513	-60.8311	-60.8347	-60.9736	-60.6815	-60.6335	-60.3403	-60.3132	-60.0606	-60.0252	-60.1047	-59.7655	-54.4831	-49.1339
2444350000	-60.8938	-60.9009	-60.9968	-61.0022	-60.965	-60.8329	-60.8501	-60.9632	-60.6997	-60.6288	-60.356	-60.3168	-60.0747	-60.0358	-60.0844	-59.7709	-54.5129	-49.1827
2444700000	-60.9009	-60.8979	-61.0018	-60.9989	-60.953	-60.8317	-60.856	-60.9525	-60.7005	-60.6097	-60.3538	-60.3244	-60.0728	-60.0446	-60.1134	-59.765	-54.54	-49.2362
2445050000	-60.9044	-60.8952	-60.9898	-61.0036	-60.9536	-60.813	-60.861	-60.9601	-60.6932	-60.6186	-60.3584	-60.3267	-60.0872	-60.0314	-60.1268	-59.7498	-54.5609	-49.2935
2445400000	-60.895	-60.9092	-60.9945	-60.9871	-60.9579	-60.8151	-60.8509	-60.9652	-60.6814	-60.6065	-60.3595	-60.3418	-60.0872	-60.034	-60.102	-59.7754	-54.5689	-49.3507
2445750000	-60.93	-60.9106	-60.9824	-60.9928	-60.9679	-60.8205	-60.8386	-60.9592	-60.6896	-60.5534	-60.3541	-60.3489	-60.0849	-60.0383	-60.1158	-59.7661	-54.6064	-49.3968
2446100000	-60.9085	-60.9039	-60.9887	-60.9973	-60.9443	-60.8375	-60.8492	-60.9491	-60.6694	-60.5186	-60.3729	-60.3314	-60.098	-60.0539	-60.1156	-59.7655	-54.6187	-49.4487
2446450000	-60.9068	-60.9183	-61.0218	-60.9657	-60.9642	-60.8056	-60.8582	-60.9416	-60.6966	-60.5245	-60.3883	-60.3469	-60.0837	-60.0768	-60.1135	-59.8008	-54.6405	-49.5
2446800000	-60.9075	-60.9065	-61.0213	-60.9856	-60.9703	-60.8	-60.8605	-60.9528	-60.6778	-60.5413	-60.3842	-60.3625	-60.0984	-60.0722	-60.1375	-59.8097	-54.6796	-49.5538
2447150000	-60.8852	-60.9223	-61.004	-60.9809	-60.9449	-60.7861	-60.8283	-60.9423	-60.6811	-60.5501	-60.3779	-60.379	-60.0965	-60.0877	-60.1348	-59.8062	-54.7034	-49.6067
2447500000	-60.9309	-60.9008	-61.0345	-60.9964	-60.944	-60.7907	-60.8627	-60.9457	-60.6713	-60.5348	-60.389	-60.3916	-60.1148	-60.0894	-60.1422	-59.7952	-54.7209	-49.6507
2447850000	-60.9225	-60.9406	-60.9844	-60.9588	-60.957	-60.7898	-60.8446	-60.9286	-60.6659	-60.5451	-60.3928	-60.3557	-60.1019	-60.0626	-60.1361	-59.8083	-54.7468	-49.7007
2448200000	-60.9389	-60.908	-61.0116	-60.9676	-60.9469	-60.7978	-60.836	-60.9368	-60.6784	-60.5292	-60.4121	-60.38	-60.1076	-60.0845	-60.1407	-59.8171	-54.7705	-49.7541
2448550000	-60.9435	-60.9093	-61.0126	-60.903	-60.9825	-60.7922	-60.8473	-60.9173	-60.7151	-60.5571	-60.4078	-60.385	-60.12	-60.0991	-60.1399	-59.8223	-54.7949	-49.8033
2448900000	-60.9259	-60.9293	-61.0097	-60.9125	-60.9745	-60.8024	-60.8218	-60.9146	-60.7185	-60.5466	-60.4033	-60.3961	-60.1144	-60.0767	-60.1632	-59.8389	-54.8231	-49.8528
2449250000	-60.9291	-60.9145	-60.987	-60.9247	-60.9492	-60.7596	-60.8503	-60.9337	-60.686	-60.537	-60.4021	-60.4012	-60.1204	-60.094	-60.1749	-59.8148	-54.8476	-49.901
2449600000	-60.9322	-60.9208	-61.0166	-60.8971	-60.9351	-60.7699	-60.8322	-60.9413	-60.687	-60.565	-60.4218	-60.4144	-60.1243	-60.0889	-60.1579	-59.84	-54.8624	-49.9483
2449950000	-60.9387	-60.9324	-61.0167	-60.892	-60.9568	-60.76	-60.8272	-60.9461	-60.7056	-60.5962	-60.4188	-60.396	-60.1216	-60.0872	-60.1755	-59.8346	-54.8945	-49.9991
2450300000	-60.9369	-60.9072	-61.0195	-60.8947	-60.9716	-60.7626	-60.8042	-60.9313	-60.6942	-60.6135	-60.421	-60.4096	-60.1279	-60.1071	-60.1818	-59.8541	-54.9207	-50.045
2450650000	-60.9298	-60.9066	-61.0305	-60.9049	-60.967	-60.7664	-60.845	-60.9565	-60.7199	-60.6121	-60.4062	-60.4143	-60.115	-60.1157	-60.1877	-59.87	-54.9502	-50.0917
2451000000	-60.9551	-60.9336	-61.0278	-60.9067	-60.9712	-60.7527	-60.812	-60.9393	-60.706	-60.6093	-60.4265	-60.4195	-60.1363	-60.0849	-60.1907	-59.8759	-54.9518	-50.1348
2451350000	-60.925	-60.9123	-61.0291	-60.8981	-60.9649	-60.7538	-60.8072	-60.9526	-60.7005	-60.6145	-60.4336	-60.4311	-60.15	-60.1049	-60.1942	-59.8665	-54.9758	-50.1836
2451700000	-60.929	-60.9149	-61.0151	-60.9119	-60.9662	-60.7423	-60.8001	-60.9492	-60.7129	-60.6333	-60.451	-60.436	-60.142	-60.1345	-60.1962	-59.8616	-55.0147	-50.2312
2452050000	-60.9343	-60.8897	-61.0344	-60.8915	-60.9539	-60.7353	-60.8182	-60.9742	-60.6872	-60.62	-60.4468	-60.4131	-60.1513	-60.1319	-60.1929	-59.8851	-55.0234	-50.2738
2452400000	-60.9598	-60.9002	-61.044	-60.9111	-60.9704	-60.7439	-60.8	-60.9539	-60.7309	-60.6323	-60.4466	-60.4525	-60.171	-60.1567	-60.2049	-59.8843	-55.0512	-50.3193
2452750000	-60.9535	-60.8773	-61.0479	-60.9035	-60.9706	-60.7404	-60.8116	-60.9763	-60.7233	-60.641	-60.4479	-60.43	-60.1684	-60.1637	-60.2072	-59.8765	-55.0753	-50.3735
2453100000	-60.9419	-60.9057	-61.045	-60.8972	-60.9796	-60.7199	-60.7919	-60.9746	-60.7232	-60.6286	-60.4636	-60.4525	-60.1617	-60.141	-60.209	-59.9093	-55.0879	-50.4124
2453450000	-60.9413	-60.9088	-61.044	-60.8833	-60.9865	-60.7144	-60.7666	-60.9798	-60.7236	-60.6785	-60.4852	-60.4443	-60.1835	-60.1409	-60.2135	-59.884	-55.1136	-50.4633
2453800000	-60.9586	-60.9216	-61.018	-60.9018	-61.0059	-60.7314	-60.7795	-60.9889	-60.7364	-60.652	-60.4619	-60.4816	-60.1821	-60.1391	-60.223	-59.9043	-55.141	-50.5095
2454150000	-60.9565	-60.9059	-61.0509	-60.8828	-60.9995	-60.7201	-60.7621	-60.9892	-60.7583	-60.644	-60.4803	-60.4764	-60.2053	-60.1563	-60.2112	-59.924	-55.1613	-50.5441
2454500000	-60.9619	-60.9179	-61.0573	-60.8863	-61.0134	-60.6874	-60.7495	-60.9787	-60.7547	-60.671	-60.5053	-60.4837	-60.2057	-60.1627	-60.2452	-59.9379	-55.184	-50.5927
2454850000	-60.9852	-60.9144	-61.0565	-60.877	-61.0144	-60.7181	-60.7394	-61.0066	-60.776	-60.6842	-60.514	-60.4895	-60.223	-60.179	-60.2594	-59.9459	-55.1995	-50.6438
2455200000	-60.9914	-60.9322	-61.061	-60.8791	-61.0234	-60.6889	-60.7293	-61.0241	-60.7377	-60.6825	-60.5328	-60.4975	-60.2273	-60.1752	-60.2798	-59.9443	-55.215	-50.6858
2455550000	-60.9749	-60.9309	-61.0453	-60.8709	-61.0052	-60.6719	-60.7169	-61.0262	-60.7902	-60.6879	-60.5433	-60.5188	-60.2514	-60.1814	-60.2656	-59.9599	-55.2445	-50.7332
2455900000	-60.986	-60.953	-61.0673	-60.9006	-61.0246	-60.6986	-60.7176	-61.0333	-60.7879	-60.6792	-60.5517	-60.5191	-60.2576	-60.2126	-60.2932	-59.9612	-55.2765	-50.7714
2456250000	-61.0181	-60.9337	-61.0602	-60.9071	-61.0297	-60.6819	-60.7063	-61.0494	-60.7938	-60.7151	-60.5651	-60.5406	-60.2785	-60.2199	-60.2913	-59.9894	-55.2904	-50.8089
2456600000	-61.0087	-60.9535	-61.0791	-60.8959	-61.0391	-60.6755	-60.6906	-61.0522	-60.8053	-60.7162	-60.5634	-60.5364	-60.28	-60.2176	-60.3013	-59.9843	-55.3128	-50.8523
2456950000	-61.0161	-60.9736	-61.0875	-60.9059	-61.0284	-60.6757	-60.6797	-61.0725	-60.8172	-60.7108	-60.5969	-60.5543	-60.2843	-60.2211	-60.2974	-60.0029	-55.3307	-50.8981
2457300000	-61.0107	-60.9559	-61.0957	-60.9538	-61.0467	-60.6749	-60.711	-61.0746	-60.8192	-60.7468	-60.6076	-60.5678	-60.2725	-60.2582	-60.2908	-60.0085	-55.3491	-50.9455
2457650000	-61.0343	-60.954	-61.1023	-60.9674	-61.0587	-60.6659	-60.6977	-61.0917	-60.8342	-60.7336	-60.6051	-60.5624	-60.3051	-60.245	-60.3284	-60.0166	-55.3761	-50.9893
2458000000	-61.0208	-60.9732	-61.0896	-60.9607	-61.068	-60.646	-60.6583	-61.0918	-60.8658	-60.7442	-60.6125	-60.582	-60.2967	-60.2576	-60.3083	-60.0155	-55.3981	-51.02
2458350000	-61.0452	-60.9769	-61.1092	-60.9855	-61.118	-60.664	-60.6663	-61.0977	-60.859	-60.7378	-60.6323	-60.5689	-60.3261	-60.2851	-60.3092	-60.0276	-55.4204	-51.0524
2458700000	-61.051	-60.981	-61.1231	-60.9959	-61.1163	-60.676	-60.6735	-61.1052	-60.8739	-60.7613	-60.6078	-60.5771	-60.3433	-60.2649	-60.322	-60.0187	-55.4269	-51.0953
2459050000	-61.0417	-61.0001	-61.125	-61.025	-61.1291	-60.6767	-60.6692	-61.1089	-60.8732	-60.7856	-60.6511	-60.5934	-60.3341	-60.28	-60.3424	-60.041	-55.4567	-51.1447
2459400000	-61.0488	-60.9765	-61.1289	-61.0151	-61.1648	-60.6665	-60.6694	-61.136	-60.9013	-60.782	-60.6534	-60.6013	-60.3405	-60.2895	-60.3437	-60.0413	-55.4666	-51.1852
2459750000	-61.0701	-60.972	-61.1324	-61.0251	-61.15	-60.6692	-60.684	-61.1421	-60.8864	-60.7749	-60.6629	-60.5999	-60.3506	-60.3265	-60.3528	-60.055	-55.4885	-51.2237
2460100000	-61.0427	-60.9734	-61.1316	-61.0014	-61.1757	-60.6724	-60.6572	-61.158	-60.9102	-60.7742	-60.6557	-60.6236	-60.362	-60.3006	-60.3448	-60.0467	-55.5071	-51.2579
2460450000	-61.0782	-60.999	-61.1509	-60.9931	-61.1672	-60.6765	-60.647	-61.1593	-60.9213	-60.7831	-60.6642	-60.6175	-60.3583	-60.3081	-60.3323	-60.0512	-55.5307	-51.2848
2460800000	-61.0726	-60.9848	-61.1445	-60.9971	-61.175	-60.6647	-60.6595	-61.1729	-60.9327	-60.794	-60.672	-60.6275	-60.3775	-60.2933	-60.3337	-60.0556	-55.5451	-51.3209
2461150000	-61.0705	-60.9761	-61.1557	-61.0387	-61.1906	-60.6659	-60.663	-61.1788	-60.9332	-60.7836	-60.6754	-60.6314	-60.3766	-60.3143	-60.3405	-60.0748	-55.5538	-51.3611
2461500000	-61.055	-60.9632	-61.1511	-61.056	-61.1823	-60.6583	-60.6853	-61.1769	-60.9325	-60.8044	-60.7014	-60.6449	-60.3475	-60.3116	-60.3475	-60.0613	-55.5634	-51.3995
2461850000	-61.069	-60.9573	-61.1239	-61.0801	-61.2041	-60.6641	-60.6709	-61.1694	-60.9289	-60.7976	-60.6783	-60.6525	-60.377	-60.2935	-60.3562	-60.0565	-55.5797	-51.434
2462200000	-61.045	-60.9546	-61.1507	-61.1283	-61.2067	-60.6787	-60.6438	-61.1691	-60.9272	-60.7944	-60.6777	-60.6283	-60.3748	-60.3125	-60.3222	-60.0576	-55.5919	-51.472
2462550000	-61.0435	-60.9371	-61.1598	-61.1118	-61.2119	-60.6583	-60.6572	-61.1899	-60.9306	-60.7944	-60.6714	-60.646	-60.3692	-60.3223	-60.3273	-60.0597	-55.6062	-51.4971
2462900000	-61.0435	-60.9202	-61.125	-61.1054	-61.1989	-60.6816	-60.6732	-61.1871	-60.9273	-60.7902	-60.6709	-60.6503	-60.3654	-60.3027	-60.3487	-60.0534	-55.6242	-51.5336
2463250000	-61.0548	-60.9429	-61.134	-61.0844	-61.2251	-60.6728	-60.6798	-61.1719	-60.9278	-60.7888	-60.6632	-60.6169	-60.3603	-60.294	-60.335	-60.0618	-55.6445	-51.5682
2463600000	-61.0246	-60.9062	-61.1219	-61.0913	-61.2097	-60.701	-60.6783	-61.1764	-60.9447	-60.7936	-60.6722	-60.6233	-60.354	-60.2959	-60.3283	-60.058	-55.6466	-51.6028
2463950000	-61.0354	-60.9176	-61.0994	-61.0672	-61.2147	-60.6806	-60.6988	-61.1888	-60.9525	-60.768	-60.6453	-60.6438	-60.3581	-60.287	-60.2896	-60.0607	-55.6548	-51.6317
2464300000	-61.0337	-60.9088	-61.1118	-61.0714	-61.2006	-60.693	-60.676	-61.1825	-60.9348	-60.7723	-60.6347	-60.5959	-60.3586	-60.2929	-60.3175	-60.0423	-55.6534	-51.6616
2464650000	-61.0105	-60.8987	-61.1043	-61.0561	-61.1957	-60.6896	-60.6825	-61.1642	-60.9191	-60.7644	-60.6259	-60.6063	-60.3696	-60.2737	-60.2972	-60.0411	-55.6748	-51.6901
2465000000	-61.0099	-60.8742	-61.0893	-61.0565	-61.1682	-60.6913	-60.7042	-61.1708	-60.9235	-60.7506	-60.614	-60.5883	-60.3407	-60.2571	-60.2896	-60.037	-55.6823	-51.7201
2465350000	-61.0062	-60.8767	-61.0906	-61.0442	-61.207	-60.6771	-60.7059	-61.1479	-60.9051	-60.7609	-60.6064	-60.5874	-60.3123	-60.2612	-60.2674	-60.0383	-55.6789	-51.7478
2465700000	-60.9994	-60.874	-61.0775	-61.0566	-61.1711	-60.6962	-60.7084	-61.159	-60.935	-60.7268	-60.5961	-60.5681	-60.3195	-60.2392	-60.2529	-60.0162	-55.6976	-51.784
2466050000	-60.9899	-60.8679	-61.0674	-61.0372	-61.1692	-60.7162	-60.7225	-61.1441	-60.9072	-60.7371	-60.5957	-60.5799	-60.3055	-60.223	-60.2537	-59.9999	-55.6976	-51.8202
2466400000	-60.9896	-60.8473	-61.067	-61.0517	-61.1675	-60.7108	-60.7238	-61.1362	-60.9024	-60.722	-60.5699	-60.5502	-60.32	-60.2181	-60.2427	-59.999	-55.7074	-51.8392
2466750000	-60.9938	-60.8677	-61.0543	-61.0479	-61.1454	-60.7296	-60.7189	-61.1003	-60.9104	-60.7132	-60.5793	-60.5582	-60.3063	-60.2273	-60.2499	-60.009	-55.7142	-51.8701
2467100000	-60.9985	-60.8613	-61.0537	-61.0448	-61.1561	-60.7399	-60.7423	-61.1107	-60.9075	-60.7148	-60.5535	-60.5432	-60.2871	-60.2183	-60.2286	-59.9998	-55.7316	-51.8937
2467450000	-60.9679	-60.8372	-61.0446	-61.039	-61.1372	-60.7221	-60.7439	-61.1046	-60.8818	-60.706	-60.5389	-60.5348	-60.2649	-60.1999	-60.2082	-59.9884	-55.7325	-51.9244
2467800000	-60.9809	-60.8334	-61.0585	-61.0273	-61.1387	-60.742	-60.7435	-61.0847	-60.8915	-60.7092	-60.529	-60.5235	-60.2789	-60.2001	-60.2131	-59.9781	-55.7425	-51.9613
2468150000	-60.9878	-60.8366	-61.048	-61.0263	-61.1128	-60.7698	-60.7586	-61.0666	-60.8545	-60.7115	-60.5163	-60.5024	-60.2691	-60.1796	-60.2085	-59.9802	-55.7424	-51.9842
2468500000	-60.9674	-60.8409	-61.0277	-61.0364	-61.1177	-60.7297	-60.745	-61.0603	-60.8685	-60.6955	-60.5167	-60.5087	-60.2727	-60.1777	-60.1871	-59.96	-55.7602	-52.0092
2468850000	-60.9515	-60.8297	-61.0329	-61.0069	-61.0951	-60.7654	-60.7565	-61.0801	-60.8685	-60.6782	-60.53	-60.4972	-60.2306	-60.1625	-60.1779	-59.9605	-55.771	-52.0366
2469200000	-60.9603	-60.8374	-61.0132	-61.0124	-61.1113	-60.7629	-60.7435	-61.0381	-60.8398	-60.686	-60.4882	-60.4925	-60.2411	-60.1629	-60.1675	-59.9605	-55.7794	-52.0617
2469550000	-60.9552	-60.8385	-61.0014	-60.9715	-61.1153	-60.7668	-60.7336	-61.0302	-60.8331	-60.6525	-60.4716	-60.4845	-60.2253	-60.1472	-60.1613	-59.9416	-55.7865	-52.0909
2469900000	-60.944	-60.8139	-61.0035	-60.9694	-61.0861	-60.7736	-60.7199	-61.0308	-60.8318	-60.6511	-60.463	-60.4804	-60.2212	-60.1306	-60.1662	-59.9469	-55.7938	-52.1244
2470250000	-60.9579	-60.8207	-61.0102	-60.9752	-61.0721	-60.7682	-60.7256	-61.0209	-60.8033	-60.6349	-60.4618	-60.4765	-60.2016	-60.1277	-60.143	-59.9472	-55.8122	-52.141
2470600000	-60.9369	-60.8132	-60.9978	-60.9346	-61.0928	-60.7668	-60.7002	-61.0114	-60.8053	-60.616	-60.4482	-60.4472	-60.18	-60.1151	-60.1352	-59.9212	-55.8323	-52.1838
2470950000	-60.9574	-60.7927	-60.9908	-60.9129	-61.0575	-60.7745	-60.6807	-61.019	-60.7991	-60.6204	-60.4398	-60.4348	-60.1757	-60.1231	-60.1336	-59.9333	-55.8315	-52.1932
2471300000	-60.9514	-60.7838	-60.9665	-60.9168	-61.0577	-60.7782	-60.7022	-60.9862	-60.7951	-60.5987	-60.4057	-60.4341	-60.1553	-60.0983	-60.1504	-59.9097	-55.8378	-52.2259
2471650000	-60.9241	-60.7862	-60.9424	-60.9033	-61.0643	-60.7879	-60.6907	-60.9898	-60.7736	-60.6039	-60.4236	-60.4197	-60.1513	-60.0997	-60.1023	-59.9062	-55.8428	-52.2581
2472000000	-60.933	-60.7785	-60.95	-60.8719	-61.0399	-60.79	-60.6718	-60.9801	-60.7731	-60.5849	-60.4013	-60.439	-60.1136	-60.0867	-60.118	-59.8655	-55.8566	-52.2835
2472350000	-60.9363	-60.7743	-60.9506	-60.8904	-61.0294	-60.7665	-60.6645	-60.9535	-60.7364	-60.5786	-60.3941	-60.4221	-60.1023	-60.0736	-60.1009	-59.9086	-55.8664	-52.3084
2472700000	-60.9378	-60.7569	-60.9437	-60.879	-61.0233	-60.7727	-60.65	-60.9834	-60.744	-60.5699	-60.3726	-60.4416	-60.1062	-60.0547	-60.0857	-59.8742	-55.8748	-52.3413
2473050000	-60.9179	-60.7522	-60.9237	-60.871	-61.0362	-60.7617	-60.6398	-60.9571	-60.7455	-60.5584	-60.3823	-60.418	-60.095	-60.0649	-60.0931	-59.861	-55.8925	-52.3706
2473400000	-60.9082	-60.7487	-60.9349	-60.8657	-61.0106	-60.7638	-60.6276	-60.9457	-60.7218	-60.5614	-60.3637	-60.4087	-60.0737	-60.0454	-60.0976	-59.8811	-55.9025	-52.4032
2473750000	-60.904	-60.7203	-60.9248	-60.876	-61.0112	-60.7625	-60.6292	-60.9351	-60.7245	-60.5588	-60.3531	-60.4143	-60.0887	-60.0541	-60.0888	-59.8458	-55.9028	-52.4369
2474100000	-60.9105	-60.7381	-60.9315	-60.8606	-61.0122	-60.767	-60.6306	-60.9399	-60.706	-60.5237	-60.3359	-60.4199	-60.0765	-60.0351	-60.0831	-59.8506	-55.9174	-52.4754
2474450000	-60.9171	-60.739	-60.9265	-60.8491	-61	-60.757	-60.6052	-60.9464	-60.7031	-60.5216	-60.3702	-60.4091	-60.0626	-60.0185	-60.0923	-59.8576	-55.9251	-52.5054
2474800000	-60.9204	-60.7154	-60.8936	-60.8493	-60.9971	-60.7482	-60.6076	-60.9171	-60.7009	-60.5114	-60.3471	-60.4212	-60.0673	-59.9956	-60.0727	-59.8431	-55.9469	-52.5366
2475150000	-60.9138	-60.719	-60.9054	-60.8372	-60.9977	-60.7587	-60.6034	-60.9253	-60.6715	-60.5142	-60.3314	-60.398	-60.0621	-59.9969	-60.0751	-59.8379	-55.9579	-52.5663
2475500000	-60.924	-60.7088	-60.8783	-60.8513	-60.9928	-60.7431	-60.5969	-60.9212	-60.69	-60.5023	-60.3355	-60.4066	-60.0314	-60.013	-60.0878	-59.8308	-55.9776	-52.5828
2475850000	-60.9182	-60.6997	-60.8867	-60.8492	-60.9953	-60.7743	-60.6032	-60.9048	-60.6946	-60.5001	-60.3364	-60.4131	-60.0364	-60.0027	-60.068	-59.8419	-55.9823	-52.619
2476200000	-60.9257	-60.6957	-60.8847	-60.8417	-60.9763	-60.7446	-60.6035	-60.903	-60.6869	-60.4916	-60.3246	-60.3954	-60.0262	-60.0204	-60.0696	-59.8375	-56.0081	-52.6333
2476550000	-60.9074	-60.6886	-60.873	-60.8168	-60.9821	-60.7286	-60.5785	-60.9164	-60.663	-60.4423	-60.3443	-60.3929	-60.0346	-59.9871	-60.0914	-59.8466	-56.0198	-52.6649
2476900000	-60.9195	-60.708	-60.8916	-60.8135	-60.9572	-60.7318	-60.5947	-60.9063	-60.6909	-60.4494	-60.3262	-60.3993	-60.0295	-60.0071	-60.0584	-59.8418	-56.0277	-52.6859
2477250000	-60.9257	-60.7039	-60.8785	-60.8218	-60.9546	-60.7487	-60.6005	-60.8841	-60.6665	-60.4468	-60.3278	-60.4142	-60.0229	-59.9875	-60.0685	-59.8147	-56.0417	-52.715
2477600000	-60.9366	-60.7196	-60.873	-60.8339	-60.9404	-60.7494	-60.5666	-60.9068	-60.6832	-60.4252	-60.3347	-60.3721	-60.0166	-59.9996	-60.0628	-59.8095	-56.0552	-52.7455
2477950000	-60.8972	-60.6808	-60.8548	-60.8168	-60.9511	-60.7576	-60.5701	-60.8872	-60.6634	-60.4306	-60.3472	-60.4018	-60.0182	-59.9977	-60.0732	-59.8053	-56.0733	-52.7767
2478300000	-60.923	-60.7029	-60.8773	-60.8349	-60.9537	-60.7563	-60.5846	-60.8926	-60.6747	-60.4262	-60.3371	-60.4043	-60.0151	-59.9778	-60.0745	-59.8047	-56.0887	-52.8041
2478650000	-60.9336	-60.6996	-60.8695	-60.8599	-60.9542	-60.7562	-60.5695	-60.8905	-60.6466	-60.3947	-60.3455	-60.4007	-60.0131	-60.0027	-60.0721	-59.8049	-56.1051	-52.8399
2479000000	-60.9131	-60.7043	-60.8639	-60.8306	-60.9497	-60.7486	-60.6086	-60.8825	-60.6498	-60.4039	-60.3268	-60.3725	-59.9992	-59.9886	-60.0562	-59.7979	-56.1188	-52.8685
2479350000	-60.9176	-60.7094	-60.8883	-60.8575	-60.9473	-60.7572	-60.5822	-60.9042	-60.6486	-60.378	-60.3733	-60.3807	-59.9945	-59.9823	-60.0723	-59.8199	-56.134	-52.8872
2479700000	-60.9077	-60.7158	-60.8642	-60.8365	-60.9735	-60.7617	-60.5699	-60.8801	-60.6582	-60.3741	-60.3433	-60.387	-59.9827	-59.9756	-60.0494	-59.796	-56.1401	-52.9137
2480050000	-60.9288	-60.6793	-60.8562	-60.8312	-60.9573	-60.7914	-60.57	-60.853	-60.6562	-60.361	-60.3496	-60.3941	-59.9843	-59.994	-60.0719	-59.805	-56.1666	-52.9376
2480400000	-60.8985	-60.6761	-60.8622	-60.8213	-60.948	-60.7812	-60.581	-60.8809	-60.6369	-60.36	-60.3548	-60.3926	-59.9751	-59.9733	-60.0849	-59.8157	-56.178	-52.9613
2480750000	-60.8911	-60.6714	-60.8739	-60.8102	-60.9289	-60.7703	-60.5779	-60.8656	-60.6621	-60.3701	-60.3549	-60.3854	-59.9718	-59.9748	-60.0483	-59.7972	-56.1746	-52.9943
2481100000	-60.8709	-60.6741	-60.8701	-60.7867	-60.948	-60.7762	-60.5836	-60.8798	-60.6408	-60.3382	-60.3679	-60.3831	-59.9678	-59.9794	-60.052	-59.7905	-56.203	-53.0237
2481450000	-60.8798	-60.6715	-60.8356	-60.7719	-60.957	-60.7583	-60.5891	-60.8603	-60.6388	-60.3242	-60.3738	-60.387	-59.9554	-59.9769	-60.0792	-59.7793	-56.2087	-53.0582
2481800000	-60.8703	-60.6833	-60.8639	-60.7842	-60.9336	-60.7722	-60.5883	-60.8552	-60.6377	-60.3392	-60.3578	-60.3723	-59.957	-59.9803	-60.0679	-59.7765	-56.2288	-53.081
2482150000	-60.8556	-60.6668	-60.8449	-60.8062	-60.9213	-60.7697	-60.5906	-60.8557	-60.63	-60.3536	-60.3663	-60.3672	-59.9742	-59.9454	-60.0422	-59.7642	-56.2408	-53.0968
2482500000	-60.848	-60.6847	-60.8462	-60.8168	-60.9248	-60.7904	-60.59	-60.8517	-60.6296	-60.3568	-60.3689	-60.3679	-59.946	-59.984	-60.0442	-59.7577	-56.2445	-53.1178
2482850000	-60.8346	-60.6709	-60.8434	-60.8302	-60.9419	-60.7712	-60.5943	-60.8282	-60.6106	-60.3684	-60.3746	-60.3617	-59.9448	-59.9724	-60.0442	-59.7734	-56.2761	-53.1411
2483200000	-60.8526	-60.652	-60.8708	-60.8083	-60.9508	-60.7973	-60.5727	-60.8408	-60.6246	-60.3661	-60.3737	-60.3567	-59.9358	-59.9546	-60.047	-59.7706	-56.2756	-53.1653
2483550000	-60.8262	-60.638	-60.865	-60.8185	-60.9362	-60.7871	-60.5949	-60.8226	-60.6096	-60.3783	-60.3773	-60.3653	-59.9289	-59.9577	-60.0576	-59.7757	-56.2937	-53.1899
2483900000	-60.8061	-60.6604	-60.8623	-60.83	-60.9294	-60.7896	-60.5749	-60.8376	-60.6106	-60.3732	-60.3519	-60.3539	-59.9097	-59.9501	-60.0374	-59.7627	-56.3092	-53.2241
2484250000	-60.8248	-60.6471	-60.8578	-60.8124	-60.9246	-60.8126	-60.567	-60.8142	-60.597	-60.3855	-60.3607	-60.3504	-59.9328	-59.9602	-60.0375	-59.7516	-56.3181	-53.2613
2484600000	-60.7783	-60.6335	-60.8569	-60.8213	-60.9098	-60.788	-60.5942	-60.8072	-60.5914	-60.3566	-60.3544	-60.3493	-59.905	-59.9481	-60.039	-59.765	-56.3325	-53.2737
2484950000	-60.7961	-60.6258	-60.855	-60.7958	-60.9202	-60.7899	-60.5502	-60.7885	-60.6043	-60.3448	-60.3753	-60.3311	-59.8973	-59.9339	-60.0369	-59.7643	-56.3423	-53.2998
2485300000	-60.775	-60.634	-60.8511	-60.7934	-60.9259	-60.7775	-60.5641	-60.8015	-60.5678	-60.3127	-60.3594	-60.339	-59.9082	-59.9433	-60.0335	-59.7627	-56.3612	-53.3268
2485650000	-60.7661	-60.6241	-60.8438	-60.7819	-60.8984	-60.7913	-60.5368	-60.8066	-60.5825	-60.2929	-60.3693	-60.3255	-59.8836	-59.947	-60.0321	-59.7628	-56.3707	-53.3511
2486000000	-60.7782	-60.6263	-60.8522	-60.7819	-60.9185	-60.7761	-60.5597	-60.7882	-60.569	-60.301	-60.3715	-60.3205	-59.8912	-59.9322	-60.0339	-59.7448	-56.3871	-53.3682
2486350000	-60.7697	-60.6358	-60.8504	-60.782	-60.8774	-60.7903	-60.5588	-60.7647	-60.5531	-60.2999	-60.3692	-60.342	-59.8803	-59.9138	-60.0266	-59.7328	-56.3908	-53.398
2486700000	-60.7414	-60.6203	-60.8466	-60.769	-60.9086	-60.7826	-60.5543	-60.7607	-60.5297	-60.3116	-60.3684	-60.3266	-59.8825	-59.9151	-60.0165	-59.7543	-56.3908	-53.4161
2487050000	-60.7455	-60.5979	-60.8522	-60.7532	-60.8782	-60.7777	-60.5424	-60.7763	-60.5484	-60.348	-60.3682	-60.3095	-59.8639	-59.9272	-60.0226	-59.7451	-56.4041	-53.4376
2487400000	-60.7492	-60.588	-60.8299	-60.7633	-60.8802	-60.7698	-60.5287	-60.7675	-60.5323	-60.3294	-60.3647	-60.3332	-59.865	-59.9253	-60.0191	-59.7336	-56.4316	-53.4651
2487750000	-60.7353	-60.5983	-60.8333	-60.772	-60.8828	-60.786	-60.5277	-60.753	-60.5235	-60.3432	-60.3504	-60.3078	-59.868	-59.8816	-60.0106	-59.7296	-56.4235	-53.4772
2488100000	-60.7217	-60.5768	-60.8293	-60.7268	-60.8642	-60.7906	-60.537	-60.7458	-60.5123	-60.3486	-60.3534	-60.3039	-59.8383	-59.8953	-60.035	-59.7105	-56.4424	-53.5035
2488450000	-60.6966	-60.5787	-60.8124	-60.7297	-60.864	-60.765	-60.5345	-60.7503	-60.504	-60.3258	-60.3506	-60.2938	-59.8481	-59.8932	-60.0144	-59.7295	-56.4472	-53.5262
2488800000	-60.6968	-60.5745	-60.7963	-60.744	-60.8905	-60.7729	-60.5408	-60.7421	-60.5146	-60.3144	-60.3291	-60.2775	-59.8269	-59.89	-59.9904	-59.7109	-56.4509	-53.5508
2489150000	-60.6914	-60.5733	-60.7857	-60.7262	-60.8601	-60.7942	-60.5445	-60.7206	-60.5093	-60.2981	-60.3336	-60.2858	-59.8228	-59.8856	-60.0114	-59.7142	-56.463	-53.5766
2489500000	-60.6606	-60.5851	-60.7839	-60.724	-60.8536	-60.7672	-60.5416	-60.7155	-60.4852	-60.2978	-60.3416	-60.2806	-59.8382	-59.8887	-59.9942	-59.7081	-56.4824	-53.5879
2489850000	-60.6474	-60.5831	-60.7788	-60.7366	-60.8618	-60.7703	-60.5529	-60.7155	-60.4746	-60.2809	-60.3226	-60.2763	-59.8213	-59.8723	-59.9732	-59.7026	-56.4913	-53.6172
2490200000	-60.6549	-60.5716	-60.762	-60.7235	-60.8394	-60.7732	-60.5415	-60.7253	-60.442	-60.2799	-60.3169	-60.2521	-59.8088	-59.8653	-59.9773	-59.7017	-56.5019	-53.6405
2490550000	-60.6345	-60.5498	-60.7533	-60.7338	-60.8153	-60.7942	-60.5271	-60.7077	-60.4627	-60.2555	-60.3139	-60.2531	-59.817	-59.8573	-59.9855	-59.6868	-56.511	-53.6601
2490900000	-60.603	-60.5541	-60.7173	-60.7306	-60.8248	-60.7976	-60.5547	-60.7063	-60.4524	-60.2713	-60.3345	-60.2443	-59.7999	-59.8389	-59.9975	-59.7072	-56.5249	-53.6865
2491250000	-60.6118	-60.5636	-60.7106	-60.7092	-60.8189	-60.7652	-60.5446	-60.7068	-60.4357	-60.2535	-60.3071	-60.2313	-59.83	-59.8538	-59.9829	-59.6984	-56.5325	-53.709
2491600000	-60.6055	-60.5541	-60.7034	-60.6838	-60.808	-60.7859	-60.5394	-60.6907	-60.4475	-60.2351	-60.3407	-60.2489	-59.8072	-59.8507	-59.9821	-59.6965	-56.5524	-53.7359
2491950000	-60.598	-60.5436	-60.7184	-60.6795	-60.8237	-60.7792	-60.5485	-60.7212	-60.4462	-60.2266	-60.3192	-60.2538	-59.8135	-59.8456	-59.9689	-59.6951	-56.5616	-53.7556
2492300000	-60.6025	-60.5499	-60.691	-60.6598	-60.8093	-60.7852	-60.5269	-60.7129	-60.4152	-60.2119	-60.3341	-60.2348	-59.8247	-59.8603	-59.9791	-59.6925	-56.5772	-53.7853
2492650000	-60.612	-60.553	-60.6859	-60.6697	-60.7976	-60.7883	-60.5496	-60.7015	-60.4302	-60.1959	-60.3125	-60.2421	-59.8216	-59.8605	-59.9869	-59.7027	-56.5933	-53.8118
2493000000	-60.586	-60.5494	-60.7065	-60.651	-60.7969	-60.7895	-60.5469	-60.7103	-60.4112	-60.1968	-60.3034	-60.2371	-59.8237	-59.8433	-59.9904	-59.707	-56.6053	-53.8244
2493350000	-60.5925	-60.5275	-60.7003	-60.6594	-60.7936	-60.7774	-60.5504	-60.7055	-60.4229	-60.1911	-60.3306	-60.2445	-59.8496	-59.8532	-59.9748	-59.7022	-56.6139	-53.8593
2493700000	-60.605	-60.5593	-60.702	-60.6462	-60.7741	-60.7885	-60.5351	-60.7332	-60.4301	-60.2102	-60.3229	-60.2597	-59.8477	-59.8508	-59.9908	-59.6907	-56.6224	-53.884
2494050000	-60.6031	-60.5515	-60.6746	-60.6438	-60.7486	-60.7823	-60.5366	-60.7051	-60.4252	-60.2157	-60.3075	-60.2515	-59.8438	-59.8469	-59.9914	-59.707	-56.6345	-53.9109
2494400000	-60.6083	-60.5799	-60.7151	-60.6357	-60.7748	-60.788	-60.5555	-60.7147	-60.4296	-60.2272	-60.3123	-60.239	-59.8497	-59.8628	-59.9719	-59.6986	-56.6616	-53.9339
2494750000	-60.6125	-60.5866	-60.693	-60.6366	-60.7922	-60.7712	-60.5654	-60.7132	-60.4441	-60.2488	-60.3318	-60.2398	-59.8823	-59.8657	-59.9888	-59.7243	-56.6643	-53.9606
2495100000	-60.6145	-60.5905	-60.662	-60.6357	-60.7664	-60.7828	-60.5531	-60.7167	-60.4415	-60.2421	-60.3522	-60.2463	-59.8727	-59.8785	-59.9977	-59.7121	-56.6891	-53.9768
2495450000	-60.6132	-60.5946	-60.6843	-60.6369	-60.7903	-60.7814	-60.5512	-60.7359	-60.4241	-60.2766	-60.3483	-60.2702	-59.8814	-59.8634	-60.0182	-59.7333	-56.7125	-53.9965
2495800000	-60.6207	-60.6221	-60.7082	-60.6406	-60.7863	-60.7912	-60.5703	-60.7174	-60.4446	-60.2776	-60.355	-60.2732	-59.8992	-59.8773	-60.0002	-59.731	-56.7309	-54.0296
2496150000	-60.612	-60.6247	-60.6978	-60.6415	-60.7817	-60.7931	-60.5855	-60.6954	-60.445	-60.2886	-60.3607	-60.2617	-59.8989	-59.8698	-60.0103	-59.7407	-56.7519	-54.0536
2496500000	-60.6231	-60.6095	-60.6955	-60.6105	-60.7727	-60.7822	-60.5858	-60.7335	-60.464	-60.3015	-60.3716	-60.2883	-59.9105	-59.9081	-60.0426	-59.741	-56.764	-54.0833
2496850000	-60.6257	-60.6174	-60.691	-60.6502	-60.7794	-60.8127	-60.59	-60.7245	-60.4448	-60.321	-60.3559	-60.295	-59.9359	-59.8903	-60.0805	-59.7462	-56.7794	-54.0971
2497200000	-60.6032	-60.6281	-60.6853	-60.6526	-60.7888	-60.8023	-60.5942	-60.7146	-60.4607	-60.2976	-60.3675	-60.3099	-59.9121	-59.8835	-60.0586	-59.7618	-56.7904	-54.123
2497550000	-60.6298	-60.6439	-60.6709	-60.632	-60.7956	-60.8266	-60.6059	-60.7273	-60.4919	-60.3372	-60.3568	-60.3059	-59.9544	-59.8929	-60.0643	-59.7496	-56.8083	-54.139
2497900000	-60.622	-60.6484	-60.6994	-60.6285	-60.8018	-60.8269	-60.6167	-60.7295	-60.4716	-60.3384	-60.3955	-60.3117	-59.9572	-59.8893	-60.0876	-59.7651	-56.8116	-54.1709
2498250000	-60.6162	-60.6585	-60.6841	-60.6218	-60.7862	-60.8338	-60.6187	-60.6962	-60.4825	-60.3394	-60.3795	-60.3086	-59.9756	-59.8911	-60.0784	-59.7805	-56.8237	-54.1986
2498600000	-60.6254	-60.6525	-60.7037	-60.64	-60.8209	-60.8507	-60.6449	-60.7103	-60.4732	-60.3431	-60.4057	-60.3082	-59.9659	-59.9092	-60.1003	-59.7977	-56.8318	-54.2213
2498950000	-60.6288	-60.6562	-60.6945	-60.6399	-60.8143	-60.8612	-60.6427	-60.7258	-60.5006	-60.3388	-60.3934	-60.3294	-59.9561	-59.9126	-60.0852	-59.784	-56.8402	-54.2391
[truncated: 3 more rows]

## Sheet: Figure 2b (LR)
Figure 2b (Left and Right)
F	Q	A	E
2.00021	36.96	-53.209	0
2.0016	37.07	-53.108	278
2.00335	37.118	-53.029	346
2.00405	37.653	-53.028	384
2.0051	37.852	-53.011	470
2.00755	38.142	-52.985	574
2.01352	38.342	-52.604	872
2.04323	40.77	-51.948	1458
2.09785	49.36	-49.494	1904
2.10905	50.47	-48.931	1936
2.12865	52.81	-48.187	2028
2.1444	55.48	-47.693	2115
2.16645	59.59	-46.758	2138
2.1752	59.85	-46.42	2162
2.17695	60.03	-46.398	2279
2.20985	64.62	-45.271	2333
2.35405	74.58	-41.402	2350
2.3978	90.33	-38.938	2402
2.46187	182.36	-39.553	2500

## Sheet: Figure 4b
Figure 4b
F	P6	P5	P4	P3	P2	P1
1.5	-22.6368	-23.8753	-25.0258	-27.0066	-27.2804	-27.5458
1.50075	-22.6624	-23.898	-25.0457	-27.0217	-27.294	-27.5601
1.5015	-22.6886	-23.9196	-25.0674	-27.0392	-27.3105	-27.5753
1.50225	-22.7142	-23.9405	-25.0848	-27.0528	-27.3253	-27.5889
1.503	-22.7381	-23.9632	-25.1055	-27.0695	-27.3403	-27.6016
1.50375	-22.7637	-23.9859	-25.1244	-27.0858	-27.3575	-27.6163
1.5045	-22.7896	-24.0072	-25.143	-27.102	-27.3714	-27.6297
1.50525	-22.8139	-24.0321	-25.1629	-27.1156	-27.3868	-27.6433
1.506	-22.8381	-24.0518	-25.1808	-27.1293	-27.3998	-27.6577
1.50675	-22.8632	-24.0743	-25.201	-27.1453	-27.4145	-27.6702
1.5075	-22.8854	-24.0936	-25.2186	-27.1593	-27.4277	-27.6859
1.50825	-22.9097	-24.1139	-25.236	-27.1733	-27.4418	-27.6994
1.509	-22.9331	-24.1357	-25.2552	-27.1878	-27.4527	-27.7111
1.50975	-22.9575	-24.1552	-25.2725	-27.203	-27.4675	-27.7242
1.5105	-22.9805	-24.1755	-25.2899	-27.2159	-27.4832	-27.7346
1.51125	-23.0048	-24.1966	-25.308	-27.2297	-27.4938	-27.7491
1.512	-23.0287	-24.2168	-25.3242	-27.2455	-27.5097	-27.7607
1.51275	-23.0485	-24.2383	-25.3448	-27.2572	-27.5194	-27.7751
1.5135	-23.0731	-24.2583	-25.3608	-27.2705	-27.5343	-27.7871
1.51425	-23.0944	-24.2772	-25.3785	-27.2852	-27.5483	-27.7976
1.515	-23.1193	-24.296	-25.3954	-27.2992	-27.561	-27.8095
1.51575	-23.1394	-24.3152	-25.412	-27.3122	-27.5742	-27.8234
1.5165	-23.1641	-24.3348	-25.4303	-27.3246	-27.5868	-27.8343
1.51725	-23.1849	-24.3555	-25.4461	-27.3377	-27.5972	-27.8451
1.518	-23.2071	-24.374	-25.4646	-27.3502	-27.6109	-27.8606
1.51875	-23.2296	-24.3914	-25.4816	-27.3634	-27.6248	-27.8714
1.5195	-23.252	-24.4123	-25.4964	-27.3742	-27.636	-27.8825
1.52025	-23.2742	-24.4316	-25.5136	-27.3904	-27.6516	-27.8928
1.521	-23.297	-24.4508	-25.5302	-27.4024	-27.661	-27.9054
1.52175	-23.3183	-24.4695	-25.5471	-27.4161	-27.6741	-27.915
1.5225	-23.3409	-24.4878	-25.5606	-27.4282	-27.6872	-27.9297
1.52325	-23.3618	-24.5069	-25.5796	-27.4413	-27.6984	-27.9404
1.524	-23.3843	-24.5258	-25.5949	-27.4552	-27.711	-27.9521
1.52475	-23.4069	-24.5445	-25.6108	-27.4663	-27.7246	-27.9654
1.5255	-23.4269	-24.5622	-25.6263	-27.4807	-27.7354	-27.976
1.52625	-23.448	-24.582	-25.6437	-27.4933	-27.7499	-27.9854
1.527	-23.4678	-24.6006	-25.66	-27.5031	-27.7604	-27.9964
1.52775	-23.4889	-24.6186	-25.6752	-27.5167	-27.7751	-28.0086
1.5285	-23.5108	-24.6365	-25.6921	-27.5319	-27.7847	-28.0232
1.52925	-23.5302	-24.6555	-25.7077	-27.5442	-27.7993	-28.0344
1.53	-23.5506	-24.6744	-25.7243	-27.5594	-27.8117	-28.0452
1.53075	-23.5709	-24.6923	-25.7381	-27.571	-27.8227	-28.0541
1.5315	-23.5912	-24.7112	-25.7555	-27.582	-27.8335	-28.0717
1.53225	-23.611	-24.7295	-25.7711	-27.5939	-27.8471	-28.0827
1.533	-23.6315	-24.747	-25.7857	-27.6093	-27.8619	-28.0918
1.53375	-23.6517	-24.7658	-25.8029	-27.624	-27.8738	-28.1045
1.5345	-23.6731	-24.7847	-25.8186	-27.6374	-27.8875	-28.1182
1.53525	-23.6932	-24.8019	-25.8353	-27.6486	-27.9006	-28.1311
1.536	-23.7125	-24.821	-25.851	-27.6622	-27.9117	-28.1409
1.53675	-23.7346	-24.8398	-25.8659	-27.6739	-27.9244	-28.1545
1.5375	-23.7524	-24.8587	-25.8801	-27.6881	-27.937	-28.165
1.53825	-23.7729	-24.877	-25.8996	-27.7024	-27.9495	-28.1797
1.539	-23.7928	-24.8943	-25.9144	-27.7154	-27.9635	-28.1878
1.53975	-23.8139	-24.914	-25.9319	-27.7277	-27.9748	-28.2021
1.5405	-23.8325	-24.9321	-25.9491	-27.741	-27.9864	-28.2153
1.54125	-23.8544	-24.9495	-25.9631	-27.7546	-27.9997	-28.226
1.542	-23.8746	-24.9676	-25.9802	-27.769	-28.0129	-28.2405
1.54275	-23.8941	-24.9876	-25.9966	-27.7813	-28.0276	-28.2513
1.5435	-23.9143	-25.0049	-26.0121	-27.7954	-28.0401	-28.2631
1.54425	-23.9343	-25.022	-26.0288	-27.8078	-28.0525	-28.2724
1.545	-23.9534	-25.0397	-26.0453	-27.8205	-28.0631	-28.2867
1.54575	-23.9731	-25.0578	-26.0606	-27.8314	-28.0749	-28.2977
1.5465	-23.9924	-25.0765	-26.0752	-27.8445	-28.0883	-28.3137
1.54725	-24.0138	-25.0939	-26.0895	-27.8572	-28.1004	-28.3191
1.548	-24.0311	-25.1115	-26.1049	-27.8682	-28.113	-28.3314
1.54875	-24.0491	-25.1276	-26.1229	-27.8818	-28.123	-28.3408
1.5495	-24.0685	-25.1451	-26.1357	-27.8916	-28.1326	-28.352
1.55025	-24.0854	-25.16	-26.1515	-27.9042	-28.1475	-28.3642
1.551	-24.1044	-25.1763	-26.1625	-27.9134	-28.1553	-28.3751
1.55175	-24.1231	-25.1933	-26.175	-27.9275	-28.1651	-28.3836
1.5525	-24.1401	-25.2084	-26.1903	-27.9346	-28.1753	-28.3926
1.55325	-24.1573	-25.2244	-26.2029	-27.9482	-28.1868	-28.4049
1.554	-24.1757	-25.2384	-26.2163	-27.9563	-28.1998	-28.4119
1.55475	-24.1918	-25.2543	-26.2298	-27.9671	-28.2076	-28.4206
1.5555	-24.2069	-25.2674	-26.2413	-27.974	-28.2151	-28.4326
1.55625	-24.2225	-25.2833	-26.2537	-27.9853	-28.2277	-28.435
1.557	-24.2405	-25.296	-26.2658	-27.9975	-28.2365	-28.4477
1.55775	-24.2573	-25.311	-26.2796	-28.0058	-28.246	-28.4571
1.5585	-24.2733	-25.3265	-26.292	-28.0187	-28.2537	-28.4661
1.55925	-24.2886	-25.3393	-26.3057	-28.0257	-28.2659	-28.4764
1.56	-24.3049	-25.3537	-26.3199	-28.0345	-28.273	-28.4811
1.56075	-24.3214	-25.367	-26.3299	-28.0455	-28.2814	-28.4936
1.5615	-24.3357	-25.3815	-26.3426	-28.0529	-28.2904	-28.5013
1.56225	-24.3503	-25.3938	-26.353	-28.0614	-28.2955	-28.5062
1.563	-24.3664	-25.4048	-26.3616	-28.0702	-28.3045	-28.5135
1.56375	-24.3783	-25.4195	-26.3754	-28.0794	-28.3123	-28.5185
1.5645	-24.3943	-25.4346	-26.3865	-28.0863	-28.3237	-28.5313
1.56525	-24.4092	-25.4469	-26.3964	-28.0942	-28.3291	-28.5394
1.566	-24.4252	-25.4602	-26.41	-28.1043	-28.3407	-28.5449
1.56675	-24.4398	-25.4711	-26.4182	-28.1153	-28.3473	-28.554
1.5675	-24.455	-25.4856	-26.4292	-28.1224	-28.3561	-28.5607
1.56825	-24.4682	-25.498	-26.4395	-28.1311	-28.3646	-28.5683
1.569	-24.4838	-25.5114	-26.4529	-28.1406	-28.3738	-28.5766
1.56975	-24.5007	-25.5245	-26.464	-28.1511	-28.3794	-28.5824
1.5705	-24.5126	-25.537	-26.4742	-28.1567	-28.3865	-28.5906
1.57125	-24.5261	-25.5512	-26.4854	-28.1645	-28.3967	-28.6001
1.572	-24.5429	-25.5634	-26.4957	-28.1726	-28.4027	-28.6097
1.57275	-24.5551	-25.5775	-26.5086	-28.1824	-28.412	-28.614
1.5735	-24.5694	-25.59	-26.5193	-28.1895	-28.4212	-28.6227
1.57425	-24.5845	-25.6056	-26.5304	-28.1989	-28.4295	-28.6292
1.575	-24.6001	-25.6141	-26.5409	-28.2094	-28.4346	-28.6368
1.57575	-24.6119	-25.6285	-26.5502	-28.2161	-28.4433	-28.6413
1.5765	-24.6258	-25.6401	-26.5636	-28.2217	-28.4498	-28.6505
1.57725	-24.6413	-25.6516	-26.5727	-28.2307	-28.4604	-28.6574
1.578	-24.6534	-25.6637	-26.5855	-28.2386	-28.4686	-28.6666
1.57875	-24.6668	-25.6764	-26.5963	-28.2495	-28.4767	-28.6728
1.5795	-24.6813	-25.6886	-26.6049	-28.2556	-28.4831	-28.6787
1.58025	-24.6958	-25.703	-26.6135	-28.2638	-28.4892	-28.6872
1.581	-24.7088	-25.7142	-26.6251	-28.2713	-28.4971	-28.6946
1.58175	-24.7221	-25.7257	-26.6335	-28.2821	-28.5069	-28.7013
1.5825	-24.7354	-25.7384	-26.6461	-28.2901	-28.5164	-28.7089
1.58325	-24.7475	-25.7497	-26.6556	-28.2983	-28.5209	-28.7159
1.584	-24.7626	-25.7629	-26.6664	-28.3045	-28.5296	-28.7239
1.58475	-24.7743	-25.7731	-26.6768	-28.3134	-28.5363	-28.7305
1.5855	-24.7886	-25.7863	-26.687	-28.321	-28.542	-28.7373
1.58625	-24.8022	-25.7991	-26.6977	-28.3287	-28.5523	-28.7449
1.587	-24.8145	-25.8115	-26.7082	-28.3388	-28.5615	-28.7524
1.58775	-24.8289	-25.8235	-26.7205	-28.3475	-28.5678	-28.7573
1.5885	-24.8413	-25.8329	-26.7322	-28.3528	-28.5776	-28.7677
1.58925	-24.8553	-25.8452	-26.7413	-28.3645	-28.5846	-28.7739
1.59	-24.8695	-25.8591	-26.7513	-28.3721	-28.5966	-28.783
1.59075	-24.8807	-25.8721	-26.7623	-28.3758	-28.5994	-28.79
1.5915	-24.8954	-25.8846	-26.7723	-28.3895	-28.6119	-28.7973
1.59225	-24.9105	-25.8963	-26.7853	-28.3983	-28.6204	-28.8041
1.593	-24.9248	-25.9102	-26.7943	-28.4066	-28.6266	-28.8127
1.59375	-24.9375	-25.9233	-26.8052	-28.415	-28.6368	-28.821
1.5945	-24.9521	-25.9354	-26.817	-28.4243	-28.6454	-28.8294
1.59525	-24.9653	-25.9486	-26.8286	-28.4335	-28.654	-28.8361
1.596	-24.9784	-25.9623	-26.8402	-28.4423	-28.6608	-28.8457
1.59675	-24.9947	-25.9768	-26.8512	-28.4534	-28.6694	-28.8536
1.5975	-25.008	-25.988	-26.8637	-28.4634	-28.6802	-28.8613
1.59825	-25.0227	-26.0031	-26.8747	-28.473	-28.6883	-28.8704
1.599	-25.0374	-26.0144	-26.885	-28.4786	-28.6999	-28.8794
1.59975	-25.0512	-26.027	-26.8973	-28.4909	-28.7103	-28.8872
1.6005	-25.0636	-26.043	-26.9099	-28.5001	-28.7191	-28.8979
1.60125	-25.0804	-26.0572	-26.9221	-28.5087	-28.728	-28.9076
1.602	-25.0964	-26.0701	-26.9341	-28.5207	-28.7361	-28.9132
1.60275	-25.1094	-26.0831	-26.9437	-28.5292	-28.7473	-28.923
1.6035	-25.1265	-26.0977	-26.958	-28.5429	-28.76	-28.9333
1.60425	-25.1405	-26.1122	-26.9702	-28.5524	-28.7695	-28.9425
1.605	-25.1579	-26.1251	-26.9825	-28.5612	-28.7768	-28.9523
1.60575	-25.1718	-26.1406	-26.9956	-28.5733	-28.7872	-28.9639
1.6065	-25.1886	-26.1546	-27.0095	-28.5841	-28.8008	-28.9723
1.60725	-25.2034	-26.1704	-27.0244	-28.5948	-28.8094	-28.984
1.608	-25.2205	-26.1824	-27.0356	-28.6073	-28.8186	-28.9911
1.60875	-25.2356	-26.1992	-27.0483	-28.6178	-28.8295	-29.0038
1.6095	-25.2507	-26.2139	-27.0599	-28.6286	-28.8433	-29.0133
1.61025	-25.2689	-26.2284	-27.0735	-28.6381	-28.8522	-29.0232
1.611	-25.2849	-26.2451	-27.089	-28.6492	-28.8627	-29.0353
1.61175	-25.2996	-26.2561	-27.1027	-28.6593	-28.873	-29.0436
1.6125	-25.3156	-26.2741	-27.1168	-28.6735	-28.8859	-29.0538
1.61325	-25.334	-26.2889	-27.1265	-28.6855	-28.8942	-29.0653
1.614	-25.3488	-26.3033	-27.1405	-28.6958	-28.9057	-29.0747
1.61475	-25.3647	-26.3202	-27.1514	-28.706	-28.9184	-29.0859
1.6155	-25.3824	-26.3357	-27.1688	-28.7182	-28.9284	-29.0934
1.61625	-25.3968	-26.349	-27.1763	-28.728	-28.9356	-29.1067
1.617	-25.4145	-26.365	-27.1936	-28.7421	-28.9493	-29.1143
1.61775	-25.4309	-26.3783	-27.2052	-28.7497	-28.9618	-29.1268
1.6185	-25.4464	-26.3939	-27.2171	-28.7626	-28.969	-29.1359
1.61925	-25.4618	-26.4077	-27.2307	-28.7728	-28.9798	-29.1442
1.62	-25.4786	-26.422	-27.2438	-28.7822	-28.9891	-29.155
1.62075	-25.4922	-26.436	-27.2562	-28.7933	-28.9996	-29.1625
1.6215	-25.5074	-26.4494	-27.269	-28.8017	-29.0101	-29.1737
1.62225	-25.5221	-26.4642	-27.2817	-28.8103	-29.0183	-29.1773
1.623	-25.538	-26.4783	-27.2944	-28.8242	-29.0258	-29.1892
1.62375	-25.5524	-26.4903	-27.306	-28.8314	-29.0362	-29.2002
1.6245	-25.5669	-26.5031	-27.3169	-28.8417	-29.0444	-29.2082
1.62525	-25.5811	-26.5163	-27.3293	-28.8505	-29.0523	-29.2203
1.626	-25.596	-26.529	-27.3382	-28.8592	-29.0611	-29.2209
1.62675	-25.6115	-26.5422	-27.3495	-28.867	-29.0704	-29.2332
1.6275	-25.6254	-26.555	-27.3629	-28.8783	-29.078	-29.2407
1.62825	-25.6376	-26.569	-27.3722	-28.8846	-29.089	-29.2476
1.629	-25.6522	-26.5801	-27.3828	-28.8936	-29.0936	-29.2529
1.62975	-25.665	-26.5943	-27.3933	-28.9006	-29.1031	-29.259
1.6305	-25.6798	-26.6035	-27.4007	-28.91	-29.1097	-29.2684
1.63125	-25.6906	-26.6147	-27.412	-28.9178	-29.1178	-29.278
1.632	-25.7048	-26.6275	-27.4208	-28.9228	-29.1239	-29.28
1.63275	-25.7167	-26.6388	-27.4317	-28.9344	-29.1329	-29.2908
1.6335	-25.7297	-26.6502	-27.4433	-28.9415	-29.1417	-29.2971
1.63425	-25.7432	-26.6623	-27.4522	-28.946	-29.1445	-29.3038
1.635	-25.7552	-26.6709	-27.4615	-28.9562	-29.1548	-29.3089
1.63575	-25.7689	-26.6837	-27.4712	-28.9603	-29.1591	-29.316
1.6365	-25.7786	-26.6931	-27.4816	-28.97	-29.1617	-29.3216
1.63725	-25.7908	-26.7054	-27.4894	-28.9749	-29.1699	-29.3261
1.638	-25.8016	-26.715	-27.5007	-28.9814	-29.1772	-29.3337
1.63875	-25.8142	-26.7258	-27.5081	-28.9896	-29.1831	-29.3373
1.6395	-25.8254	-26.7356	-27.5157	-28.9947	-29.1867	-29.3459
1.64025	-25.8354	-26.7441	-27.5265	-29.0036	-29.1967	-29.3502
1.641	-25.8492	-26.7541	-27.5353	-29.0064	-29.2002	-29.3527
1.64175	-25.8596	-26.7657	-27.5439	-29.0132	-29.2066	-29.361
1.6425	-25.8705	-26.7758	-27.5525	-29.0192	-29.2118	-29.3616
1.64325	-25.8813	-26.7867	-27.5598	-29.0256	-29.2194	-29.3699
1.644	-25.8898	-26.7943	-27.567	-29.0319	-29.2244	-29.3731
1.64475	-25.9017	-26.8054	-27.5751	-29.038	-29.2266	-29.3754
1.6455	-25.9146	-26.8132	-27.5863	-29.043	-29.2366	-29.3834
1.64625	-25.9236	-26.8243	-27.5931	-29.0456	-29.2393	-29.3923
1.647	-25.9344	-26.8339	-27.6025	-29.0543	-29.2444	-29.3928
1.64775	-25.9446	-26.842	-27.6086	-29.0589	-29.2523	-29.4005
1.6485	-25.9568	-26.8518	-27.6148	-29.0651	-29.2523	-29.4036
1.64925	-25.9664	-26.8629	-27.6217	-29.0722	-29.2608	-29.4085
1.65	-25.9768	-26.8714	-27.6335	-29.0762	-29.2628	-29.4111
1.65075	-25.9866	-26.8822	-27.6378	-29.0814	-29.2709	-29.4155
1.6515	-25.9963	-26.8912	-27.6494	-29.084	-29.2749	-29.4188
1.65225	-26.0076	-26.8976	-27.6527	-29.0938	-29.2774	-29.4229
1.653	-26.0178	-26.9066	-27.6627	-29.0955	-29.2831	-29.4314
1.65375	-26.0278	-26.915	-27.6693	-29.0999	-29.2873	-29.4339
1.6545	-26.0378	-26.9264	-27.6789	-29.1066	-29.2935	-29.4372
1.65525	-26.0467	-26.9343	-27.6856	-29.1086	-29.2965	-29.4411
1.656	-26.0568	-26.9406	-27.6907	-29.1155	-29.304	-29.4452
1.65675	-26.0673	-26.9495	-27.7002	-29.1203	-29.3085	-29.4484
1.6575	-26.0759	-26.96	-27.7078	-29.1266	-29.3087	-29.4491
1.65825	-26.0867	-26.9683	-27.7157	-29.1287	-29.3124	-29.4553
1.659	-26.0955	-26.9762	-27.7204	-29.1367	-29.3198	-29.4576
1.65975	-26.1045	-26.9866	-27.7289	-29.1373	-29.3239	-29.4629
1.6605	-26.1152	-26.9924	-27.7352	-29.1442	-29.3297	-29.4672
1.66125	-26.1271	-27.0021	-27.7424	-29.1499	-29.332	-29.4744
1.662	-26.1348	-27.0112	-27.7497	-29.1539	-29.3366	-29.4746
1.66275	-26.141	-27.0198	-27.7564	-29.1579	-29.3416	-29.4817
1.6635	-26.1554	-27.0274	-27.763	-29.1662	-29.3458	-29.4846
1.66425	-26.1641	-27.0348	-27.7703	-29.1682	-29.351	-29.4916
1.665	-26.1725	-27.0452	-27.7758	-29.1732	-29.3574	-29.4913
1.66575	-26.1798	-27.0532	-27.7827	-29.1809	-29.3588	-29.4962
1.6665	-26.1921	-27.0624	-27.7903	-29.1862	-29.3647	-29.5015
1.66725	-26.201	-27.0705	-27.7994	-29.1881	-29.3696	-29.5022
1.668	-26.2094	-27.078	-27.8046	-29.1935	-29.3754	-29.5071
1.66875	-26.2211	-27.0884	-27.8117	-29.199	-29.3798	-29.5131
1.6695	-26.2333	-27.0955	-27.8189	-29.2051	-29.3874	-29.5178
1.67025	-26.2435	-27.1063	-27.8284	-29.2073	-29.3893	-29.5246
1.671	-26.2502	-27.1173	-27.8351	-29.2141	-29.3933	-29.5252
1.67175	-26.2622	-27.1225	-27.8431	-29.2216	-29.3993	-29.5305
1.6725	-26.2722	-27.1341	-27.85	-29.2277	-29.4064	-29.5332
1.67325	-26.2835	-27.143	-27.8587	-29.2347	-29.4081	-29.5399
1.674	-26.2904	-27.1528	-27.8671	-29.2388	-29.4166	-29.5452
1.67475	-26.3041	-27.1631	-27.8764	-29.2464	-29.4219	-29.5511
1.6755	-26.3145	-27.1724	-27.884	-29.252	-29.4292	-29.5551
1.67625	-26.3247	-27.1845	-27.8904	-29.2582	-29.4335	-29.5628
1.677	-26.3357	-27.1897	-27.9035	-29.2661	-29.4407	-29.5655
1.67775	-26.3483	-27.2054	-27.9096	-29.2707	-29.4471	-29.5725
1.6785	-26.3592	-27.2164	-27.919	-29.2774	-29.4509	-29.5796
1.67925	-26.3714	-27.2257	-27.9263	-29.2848	-29.459	-29.5841
1.68	-26.3804	-27.2365	-27.9374	-29.2945	-29.4699	-29.5905
1.68075	-26.3931	-27.2466	-27.9451	-29.2973	-29.4706	-29.5964
1.6815	-26.4052	-27.2579	-27.9538	-29.3079	-29.4796	-29.6021
1.68225	-26.419	-27.2701	-27.9643	-29.3129	-29.4897	-29.6123
1.683	-26.4299	-27.2815	-27.9737	-29.3197	-29.4959	-29.6155
1.68375	-26.4406	-27.2891	-27.9822	-29.3301	-29.5003	-29.623
1.6845	-26.4521	-27.3025	-27.9955	-29.334	-29.5081	-29.6309
1.68525	-26.4661	-27.3122	-28.0052	-29.3453	-29.5149	-29.6359
1.686	-26.4772	-27.3246	-28.0125	-29.3511	-29.5217	-29.6456
1.68675	-26.4911	-27.3357	-28.0231	-29.3577	-29.5279	-29.6488
1.6875	-26.5035	-27.3459	-28.0316	-29.3687	-29.5356	-29.6566
1.68825	-26.5136	-27.3572	-28.0412	-29.3727	-29.5445	-29.6612
1.689	-26.5233	-27.3685	-28.0509	-29.3784	-29.5502	-29.6666
1.68975	-26.5363	-27.381	-28.06	-29.3875	-29.5562	-29.6741
1.6905	-26.5482	-27.3936	-28.0729	-29.3976	-29.5638	-29.6775
1.69125	-26.5628	-27.4027	-28.0775	-29.4026	-29.5723	-29.6876
1.692	-26.5771	-27.4131	-28.0897	-29.4095	-29.5792	-29.6931
1.69275	-26.5865	-27.4248	-28.0975	-29.4151	-29.5797	-29.6999
1.6935	-26.5969	-27.4369	-28.1064	-29.4225	-29.587	-29.7058
1.69425	-26.6099	-27.4483	-28.1191	-29.4315	-29.5986	-29.7118
1.695	-26.6203	-27.4553	-28.1268	-29.4355	-29.6026	-29.7183
1.69575	-26.632	-27.4668	-28.135	-29.4416	-29.6069	-29.7231
1.6965	-26.6438	-27.4774	-28.1447	-29.45	-29.6159	-29.7254
1.69725	-26.6539	-27.4868	-28.1519	-29.4554	-29.6146	-29.7311
1.698	-26.6634	-27.4999	-28.1604	-29.4598	-29.6245	-29.7375
1.69875	-26.6737	-27.5067	-28.1688	-29.4658	-29.6299	-29.7432
1.6995	-26.6829	-27.5151	-28.1749	-29.4725	-29.6335	-29.7484
1.70025	-26.6937	-27.5263	-28.1841	-29.4766	-29.6421	-29.7498
1.701	-26.7056	-27.5357	-28.1928	-29.4869	-29.6419	-29.7538
1.70175	-26.7159	-27.5439	-28.1992	-29.4864	-29.6479	-29.7604
1.7025	-26.725	-27.5542	-28.2062	-29.4934	-29.6516	-29.7618
1.70325	-26.7334	-27.5649	-28.2142	-29.4982	-29.656	-29.7626
1.704	-26.745	-27.571	-28.221	-29.4981	-29.661	-29.7689
1.70475	-26.7527	-27.5794	-28.2275	-29.504	-29.6641	-29.7699
1.7055	-26.7639	-27.5902	-28.2355	-29.5089	-29.6687	-29.7723
1.70625	-26.7696	-27.5949	-28.2402	-29.5134	-29.6757	-29.7773
1.707	-26.778	-27.6047	-28.2475	-29.5179	-29.6734	-29.7815
1.70775	-26.7895	-27.6097	-28.2555	-29.5223	-29.6795	-29.7818
1.7085	-26.8011	-27.6209	-28.2637	-29.5258	-29.682	-29.7865
1.70925	-26.8073	-27.6296	-28.2658	-29.5277	-29.687	-29.7852
1.71	-26.817	-27.6379	-28.2767	-29.5339	-29.6896	-29.7922
1.71075	-26.8229	-27.643	-28.2817	-29.5362	-29.6926	-29.7912
1.7115	-26.8329	-27.651	-28.2877	-29.5379	-29.6937	-29.7971
1.71225	-26.8401	-27.6592	-28.292	-29.5433	-29.6971	-29.7943
1.713	-26.8488	-27.6656	-28.2982	-29.5425	-29.6975	-29.7969
1.71375	-26.8567	-27.6706	-28.3023	-29.5482	-29.7021	-29.7986
1.7145	-26.8663	-27.6781	-28.312	-29.5522	-29.7053	-29.8016
1.71525	-26.8729	-27.6858	-28.3149	-29.5529	-29.7044	-29.8032
1.716	-26.8824	-27.6907	-28.3177	-29.5559	-29.7075	-29.8021
1.71675	-26.8871	-27.6988	-28.3244	-29.5603	-29.7096	-29.8066
1.7175	-26.8923	-27.7057	-28.33	-29.5599	-29.7098	-29.8086
1.71825	-26.901	-27.7125	-28.3339	-29.5649	-29.7166	-29.8108
1.719	-26.9102	-27.7177	-28.3407	-29.5663	-29.7157	-29.8094
1.71975	-26.9173	-27.7257	-28.3463	-29.5697	-29.7201	-29.8101
1.7205	-26.923	-27.7319	-28.3503	-29.5685	-29.7185	-29.8144
1.72125	-26.9288	-27.7402	-28.3561	-29.5713	-29.7222	-29.8153
1.722	-26.939	-27.7462	-28.361	-29.5767	-29.7252	-29.8141
1.72275	-26.9421	-27.7495	-28.3646	-29.5753	-29.7245	-29.8164
1.7235	-26.9544	-27.7588	-28.3715	-29.5783	-29.7263	-29.8165
1.72425	-26.9607	-27.7657	-28.3767	-29.5815	-29.7275	-29.8183
1.725	-26.967	-27.7702	-28.3801	-29.5858	-29.7318	-29.8186
1.72575	-26.977	-27.7751	-28.389	-29.5881	-29.7349	-29.8204
1.7265	-26.9834	-27.7875	-28.3905	-29.5882	-29.7336	-29.8207
1.72725	-26.9898	-27.7928	-28.3937	-29.5936	-29.737	-29.8218
1.728	-26.9991	-27.7995	-28.4003	-29.5945	-29.738	-29.8245
1.72875	-27.0051	-27.8043	-28.4061	-29.5961	-29.7408	-29.8238
1.7295	-27.0123	-27.8114	-28.4134	-29.5963	-29.7442	-29.8279
1.73025	-27.0192	-27.8178	-28.4166	-29.5993	-29.747	-29.8299
1.731	-27.0273	-27.8257	-28.4193	-29.6041	-29.7491	-29.8288
1.73175	-27.0337	-27.8325	-28.4269	-29.6066	-29.75	-29.828
1.7325	-27.0439	-27.8391	-28.4337	-29.6105	-29.7503	-29.8338
1.73325	-27.0518	-27.8474	-28.4383	-29.6119	-29.7531	-29.8343
1.734	-27.0583	-27.8536	-28.4421	-29.6144	-29.7517	-29.8352
1.73475	-27.0652	-27.859	-28.4502	-29.616	-29.7619	-29.8348
1.7355	-27.0739	-27.8654	-28.4539	-29.6184	-29.7595	-29.8372
1.73625	-27.0824	-27.8736	-28.4583	-29.6209	-29.761	-29.8391
1.737	-27.0917	-27.8839	-28.4647	-29.6269	-29.7652	-29.8431
1.73775	-27.0981	-27.89	-28.4714	-29.6281	-29.7682	-29.8448
1.7385	-27.1055	-27.8978	-28.473	-29.6316	-29.7699	-29.8452
1.73925	-27.115	-27.9048	-28.4818	-29.6366	-29.7738	-29.8476
1.74	-27.1236	-27.9119	-28.4887	-29.6401	-29.778	-29.8498
1.74075	-27.1329	-27.9197	-28.4934	-29.6436	-29.7806	-29.8497
1.7415	-27.1409	-27.9284	-28.4974	-29.6453	-29.7837	-29.8561
1.74225	-27.1468	-27.9366	-28.5069	-29.6478	-29.7864	-29.8547
1.743	-27.1586	-27.9423	-28.5133	-29.6539	-29.7877	-29.8587
1.74375	-27.1663	-27.9514	-28.5191	-29.6537	-29.7896	-29.8588
1.7445	-27.1748	-27.9587	-28.5252	-29.6569	-29.7926	-29.8629
1.74525	-27.184	-27.967	-28.5312	-29.6674	-29.7975	-29.8669
1.746	-27.1936	-27.9764	-28.5395	-29.6666	-29.8009	-29.8651
1.74675	-27.2042	-27.985	-28.5457	-29.6742	-29.8046	-29.8698
1.7475	-27.2137	-27.9948	-28.5504	-29.6765	-29.8051	-29.8722
1.74825	-27.2241	-28.0028	-28.5583	-29.6831	-29.8108	-29.8724
1.749	-27.2334	-28.0125	-28.5646	-29.6832	-29.8142	-29.8788
1.74975	-27.243	-28.0202	-28.5711	-29.689	-29.8164	-29.88
1.7505	-27.2519	-28.0292	-28.5801	-29.6929	-29.82	-29.8827
1.75125	-27.261	-28.0366	-28.5875	-29.6972	-29.8257	-29.8861
1.752	-27.2698	-28.0482	-28.5943	-29.6989	-29.8282	-29.8914
1.75275	-27.2801	-28.0558	-28.6041	-29.7037	-29.835	-29.8931
1.7535	-27.288	-28.0678	-28.6087	-29.7119	-29.8359	-29.8948
1.75425	-27.3006	-28.0768	-28.6159	-29.7133	-29.8399	-29.902
1.755	-27.3078	-28.0843	-28.625	-29.7193	-29.845	-29.9063
1.75575	-27.3216	-28.0936	-28.6321	-29.7238	-29.8499	-29.9037
1.7565	-27.3327	-28.1032	-28.6389	-29.7309	-29.8528	-29.9093
1.75725	-27.3416	-28.1126	-28.6501	-29.7342	-29.8574	-29.9086
1.758	-27.3513	-28.1232	-28.6565	-29.7403	-29.863	-29.9126
1.75875	-27.3622	-28.1339	-28.6641	-29.7416	-29.8625	-29.9182
1.7595	-27.3748	-28.1436	-28.6716	-29.7459	-29.8689	-29.9215
1.76025	-27.3851	-28.1514	-28.6811	-29.7528	-29.8753	-29.9236
1.761	-27.3978	-28.1599	-28.6886	-29.7542	-29.8753	-29.925
1.76175	-27.4058	-28.1728	-28.695	-29.7614	-29.8795	-29.9329
1.7625	-27.415	-28.1817	-28.7039	-29.7658	-29.8874	-29.9331
1.76325	-27.4268	-28.1921	-28.7119	-29.7719	-29.8912	-29.937
1.764	-27.4365	-28.2023	-28.7156	-29.7741	-29.8901	-29.9381
1.76475	-27.448	-28.2077	-28.7268	-29.7788	-29.8985	-29.9425
1.7655	-27.4567	-28.2212	-28.7356	-29.7811	-29.8996	-29.9444
1.76625	-27.468	-28.2289	-28.7406	-29.7856	-29.9041	-29.9459
1.767	-27.4768	-28.2384	-28.7514	-29.7926	-29.903	-29.9517
1.76775	-27.4853	-28.2447	-28.7556	-29.7958	-29.9099	-29.9521
1.7685	-27.4964	-28.2558	-28.7633	-29.8007	-29.9143	-29.9548
1.76925	-27.5056	-28.2664	-28.7727	-29.7988	-29.9155	-29.9563
1.77	-27.5146	-28.2716	-28.7779	-29.8051	-29.9156	-29.9579
1.77075	-27.5252	-28.2833	-28.785	-29.807	-29.9206	-29.9589
1.7715	-27.5348	-28.2907	-28.7911	-29.8168	-29.9228	-29.9595
1.77225	-27.5427	-28.2991	-28.7978	-29.8138	-29.9249	-29.9592
1.773	-27.5535	-28.3058	-28.8067	-29.8177	-29.9248	-29.9611
1.77375	-27.5616	-28.3124	-28.8113	-29.8191	-29.9277	-29.9622
1.7745	-27.5727	-28.3206	-28.8177	-29.824	-29.9309	-29.9608
1.77525	-27.5763	-28.3283	-28.8239	-29.8242	-29.9309	-29.9629
1.776	-27.5871	-28.3361	-28.8278	-29.8268	-29.9312	-29.9658
1.77675	-27.5946	-28.3461	-28.835	-29.8298	-29.9354	-29.9616
1.7775	-27.6043	-28.3546	-28.8407	-29.8318	-29.936	-29.9622
1.77825	-27.6115	-28.3604	-28.8464	-29.8318	-29.9339	-29.9603
1.779	-27.6209	-28.3685	-28.8536	-29.8358	-29.9379	-29.9651
1.77975	-27.6267	-28.3732	-28.8579	-29.8333	-29.9371	-29.9616
1.7805	-27.6365	-28.381	-28.8604	-29.8355	-29.9373	-29.9634
1.78125	-27.6438	-28.3864	-28.8673	-29.8341	-29.9371	-29.9628
1.782	-27.6536	-28.3928	-28.8695	-29.8406	-29.937	-29.9605
1.78275	-27.6595	-28.3997	-28.8782	-29.8395	-29.9381	-29.9587
1.7835	-27.6676	-28.4066	-28.883	-29.8385	-29.9359	-29.9568
1.78425	-27.674	-28.4138	-28.8839	-29.8403	-29.938	-29.9555
1.785	-27.6792	-28.4185	-28.8898	-29.8366	-29.9324	-29.9548
1.78575	-27.6853	-28.4228	-28.8942	-29.8424	-29.9336	-29.9519
1.7865	-27.6935	-28.4315	-28.8957	-29.8385	-29.9351	-29.9502
1.78725	-27.7025	-28.4387	-28.9002	-29.8407	-29.9337	-29.9484
1.788	-27.7064	-28.444	-28.9047	-29.8369	-29.9318	-29.946
1.78875	-27.7133	-28.4492	-28.9073	-29.8357	-29.9284	-29.9443
1.7895	-27.7187	-28.453	-28.9154	-29.8326	-29.9274	-29.9421
1.79025	-27.7256	-28.4601	-28.9163	-29.8376	-29.9272	-29.9394
1.791	-27.7306	-28.4649	-28.9194	-29.836	-29.9277	-29.9378
1.79175	-27.74	-28.4715	-28.9214	-29.8356	-29.9236	-29.9309
1.7925	-27.7461	-28.478	-28.927	-29.8334	-29.9227	-29.9292
1.79325	-27.7519	-28.4822	-28.93	-29.8335	-29.9217	-29.9253
1.794	-27.7606	-28.4876	-28.935	-29.8339	-29.9194	-29.9266
1.79475	-27.7673	-28.4915	-28.9352	-29.8309	-29.9169	-29.9193
1.7955	-27.7711	-28.496	-28.9401	-29.8313	-29.9183	-29.9164
1.79625	-27.7771	-28.5021	-28.9429	-29.8281	-29.9134	-29.9152
1.797	-27.785	-28.5067	-28.9484	-29.8251	-29.9117	-29.9122
1.79775	-27.7892	-28.5114	-28.9503	-29.8254	-29.9137	-29.9087
1.7985	-27.7968	-28.5199	-28.9517	-29.8274	-29.911	-29.9052
1.79925	-27.8017	-28.524	-28.9544	-29.8248	-29.909	-29.9037
1.8	-27.8112	-28.5305	-28.9587	-29.8237	-29.9042	-29.8954
1.80075	-27.816	-28.5363	-28.9604	-29.8234	-29.9034	-29.8956
1.8015	-27.8192	-28.5402	-28.9647	-29.8224	-29.9021	-29.8908
1.80225	-27.828	-28.5443	-28.9693	-29.8208	-29.8981	-29.8863
1.803	-27.8335	-28.5491	-28.9708	-29.8184	-29.8938	-29.8818
1.80375	-27.8392	-28.5589	-28.9768	-29.817	-29.8953	-29.8822
1.8045	-27.845	-28.5623	-28.977	-29.8168	-29.8898	-29.8772
1.80525	-27.8529	-28.5687	-28.9804	-29.8137	-29.8872	-29.8705
1.806	-27.8589	-28.5728	-28.984	-29.8129	-29.8847	-29.871
1.80675	-27.8686	-28.5793	-28.9874	-29.8133	-29.8844	-29.866
1.8075	-27.8709	-28.5839	-28.9911	-29.8079	-29.8836	-29.8598
1.80825	-27.8749	-28.5882	-28.994	-29.8094	-29.8795	-29.8577
1.809	-27.8858	-28.5946	-28.9966	-29.808	-29.8764	-29.851
1.80975	-27.8893	-28.5999	-28.9993	-29.8079	-29.8751	-29.8471
1.8105	-27.8969	-28.6081	-29.003	-29.805	-29.8741	-29.8487
1.81125	-27.9017	-28.6106	-29.002	-29.802	-29.8726	-29.8419
1.812	-27.9108	-28.6204	-29.009	-29.8051	-29.8666	-29.8392
1.81275	-27.9183	-28.627	-29.0133	-29.8024	-29.8635	-29.8352
1.8135	-27.924	-28.6297	-29.0149	-29.7966	-29.8633	-29.8284
1.81425	-27.9292	-28.6321	-29.0194	-29.7989	-29.8597	-29.8267
1.815	-27.9385	-28.6412	-29.0198	-29.7965	-29.8592	-29.8211
1.81575	-27.9469	-28.6483	-29.0247	-29.7952	-29.8544	-29.8178
1.8165	-27.95	-28.6519	-29.0283	-29.7934	-29.8551	-29.8135
1.81725	-27.9609	-28.6588	-29.0323	-29.7901	-29.8527	-29.8085
1.818	-27.9661	-28.6668	-29.0357	-29.7906	-29.8496	-29.8079
1.81875	-27.9728	-28.6678	-29.0403	-29.7891	-29.846	-29.8007
1.8195	-27.98	-28.6792	-29.0446	-29.788	-29.8439	-29.796
1.82025	-27.9894	-28.6827	-29.0467	-29.7874	-29.8412	-29.7911
1.821	-27.9958	-28.6898	-29.0531	-29.7891	-29.8391	-29.7898
1.82175	-28.0011	-28.6963	-29.0568	-29.7824	-29.8337	-29.7827
1.8225	-28.0107	-28.7041	-29.0607	-29.783	-29.8344	-29.7823
1.82325	-28.0179	-28.7108	-29.0633	-29.783	-29.8325	-29.7788
1.824	-28.0251	-28.718	-29.07	-29.7827	-29.8321	-29.7736
1.82475	-28.0318	-28.7229	-29.0735	-29.7811	-29.8276	-29.7707
1.8255	-28.0396	-28.7295	-29.0765	-29.7825	-29.826	-29.7662
1.82625	-28.05	-28.7345	-29.08	-29.7796	-29.826	-29.7629
1.827	-28.0553	-28.7454	-29.0852	-29.7774	-29.8228	-29.7568
1.82775	-28.0631	-28.7519	-29.0926	-29.7796	-29.821	-29.7535
1.8285	-28.0731	-28.7605	-29.0981	-29.7736	-29.8174	-29.7489
1.82925	-28.0812	-28.7665	-29.1005	-29.7751	-29.817	-29.7429
1.83	-28.0894	-28.7737	-29.1076	-29.7746	-29.8126	-29.7418
1.83075	-28.0987	-28.7801	-29.1101	-29.7726	-29.8085	-29.7361
1.8315	-28.1037	-28.7886	-29.115	-29.7702	-29.8088	-29.7325
1.83225	-28.1124	-28.7953	-29.12	-29.77	-29.8068	-29.7304
1.833	-28.1199	-28.8052	-29.1273	-29.7744	-29.8029	-29.7224
1.83375	-28.1285	-28.8083	-29.1336	-29.7686	-29.8033	-29.7176
1.8345	-28.1378	-28.8166	-29.133	-29.7663	-29.8007	-29.7135
1.83525	-28.1464	-28.8244	-29.1434	-29.7656	-29.8003	-29.7087
1.836	-28.1548	-28.8318	-29.1475	-29.764	-29.7949	-29.7054
1.83675	-28.1649	-28.8405	-29.1503	-29.7636	-29.7927	-29.7015
1.8375	-28.1756	-28.8488	-29.1578	-29.7602	-29.7913	-29.6977
1.83825	-28.18	-28.8554	-29.1591	-29.7585	-29.7873	-29.6903
1.839	-28.1923	-28.8608	-29.169	-29.7645	-29.7873	-29.686
1.83975	-28.2004	-28.8693	-29.1718	-29.7595	-29.7795	-29.6826
1.8405	-28.2078	-28.8777	-29.1807	-29.7595	-29.7784	-29.6749
1.84125	-28.2145	-28.8849	-29.1849	-29.7545	-29.776	-29.6712
1.842	-28.2239	-28.8935	-29.1885	-29.7539	-29.7725	-29.6634
1.84275	-28.2329	-28.9001	-29.1921	-29.7527	-29.7705	-29.6572
1.8435	-28.2419	-28.9069	-29.1977	-29.7495	-29.7655	-29.6521
1.84425	-28.2479	-28.9116	-29.2027	-29.7473	-29.7586	-29.6454
1.845	-28.2561	-28.9192	-29.207	-29.7413	-29.7584	-29.6376
1.84575	-28.2652	-28.9308	-29.2127	-29.7431	-29.7518	-29.6295
1.8465	-28.2734	-28.9324	-29.2136	-29.7391	-29.748	-29.6256
1.84725	-28.282	-28.9393	-29.2194	-29.7352	-29.743	-29.616
1.848	-28.2864	-28.9487	-29.2237	-29.7303	-29.7401	-29.6069
1.84875	-28.2951	-28.9513	-29.2236	-29.729	-29.7305	-29.6003
1.8495	-28.3016	-28.959	-29.2292	-29.7232	-29.7302	-29.5941
1.85025	-28.3097	-28.965	-29.2315	-29.72	-29.7229	-29.5813
1.851	-28.3155	-28.9714	-29.2343	-29.7121	-29.7136	-29.5751
1.85175	-28.3228	-28.9765	-29.2362	-29.7125	-29.7063	-29.5688
1.8525	-28.3296	-28.9794	-29.2416	-29.7036	-29.7011	-29.5562
1.85325	-28.3375	-28.9845	-29.2438	-29.6972	-29.6951	-29.5479
1.854	-28.3442	-28.991	-29.2457	-29.6966	-29.6879	-29.5374
1.85475	-28.3454	-28.9969	-29.247	-29.6896	-29.6784	-29.5251
1.8555	-28.3541	-28.9988	-29.2505	-29.6837	-29.6733	-29.5161
1.85625	-28.3589	-29.0047	-29.2512	-29.6781	-29.6644	-29.5035
1.857	-28.3637	-29.0112	-29.2516	-29.6718	-29.6575	-29.4949
1.85775	-28.3699	-29.0148	-29.2524	-29.6626	-29.6496	-29.4822
1.8585	-28.3745	-29.0176	-29.2558	-29.6568	-29.6395	-29.469
1.85925	-28.384	-29.022	-29.254	-29.6477	-29.6269	-29.4565
1.86	-28.3879	-29.0272	-29.2586	-29.6436	-29.6219	-29.4457
1.86075	-28.3913	-29.0304	-29.2575	-29.6394	-29.6118	-29.4298
1.8615	-28.3954	-29.0335	-29.2574	-29.6258	-29.6014	-29.4228
1.86225	-28.4013	-29.0361	-29.2599	-29.6193	-29.594	-29.4051
1.863	-28.4069	-29.0428	-29.2586	-29.6081	-29.5822	-29.3947
1.86375	-28.4139	-29.0466	-29.2609	-29.6059	-29.5736	-29.3832
1.8645	-28.4183	-29.0501	-29.2602	-29.5969	-29.5625	-29.3665
1.86525	-28.4231	-29.053	-29.2599	-29.5852	-29.5527	-29.3542
1.866	-28.4251	-29.0563	-29.2612	-29.5807	-29.5415	-29.3415
1.86675	-28.4303	-29.0608	-29.2623	-29.5692	-29.5326	-29.3231
1.8675	-28.4341	-29.0622	-29.2606	-29.5599	-29.5174	-29.3096
1.86825	-28.4388	-29.0656	-29.2583	-29.5511	-29.5108	-29.2981
1.869	-28.4441	-29.0706	-29.2591	-29.5466	-29.4993	-29.2845
1.86975	-28.4502	-29.0729	-29.2618	-29.5366	-29.4843	-29.2666
1.8705	-28.4542	-29.0781	-29.2573	-29.529	-29.477	-29.2524
1.87125	-28.4595	-29.0805	-29.2623	-29.5151	-29.4671	-29.2361
1.872	-28.4646	-29.0832	-29.2609	-29.5069	-29.4548	-29.2168
1.87275	-28.4686	-29.087	-29.2622	-29.4979	-29.4442	-29.2034
1.8735	-28.4739	-29.0908	-29.2623	-29.4889	-29.4327	-29.1884
1.87425	-28.4775	-29.0955	-29.2603	-29.4794	-29.4213	-29.1752
1.875	-28.4844	-29.1012	-29.26	-29.4694	-29.4073	-29.1561
1.87575	-28.4873	-29.103	-29.2631	-29.4607	-29.3958	-29.1416
1.8765	-28.4924	-29.1055	-29.2622	-29.4513	-29.3827	-29.1247
1.87725	-28.4986	-29.1101	-29.2641	-29.4422	-29.3727	-29.1046
1.878	-28.5049	-29.1131	-29.2621	-29.4294	-29.3586	-29.0938
1.87875	-28.5089	-29.1194	-29.2635	-29.4198	-29.347	-29.0772
1.8795	-28.5152	-29.1241	-29.2637	-29.4125	-29.3375	-29.0572
1.88025	-28.5197	-29.129	-29.2623	-29.4035	-29.3231	-29.0425
1.881	-28.5292	-29.1299	-29.2677	-29.3911	-29.3105	-29.0243
1.88175	-28.5289	-29.1362	-29.2677	-29.3825	-29.295	-29.0087
1.8825	-28.5361	-29.1405	-29.2662	-29.3722	-29.2843	-28.9902
1.88325	-28.5443	-29.1443	-29.2637	-29.3602	-29.2726	-28.9701
1.884	-28.5501	-29.1473	-29.2668	-29.3537	-29.2579	-28.9514
1.88475	-28.5502	-29.1522	-29.2661	-29.3427	-29.2463	-28.9333
1.8855	-28.5585	-29.1581	-29.269	-29.3345	-29.2352	-28.9174
1.88625	-28.5667	-29.1633	-29.2698	-29.3207	-29.2208	-28.8991
1.887	-28.5714	-29.1677	-29.2753	-29.3083	-29.2065	-28.8779
1.88775	-28.5761	-29.1716	-29.2739	-29.2979	-29.1929	-28.8592
1.8885	-28.5869	-29.1798	-29.2733	-29.2896	-29.1793	-28.8442
1.88925	-28.5909	-29.1815	-29.275	-29.279	-29.1631	-28.8226
1.89	-28.6004	-29.1886	-29.2752	-29.2663	-29.1519	-28.8014
1.89075	-28.6012	-29.1923	-29.2788	-29.2563	-29.1374	-28.7836
1.8915	-28.611	-29.1983	-29.279	-29.2452	-29.1232	-28.764
1.89225	-28.6163	-29.2018	-29.2797	-29.235	-29.1113	-28.7421
1.893	-28.6254	-29.2074	-29.2786	-29.2214	-29.0952	-28.7247
1.89375	-28.6274	-29.2139	-29.2807	-29.2098	-29.0807	-28.7034
1.8945	-28.636	-29.2226	-29.2839	-29.199	-29.0643	-28.6802
1.89525	-28.6407	-29.2235	-29.2855	-29.1857	-29.0495	-28.6593
1.896	-28.6472	-29.2303	-29.2872	-29.174	-29.036	-28.6377
1.89675	-28.6556	-29.2368	-29.2857	-29.1633	-29.0195	-28.6138
1.8975	-28.6626	-29.2391	-29.2894	-29.1515	-29.0048	-28.5905
1.89825	-28.6709	-29.2456	-29.2937	-29.1384	-28.9882	-28.5703
1.899	-28.6781	-29.2502	-29.2916	-29.1257	-28.9737	-28.5457
1.89975	-28.6854	-29.258	-29.2934	-29.1128	-28.9586	-28.5217
1.9005	-28.6943	-29.264	-29.2948	-29.1014	-28.9403	-28.5009
1.90125	-28.6975	-29.2682	-29.2949	-29.0892	-28.9204	-28.4748
1.902	-28.7035	-29.2784	-29.2942	-29.0739	-28.9047	-28.4503
1.90275	-28.7106	-29.2809	-29.3009	-29.0604	-28.8879	-28.4268
1.9035	-28.7165	-29.2864	-29.2982	-29.0455	-28.8724	-28.3998
1.90425	-28.7273	-29.2923	-29.3014	-29.0337	-28.8551	-28.3759
1.905	-28.7351	-29.2966	-29.3039	-29.0188	-28.8359	-28.35
1.90575	-28.7397	-29.3029	-29.3087	-29.007	-28.8188	-28.3224
1.9065	-28.7497	-29.309	-29.3063	-28.9908	-28.8019	-28.2936
1.90725	-28.7567	-29.316	-29.3079	-28.9786	-28.7795	-28.2699
1.908	-28.7643	-29.324	-29.3109	-28.9642	-28.7609	-28.2417
1.90875	-28.7717	-29.3266	-29.3131	-28.9471	-28.7418	-28.2114
1.9095	-28.7776	-29.3318	-29.3142	-28.9355	-28.72	-28.1819
1.91025	-28.7864	-29.3373	-29.313	-28.9183	-28.703	-28.1519
1.911	-28.7968	-29.3429	-29.3163	-28.8987	-28.6834	-28.1232
1.91175	-28.8014	-29.3529	-29.3177	-28.8857	-28.6613	-28.0928
1.9125	-28.8066	-29.3558	-29.3205	-28.8705	-28.6416	-28.0629
1.91325	-28.8156	-29.3652	-29.3197	-28.8548	-28.6225	-28.0322
1.914	-28.822	-29.3673	-29.3198	-28.8326	-28.6002	-27.9981
1.91475	-28.8313	-29.3726	-29.3221	-28.8207	-28.5773	-27.9683
1.9155	-28.8357	-29.3811	-29.3236	-28.8017	-28.5555	-27.9314
1.91625	-28.8459	-29.3849	-29.3221	-28.7828	-28.534	-27.8996
1.917	-28.8528	-29.3897	-29.3255	-28.7642	-28.5075	-27.8644
1.91775	-28.8594	-29.395	-29.3271	-28.7461	-28.4819	-27.8292
1.9185	-28.8643	-29.402	-29.3241	-28.7261	-28.4575	-27.7949
1.91925	-28.8713	-29.4048	-29.3239	-28.7075	-28.4326	-27.754
1.92	-28.8803	-29.4106	-29.3263	-28.689	-28.407	-27.7197
1.92075	-28.8833	-29.4141	-29.3235	-28.6645	-28.3822	-27.6799
1.9215	-28.8889	-29.4221	-29.3219	-28.6436	-28.3552	-27.6406
1.92225	-28.8964	-29.4266	-29.3225	-28.6229	-28.3282	-27.6
1.923	-28.9056	-29.4319	-29.3222	-28.6044	-28.2981	-27.5595
1.92375	-28.9082	-29.4342	-29.3202	-28.5779	-28.269	-27.517
1.9245	-28.9138	-29.438	-29.3181	-28.5565	-28.2412	-27.4752
1.92525	-28.9177	-29.4396	-29.3169	-28.5321	-28.2103	-27.4294
1.926	-28.9251	-29.4456	-29.3167	-28.5077	-28.182	-27.3815
1.92675	-28.9302	-29.4481	-29.3122	-28.4831	-28.1457	-27.3377
1.9275	-28.9369	-29.4535	-29.3083	-28.4575	-28.1146	-27.2896
1.92825	-28.9414	-29.4563	-29.3064	-28.4321	-28.0816	-27.2447
1.929	-28.9469	-29.4579	-29.3039	-28.4046	-28.0503	-27.1917
1.92975	-28.9509	-29.461	-29.2991	-28.3777	-28.0157	-27.1431
1.9305	-28.9533	-29.4625	-29.2967	-28.3508	-27.9806	-27.0911
1.93125	-28.9612	-29.4653	-29.2996	-28.3255	-27.9444	-27.0382
1.932	-28.9625	-29.4692	-29.2872	-28.2911	-27.9088	-26.9849
1.93275	-28.9676	-29.4712	-29.2855	-28.2623	-27.8697	-26.93
1.9335	-28.9721	-29.473	-29.282	-28.2311	-27.8346	-26.8772
1.93425	-28.9746	-29.4734	-29.2763	-28.2042	-27.7987	-26.8205
1.935	-28.9801	-29.4754	-29.2733	-28.1715	-27.7579	-26.7602
1.93575	-28.9803	-29.4794	-29.2666	-28.1386	-27.7178	-26.7004
1.9365	-28.9867	-29.4822	-29.2619	-28.1097	-27.6745	-26.6408
1.93725	-28.9891	-29.4806	-29.2616	-28.0741	-27.6349	-26.5798
1.938	-28.9928	-29.482	-29.2535	-28.0414	-27.5943	-26.5154
1.93875	-28.9972	-29.4845	-29.25	-28.0101	-27.5499	-26.4523
1.9395	-29.0004	-29.4868	-29.243	-27.9737	-27.5054	-26.3864
1.94025	-29.006	-29.489	-29.2388	-27.9405	-27.4643	-26.3202
1.941	-29.0066	-29.4875	-29.2377	-27.9046	-27.4164	-26.2515
1.94175	-29.0124	-29.492	-29.2258	-27.8701	-27.3732	-26.1833
1.9425	-29.0131	-29.4935	-29.2223	-27.8332	-27.3262	-26.1104
1.94325	-29.0182	-29.4954	-29.2187	-27.7972	-27.2788	-26.0394
1.944	-29.0186	-29.4963	-29.2087	-27.7601	-27.2315	-25.9657
1.94475	-29.0219	-29.4969	-29.2085	-27.7221	-27.1826	-25.8915
1.9455	-29.029	-29.4999	-29.2022	-27.6803	-27.1348	-25.8138
1.94625	-29.0311	-29.4994	-29.1946	-27.6421	-27.0849	-25.734
1.947	-29.039	-29.5028	-29.1896	-27.6032	-27.0316	-25.6538
1.94775	-29.042	-29.5083	-29.1837	-27.5624	-26.9813	-25.5721
1.9485	-29.0444	-29.5083	-29.179	-27.5212	-26.9279	-25.4889
1.94925	-29.0501	-29.5104	-29.1742	-27.4812	-26.8727	-25.4011
1.95	-29.0527	-29.5128	-29.1704	-27.4365	-26.8184	-25.3148
1.95075	-29.0586	-29.5163	-29.1638	-27.396	-26.7629	-25.2264
1.9515	-29.0625	-29.5162	-29.1587	-27.3508	-26.7043	-25.1354
1.95225	-29.0661	-29.5192	-29.1512	-27.307	-26.6491	-25.0419
1.953	-29.07	-29.5211	-29.1504	-27.262	-26.5895	-24.9471
1.95375	-29.0728	-29.5239	-29.1424	-27.217	-26.5287	-24.8471
1.9545	-29.0819	-29.5261	-29.1386	-27.1687	-26.4699	-24.7486
1.95525	-29.0832	-29.53	-29.1339	-27.123	-26.4055	-24.6458
1.956	-29.0896	-29.5357	-29.1273	-27.0757	-26.34	-24.5408
1.95675	-29.097	-29.5369	-29.1226	-27.0253	-26.2783	-24.4334
1.9575	-29.0979	-29.5394	-29.1183	-26.9761	-26.2111	-24.3223
1.95825	-29.1027	-29.5382	-29.1098	-26.9241	-26.1421	-24.2109
1.959	-29.1109	-29.5479	-29.1051	-26.8711	-26.0735	-24.0939
1.95975	-29.1146	-29.5468	-29.1013	-26.8203	-26.0045	-23.9765
1.9605	-29.1219	-29.5512	-29.0941	-26.7647	-25.9316	-23.8546
1.96125	-29.1278	-29.5542	-29.09	-26.7114	-25.857	-23.729
1.962	-29.1324	-29.5553	-29.0834	-26.6552	-25.7827	-23.6014
1.96275	-29.1381	-29.5596	-29.0791	-26.5981	-25.7064	-23.4718
1.9635	-29.1406	-29.566	-29.0749	-26.541	-25.6259	-23.3378
1.96425	-29.1477	-29.5691	-29.0695	-26.4813	-25.5468	-23.1984
1.965	-29.1525	-29.57	-29.0619	-26.4207	-25.4652	-23.0595
1.96575	-29.1573	-29.5753	-29.0591	-26.36	-25.3826	-22.9132
1.9665	-29.1661	-29.5769	-29.0496	-26.2936	-25.2965	-22.7616
1.96725	-29.1707	-29.5797	-29.0457	-26.2281	-25.2074	-22.6042
1.968	-29.1776	-29.5835	-29.0387	-26.1643	-25.1183	-22.4439
1.96875	-29.184	-29.5885	-29.0354	-26.0967	-25.0255	-22.2844
1.9695	-29.187	-29.5909	-29.0283	-26.0292	-24.9308	-22.1186
1.97025	-29.1942	-29.5938	-29.0218	-25.9579	-24.8337	-21.9494
1.971	-29.2016	-29.5992	-29.0166	-25.8863	-24.7339	-21.7742
1.97175	-29.2071	-29.6046	-29.007	-25.8141	-24.6327	-21.5953
1.9725	-29.2109	-29.6039	-29.0043	-25.7377	-24.5283	-21.4131
1.97325	-29.2212	-29.6088	-28.9965	-25.6607	-24.4218	-21.2273
1.974	-29.226	-29.6137	-28.9893	-25.5824	-24.3116	-21.0362
1.97475	-29.2317	-29.6171	-28.9857	-25.5001	-24.1996	-20.8418
1.9755	-29.2385	-29.623	-28.9763	-25.4208	-24.0827	-20.645
1.97625	-29.2434	-29.626	-28.9697	-25.3345	-23.9643	-20.4434
1.977	-29.2503	-29.6264	-28.9658	-25.2497	-23.8416	-20.2388
1.97775	-29.2549	-29.6302	-28.9563	-25.1608	-23.7177	-20.0357
1.9785	-29.2625	-29.633	-28.9476	-25.0698	-23.5902	-19.8305
1.97925	-29.2682	-29.6365	-28.942	-24.9775	-23.458	-19.6223
1.98	-29.2735	-29.6382	-28.9363	-24.8797	-23.322	-19.4155
1.98075	-29.2815	-29.6437	-28.9278	-24.7808	-23.1855	-19.2125
1.9815	-29.2856	-29.6486	-28.9176	-24.6821	-23.042	-19.0166
1.98225	-29.2913	-29.6505	-28.9067	-24.5777	-22.8924	-18.8277
1.983	-29.2954	-29.6538	-28.9011	-24.4734	-22.738	-18.6475
1.98375	-29.3057	-29.6557	-28.8898	-24.3627	-22.5785	-18.4809
1.9845	-29.3085	-29.657	-28.8832	-24.2498	-22.4157	-18.331
1.98525	-29.3166	-29.6633	-28.8723	-24.1357	-22.249	-18.1984
1.986	-29.3226	-29.6652	-28.8647	-24.0168	-22.0793	-18.0912
1.98675	-29.3258	-29.6713	-28.8535	-23.8965	-21.9044	-18.0094
1.9875	-29.3347	-29.674	-28.8435	-23.7707	-21.7241	-17.9582
1.98825	-29.3389	-29.6741	-28.835	-23.6402	-21.5388	-17.941
1.989	-29.345	-29.6772	-28.8242	-23.5108	-21.3495	-17.9596
1.98975	-29.3493	-29.6786	-28.7936	-23.3754	-21.1526	-18.0165
1.9905	-29.3549	-29.6814	-28.7828	-23.2346	-20.9535	-18.1133
1.99125	-29.3592	-29.6845	-28.7702	-23.091	-20.7485	-18.2471
1.992	-29.3668	-29.685	-28.7582	-22.9445	-20.5365	-18.4201
1.99275	-29.3703	-29.6897	-28.749	-22.7876	-20.3213	-18.6282
1.9935	-29.3758	-29.6894	-28.7356	-22.6251	-20.1028	-18.8694
1.99425	-29.3814	-29.6934	-28.7261	-22.4599	-19.8811	-19.1416
1.995	-29.385	-29.6934	-28.7163	-22.2911	-19.6569	-19.442
1.99575	-29.3895	-29.697	-28.698	-22.1182	-19.4245	-19.7673
1.9965	-29.3909	-29.6947	-28.6867	-21.9399	-19.1945	-20.1055
1.99725	-29.3955	-29.6991	-28.6709	-21.7554	-18.9663	-20.4619
1.998	-29.4039	-29.7005	-28.6613	-21.5653	-18.7421	-20.8299
1.99875	-29.4064	-29.6996	-28.6405	-21.3714	-18.5219	-21.2079
1.9995	-29.4095	-29.7001	-28.6306	-21.1715	-18.3056	-21.5944
2.00025	-29.416	-29.6991	-28.6129	-20.9627	-18.1019	-21.9817
2.001	-29.4171	-29.7004	-28.5998	-20.7499	-17.9117	-22.3779
2.00175	-29.4197	-29.7016	-28.5823	-20.5319	-17.741	-22.7801
2.0025	-29.421	-29.6974	-28.5691	-20.307	-17.5886	-23.1735
2.00325	-29.4251	-29.7005	-28.55	-20.079	-17.4647	-23.566
2.004	-29.4272	-29.6967	-28.5333	-19.8451	-17.3709	-23.9583
2.00475	-29.4341	-29.6969	-28.5152	-19.6092	-17.3145	-24.3525
2.0055	-29.4344	-29.695	-28.4949	-19.3624	-17.2965	-24.7395
2.00625	-29.4373	-29.6984	-28.4789	-19.1168	-17.3213	-25.1257
2.007	-29.4389	-29.693	-28.459	-18.8699	-17.3906	-25.508
2.00775	-29.4395	-29.6918	-28.4414	-18.6239	-17.5051	-25.8884
2.0085	-29.4429	-29.691	-28.4241	-18.3803	-17.6633	-26.2638
2.00925	-29.4423	-29.6925	-28.4031	-18.1422	-17.865	-26.6387
2.01	-29.4445	-29.6909	-28.3828	-17.9114	-18.1059	-27.0081
2.01075	-29.449	-29.6859	-28.3612	-17.692	-18.3817	-27.374
2.0115	-29.4503	-29.6879	-28.3439	-17.4898	-18.6908	-27.7391
2.01225	-29.4526	-29.6833	-28.3185	-17.306	-19.0241	-28.0979
2.013	-29.4538	-29.6864	-28.3021	-17.1493	-19.3833	-28.4556
2.01375	-29.4558	-29.6819	-28.2778	-17.0236	-19.7597	-28.8084
2.0145	-29.4571	-29.6818	-28.2569	-16.9348	-20.1057	-29.1597
2.01525	-29.4618	-29.6806	-28.2346	-16.8881	-20.4517	-29.5137
2.016	-29.4598	-29.6778	-28.2139	-16.8877	-20.7977	-29.8562
2.01675	-29.4651	-29.677	-28.1907	-16.9361	-21.1437	-30.2009
2.0175	-29.4619	-29.6728	-28.1697	-17.0345	-21.4897	-30.5441
2.01825	-29.4689	-29.674	-28.1435	-17.1857	-21.8357	-30.8859
2.019	-29.474	-29.6727	-28.1219	-17.383	-22.1817	-31.2259
2.01975	-29.4742	-29.6719	-28.0991	-17.6262	-22.5277	-31.5673
2.0205	-29.4767	-29.6686	-28.0753	-17.9115	-22.8737	-31.8996
2.02125	-29.4786	-29.6692	-28.0519	-18.2322	-23.2197	-32.2324
2.022	-29.484	-29.6631	-28.024	-18.583	-23.5657	-32.5663
2.02275	-29.4856	-29.6682	-28.0025	-18.9587	-23.9117	-32.8983
2.0235	-29.4876	-29.6689	-27.9776	-19.3555	-24.2577	-33.2296
2.02425	-29.4931	-29.6663	-27.9505	-19.7727	-24.4661	-33.5598
2.025	-29.4965	-29.6642	-27.9263	-20.1926	-24.6496	-33.8977
2.02575	-29.5006	-29.6641	-27.9034	-20.6242	-25.038	-34.2272
2.0265	-29.5029	-29.6649	-27.8752	-21.0601	-25.4212	-34.5564
2.02725	-29.5079	-29.6638	-27.847	-21.4977	-25.7999	-34.8879
2.028	-29.5113	-29.664	-27.8227	-21.9367	-26.1762	-35.2171
2.02875	-29.5159	-29.6603	-27.7947	-22.375	-26.5478	-35.5516
2.0295	-29.5162	-29.6607	-27.7644	-22.8184	-26.9166	-35.8846
2.03025	-29.5209	-29.6616	-27.7399	-23.2502	-27.2825	-36.2241
2.031	-29.5238	-29.6651	-27.7093	-23.677	-27.6457	-36.5546
2.03175	-29.5289	-29.6605	-27.6793	-24.1017	-28.0068	-36.8919
2.0325	-29.5331	-29.6607	-27.6501	-24.5256	-28.3627	-37.2317
2.03325	-29.5378	-29.658	-27.6212	-24.9416	-28.7156	-37.5614
2.034	-29.5399	-29.6613	-27.5912	-25.3533	-29.0674	-37.9083
2.03475	-29.5488	-29.6621	-27.5606	-25.7613	-29.417	-38.2474
2.0355	-29.5521	-29.6589	-27.5289	-26.1648	-29.7647	-38.5978
2.03625	-29.56	-29.6605	-27.4965	-26.5654	-30.1104	-38.9421
2.037	-29.5623	-29.6595	-27.4648	-26.9571	-30.4559	-39.2974
2.03775	-29.5677	-29.661	-27.4294	-27.3485	-30.796	-39.6446
2.0385	-29.5697	-29.6582	-27.3963	-27.7347	-31.1359	-40.0153
2.03925	-29.5756	-29.6612	-27.3619	-28.1144	-31.4764	-40.3588
2.04	-29.5787	-29.662	-27.3289	-28.4962	-31.8169	-40.7177
2.04075	-29.5842	-29.6605	-27.2933	-28.8712	-32.1545	-41.0895
2.0415	-29.5881	-29.6612	-27.2559	-29.2423	-32.4916	-41.4541
2.04225	-29.595	-29.6585	-27.2176	-29.6134	-32.8312	-41.8363
2.043	-29.5997	-29.6595	-27.1803	-29.9816	-33.1659	-42.2162
2.04375	-29.6012	-29.6575	-27.1429	-30.342	-33.5025	-42.5881
2.0445	-29.607	-29.6575	-27.1014	-30.7018	-33.8464	-42.992
2.04525	-29.6123	-29.6556	-27.0639	-31.0623	-34.183	-43.3673
2.046	-29.6185	-29.6603	-27.0213	-31.4201	-34.5228	-43.7835
2.04675	-29.6234	-29.6584	-26.9792	-31.7747	-34.8642	-44.1647
2.0475	-29.6307	-29.6622	-26.9372	-32.13	-35.2038	-44.5801
2.04825	-29.6346	-29.6575	-26.8943	-32.4837	-35.5518	-44.9957
2.049	-29.6349	-29.6572	-26.8471	-32.8386	-35.8779	-45.4197
2.04975	-29.6439	-29.6557	-26.8036	-33.1844	-36.2348	-45.8444
2.0505	-29.6468	-29.656	-26.7546	-33.538	-36.5746	-46.2571
2.05125	-29.6528	-29.6595	-26.7084	-33.8846	-36.9251	-46.6741
2.052	-29.6568	-29.6535	-26.659	-34.2345	-37.2711	-47.166
2.05275	-29.6655	-29.654	-26.6084	-34.5768	-37.6204	-47.5907
2.0535	-29.6684	-29.655	-26.5569	-34.933	-37.9783	-48.0208
2.05425	-29.6737	-29.6562	-26.505	-35.2825	-38.3441	-48.4825
2.055	-29.678	-29.6502	-26.4519	-35.6363	-38.7039	-48.9185
2.05575	-29.6844	-29.648	-26.3994	-35.9828	-39.0703	-49.4183
2.0565	-29.6898	-29.6504	-26.3415	-36.3323	-39.4328	-49.8158
2.05725	-29.6923	-29.6459	-26.2838	-36.6897	-39.7971	-50.2397
2.058	-29.6976	-29.6471	-26.2273	-37.044	-40.1811	-50.6749
2.05875	-29.7057	-29.6446	-26.1659	-37.3946	-40.553	-51.0781
2.0595	-29.7081	-29.6456	-26.1044	-37.7599	-40.9327	-51.4489
2.06025	-29.7121	-29.6434	-26.0402	-38.1174	-41.3302	-51.8013
2.061	-29.7156	-29.6392	-25.9753	-38.4851	-41.7274	-52.1183
2.06175	-29.7193	-29.6407	-25.9082	-38.8474	-42.1258	-52.4223
2.0625	-29.7238	-29.6354	-25.8406	-39.2191	-42.5336	-52.6745
2.06325	-29.7307	-29.6339	-25.7647	-39.5957	-42.9571	-52.8548
2.064	-29.7328	-29.6333	-25.6952	-39.9614	-43.3451	-52.9761
2.06475	-29.7373	-29.6272	-25.6227	-40.3396	-43.7814	-53.1124
2.0655	-29.7371	-29.6269	-25.5447	-40.7329	-44.2135	-53.1699
2.06625	-29.7457	-29.6216	-25.4661	-41.1138	-44.659	-52.7539
2.067	-29.7473	-29.6187	-25.3848	-41.5059	-45.0831	-52.3379
2.06775	-29.7515	-29.6142	-25.3027	-41.886	-45.5569	-51.9219
2.0685	-29.7563	-29.6142	-25.2169	-42.2988	-46.0232	-51.5059
2.06925	-29.7606	-29.6092	-25.1286	-42.7114	-46.4628	-51.0899
2.07	-29.7589	-29.6048	-25.0366	-43.1272	-46.9298	-50.6739
2.07075	-29.7602	-29.5984	-24.9452	-43.5309	-47.4129	-50.2579
2.0715	-29.7654	-29.596	-24.8486	-43.9574	-47.8773	-49.9594
2.07225	-29.7696	-29.5885	-24.7508	-44.3933	-48.3537	-49.7186
2.073	-29.772	-29.5845	-24.6483	-44.8486	-48.8443	-49.4275
2.07375	-29.7725	-29.5808	-24.5409	-45.2764	-49.3081	-49.2175
2.0745	-29.7749	-29.5733	-24.4379	-45.7403	-49.7523	-48.8938
2.07525	-29.7807	-29.5694	-24.3247	-46.203	-50.1943	-48.6671
2.076	-29.7826	-29.5594	-24.2102	-46.6683	-50.6242	-48.4116
2.07675	-29.7787	-29.555	-24.0926	-47.1561	-51.0269	-48.1648
2.0775	-29.7814	-29.5499	-23.9715	-47.6057	-51.4316	-47.9139
2.07825	-29.7786	-29.5382	-23.8451	-48.1211	-51.743	-47.6747
2.079	-29.7858	-29.5358	-23.7143	-48.6089	-52.034	-47.3918
2.07975	-29.7874	-29.5292	-23.5825	-49.1272	-52.2227	-47.1799
2.0805	-29.7833	-29.5203	-23.4459	-49.6191	-52.3984	-46.9808
2.08125	-29.7853	-29.5117	-23.3039	-50.1255	-52.4678	-46.7457
2.082	-29.7837	-29.5031	-23.1575	-50.5863	-52.4621	-46.5417
2.08275	-29.7868	-29.494	-23.0082	-51.0832	-52.4923	-46.3272
2.0835	-29.7904	-29.4874	-22.8529	-51.5518	-52.4094	-46.0959
2.08425	-29.79	-29.4794	-22.691	-52.0136	-52.3051	-45.9182
2.085	-29.7904	-29.4711	-22.5195	-52.4259	-52.072	-45.7095
2.08575	-29.7905	-29.4662	-22.3431	-52.8373	-51.8876	-45.5361
2.0865	-29.7878	-29.4573	-22.1656	-53.111	-51.6075	-45.3847
2.08725	-29.7897	-29.4444	-21.9814	-53.4445	-51.3862	-45.182
2.088	-29.7911	-29.4388	-21.7923	-53.5788	-51.0938	-45.0025
2.08875	-29.7941	-29.4293	-21.5965	-53.7657	-50.8218	-44.8537
2.0895	-29.7933	-29.4201	-21.394	-53.8103	-50.5379	-44.7044
2.09025	-29.7935	-29.4104	-21.1851	-53.4633	-50.2401	-44.5176
2.091	-29.792	-29.4045	-20.9698	-53.1163	-49.977	-44.3584
2.09175	-29.7935	-29.3932	-20.7474	-52.7693	-49.7254	-44.2584
2.0925	-29.7966	-29.3822	-20.5195	-52.4223	-49.3754	-44.0924
2.09325	-29.7928	-29.3722	-20.2848	-52.0753	-49.0928	-43.9753
2.094	-29.7966	-29.3635	-20.047	-51.7283	-48.8609	-43.8128
2.09475	-29.7974	-29.3551	-19.8019	-51.3813	-48.6009	-43.7088
2.0955	-29.7948	-29.3427	-19.5471	-51.0343	-48.3427	-43.5536
2.09625	-29.7962	-29.3331	-19.29	-50.8527	-48.0771	-43.4623
2.097	-29.7978	-29.3239	-19.0341	-50.6853	-47.8371	-43.3252
2.09775	-29.7953	-29.3115	-18.777	-50.3843	-47.6033	-43.1868
2.0985	-29.7981	-29.3033	-18.5223	-50.0912	-47.3927	-43.1072
2.09925	-29.795	-29.2934	-18.2718	-49.8083	-47.138	-42.9645
2.1	-29.7994	-29.2833	-18.0323	-49.5032	-46.9471	-42.8732
2.10075	-29.7986	-29.2744	-17.8052	-49.1785	-46.7246	-42.7639
2.1015	-29.802	-29.264	-17.5969	-48.8963	-46.5303	-42.6643
2.10225	-29.7994	-29.2495	-17.4135	-48.6451	-46.3643	-42.5777
2.103	-29.7998	-29.2394	-17.2629	-48.3813	-46.1587	-42.4777
2.10375	-29.7993	-29.228	-17.1531	-48.1157	-46.0017	-42.386
2.1045	-29.8008	-29.2162	-17.0883	-47.8491	-45.8263	-42.2889
2.10525	-29.8023	-29.2045	-17.0783	-47.6291	-45.6656	-42.204
2.106	-29.8051	-29.1935	-17.1247	-47.411	-45.4865	-42.0855
2.10675	-29.8069	-29.1814	-17.2334	-47.1686	-45.3321	-42.0106
2.1075	-29.805	-29.1723	-17.4031	-46.9245	-45.1552	-41.9238
2.10825	-29.8038	-29.1593	-17.631	-46.7442	-45.0128	-41.8594
2.109	-29.8074	-29.1478	-17.9156	-46.5004	-44.8888	-41.7622
2.10975	-29.81	-29.1352	-18.2491	-46.3117	-44.7357	-41.7008
2.1105	-29.8125	-29.1229	-18.6247	-46.1475	-44.5998	-41.6205
2.11125	-29.8128	-29.1084	-19.037	-45.9645	-44.468	-41.5466
2.112	-29.8117	-29.0975	-19.4774	-45.771	-44.3513	-41.4562
2.11275	-29.8112	-29.082	-19.9442	-45.5834	-44.2001	-41.3954
2.1135	-29.8112	-29.0691	-20.4234	-45.4523	-44.0857	-41.323
2.11425	-29.8106	-29.0548	-20.9131	-45.2845	-43.9715	-41.2554
2.115	-29.8121	-29.0403	-21.41	-45.1163	-43.8612	-41.1831
2.11575	-29.811	-29.0272	-21.9108	-44.9563	-43.7466	-41.114
2.1165	-29.8087	-29.0171	-22.4145	-44.824	-43.6227	-41.0595
2.11725	-29.8148	-29	-22.9255	-44.6701	-43.5512	-40.999
2.118	-29.8112	-28.9861	-23.4214	-44.5348	-43.4382	-40.9262
2.11875	-29.8162	-28.9711	-23.9185	-44.3942	-43.3021	-40.8603
2.1195	-29.8139	-28.955	-24.415	-44.271	-43.2291	-40.8115
2.12025	-29.815	-28.9415	-24.904	-44.1388	-43.1032	-40.7674
2.121	-29.8156	-28.9253	-25.3874	-44.0251	-43.0452	-40.6913
2.12175	-29.8173	-28.907	-25.8673	-43.9046	-42.9403	-40.6259
2.1225	-29.8171	-28.8933	-26.342	-43.7811	-42.8534	-40.5921
2.12325	-29.8202	-28.8776	-26.8145	-43.6606	-42.7651	-40.5197
2.124	-29.8196	-28.859	-27.2833	-43.5553	-42.6894	-40.4813
2.12475	-29.8215	-28.8437	-27.7434	-43.4517	-42.5871	-40.4099
2.1255	-29.8193	-28.8263	-28.1998	-43.3256	-42.525	-40.3641
2.12625	-29.822	-28.8132	-28.6531	-43.2512	-42.4284	-40.3241
2.127	-29.821	-28.796	-29.105	-43.1465	-42.3635	-40.2723
2.12775	-29.8223	-28.7753	-29.5481	-43.0488	-42.2909	-40.2318
2.1285	-29.8214	-28.759	-29.9988	-42.9603	-42.2081	-40.1873
2.12925	-29.8271	-28.741	-30.4377	-42.8448	-42.139	-40.142
2.13	-29.8227	-28.7203	-30.8824	-42.7764	-42.0576	-40.0962
2.13075	-29.823	-28.7026	-31.3219	-42.7002	-42.0021	-40.0466
2.1315	-29.8238	-28.684	-31.7584	-42.6028	-41.9238	-40.0153
2.13225	-29.8242	-28.6627	-32.1903	-42.5396	-41.8547	-39.9627
2.133	-29.8236	-28.6472	-32.6283	-42.4404	-41.7876	-39.9131
2.13375	-29.8256	-28.6252	-33.0625	-42.3522	-41.7329	-39.8833
2.1345	-29.8277	-28.6028	-33.5002	-42.2846	-41.6805	-39.8448
2.13525	-29.8276	-28.5872	-33.9308	-42.2071	-41.6088	-39.8069
2.136	-29.8272	-28.5632	-34.3728	-42.1335	-41.5614	-39.7734
2.13675	-29.8293	-28.5435	-34.805	-42.0474	-41.4984	-39.7253
2.1375	-29.8325	-28.5192	-35.246	-41.9829	-41.4385	-39.6894
2.13825	-29.8286	-28.4965	-35.6876	-41.9118	-41.3903	-39.6645
2.139	-29.826	-28.4762	-36.1353	-41.8635	-41.3204	-39.6137
2.13975	-29.8294	-28.4542	-36.5793	-41.7867	-41.2772	-39.5895
2.1405	-29.8279	-28.4263	-37.03	-41.7344	-41.229	-39.544
2.14125	-29.8283	-28.4035	-37.4817	-41.6675	-41.1758	-39.5251
2.142	-29.8291	-28.3803	-37.9386	-41.6055	-41.1208	-39.4735
2.14275	-29.8301	-28.3527	-38.4044	-41.5336	-41.0627	-39.4565
2.1435	-29.8276	-28.3314	-38.8688	-41.4806	-41.0237	-39.4092
2.14425	-29.8307	-28.3006	-39.3457	-41.4211	-40.9661	-39.378
2.145	-29.8295	-28.2745	-39.8127	-41.3568	-40.919	-39.3538
2.14575	-29.831	-28.2501	-40.3075	-41.3076	-40.8827	-39.3204
2.1465	-29.8284	-28.2225	-40.7893	-41.2555	-40.8417	-39.2925
2.14725	-29.831	-28.1949	-41.2893	-41.1982	-40.7996	-39.2612
2.148	-29.8264	-28.1695	-41.7871	-41.1435	-40.7521	-39.2315
2.14875	-29.8272	-28.1373	-42.3104	-41.0943	-40.705	-39.199
2.1495	-29.8258	-28.1062	-42.825	-41.0467	-40.6798	-39.1662
2.15025	-29.8231	-28.0753	-43.3576	-40.9888	-40.6218	-39.1538
2.151	-29.8245	-28.0468	-43.8796	-40.9408	-40.5797	-39.1088
2.15175	-29.8212	-28.0127	-44.4294	-40.8983	-40.5362	-39.0907
2.1525	-29.8229	-27.9782	-44.9998	-40.843	-40.496	-39.057
2.15325	-29.8171	-27.9486	-45.5355	-40.7974	-40.4638	-39.0402
2.154	-29.8168	-27.9124	-46.0983	-40.754	-40.4142	-39.007
2.15475	-29.8179	-27.8781	-46.6524	-40.7063	-40.3941	-38.971
2.1555	-29.8119	-27.843	-47.1958	-40.6715	-40.3475	-38.9557
2.15625	-29.8168	-27.8057	-47.7572	-40.6314	-40.3022	-38.9333
2.157	-29.8132	-27.7703	-48.2815	-40.5875	-40.276	-38.905
2.15775	-29.8076	-27.7333	-48.8015	-40.5438	-40.2434	-38.8755
2.1585	-29.8061	-27.6917	-49.2941	-40.5052	-40.1969	-38.8554
2.15925	-29.8039	-27.6539	-49.729	-40.4527	-40.1699	-38.8219
2.16	-29.8027	-27.6103	-50.1156	-40.4092	-40.1386	-38.7985
2.16075	-29.8006	-27.5736	-50.4223	-40.3737	-40.1002	-38.7739
2.1615	-29.7984	-27.5274	-50.6748	-40.3397	-40.0663	-38.7651
2.16225	-29.7935	-27.4863	-50.8706	-40.3132	-40.0403	-38.7388
2.163	-29.794	-27.4434	-50.9258	-40.2668	-40.013	-38.7097
2.16375	-29.7881	-27.399	-50.905	-40.224	-39.9741	-38.6957
[truncated: 1,115 more rows]

## Sheet: Figure 4c
Figure 4c
F	A	Q	E
1.989	-17.992	83	0
[truncated: 19 more rows]

## Sheet: Figure 4d
Figure 4d
[truncated: 14 more rows]

## Sheet: Fig.S3b
Figure S3(b)
[truncated: 2,002 more rows]
